# Supplementary material for: Metabolism‐associated molecular classification of hepatocellular carcinoma
Source: Mol Oncol. 2020 Jan 29;14(4):896–913. doi: 10.1002/1878-0261.12639 (PMC7138397; doi:10.1002/1878-0261.12639)
Supplement: Supplementary file 6 — Table S1. The 816 metabolism associated genes used for classification. Table S2. The result of differential expression analysis. Table S3. Functional enrichment analyses of subclass specific genes. Table S4. Pathway enrichment analysis of three HCC subclasses. Table S5. 113 metabolism associated signatures. Table S6. The result of pairwise comparison. Table S7. Clinical Characteristics of patients with distinct classification in TCGA cohort. Table S8. Clinical Characteristics of patients with distinct classification in GEO cohort. Table S9. Mutation characteristics in distinct HCC classification. Table S10. Distribution of amplifications in HCC driver genes on chromosome 11q13 among three subclasses. Table S11. The 90‐gene classification signature. [file MOL2-14-896-s006.xlsx]

## Sheet: Table S1
Supplementary Table-S1: The 816 metabolism associated genes used for classification
Gene Symbol	Entrez Gene ID	Description
ABCA10	10349	ATP-binding cassette, sub-family A (ABC1), member 10
ABCA3	21	ATP-binding cassette, sub-family A (ABC1), member 3
ABCA6	23460	ATP-binding cassette, sub-family A (ABC1), member 6
ABCA8	10351	ATP-binding cassette, sub-family A (ABC1), member 8
ABCA9	10350	ATP-binding cassette, sub-family A (ABC1), member 9
ABCB11	8647	ATP-binding cassette, sub-family B (MDR/TAP), member 11
ABCB4	5244	ATP-binding cassette, sub-family B (MDR/TAP), member 4
ABCB6	10058	ATP-binding cassette, sub-family B (MDR/TAP), member 6
ABCB7	22	ATP-binding cassette, sub-family B (MDR/TAP), member 7
ABCC1	4363	ATP-binding cassette, sub-family C (CFTR/MRP), member 1
ABCC10	89845	ATP-binding cassette, sub-family C (CFTR/MRP), member 10
ABCC5	10057	ATP-binding cassette, sub-family C (CFTR/MRP), member 5
ABCC6	368	ATP-binding cassette, sub-family C (CFTR/MRP), member 6
ABCD1	215	ATP-binding cassette, sub-family D (ALD), member 1
ABCE1	6059	ATP-binding cassette, sub-family E (OABP), member 1
ABCF1	23	ATP-binding cassette, sub-family F (GCN20), member 1
ABCF2	10061	ATP-binding cassette, sub-family F (GCN20), member 2
ABCF3	55324	ATP-binding cassette, sub-family F (GCN20), member 3
ACY1	95	Aminoacylase 1
ACY3	91703	aspartoacylase (aminocyclase) 3
ADI1	55256	acireductone dioxygenase 1
AGPS	8540	alkylglycerone phosphate synthase
AGXT	189	alanine-glyoxylate aminotransferase
AGXT2	64902	alanine-glyoxylate aminotransferase 2
ASNS	440	Asparagine synthetase
ASNSD1	54529	asparagine synthetase domain containing 1
ASRGL1	80150	asparaginase like 1
DAO	1610	D-amino-acid oxidase
GCDH	2639	glutaryl-Coenzyme A dehydrogenase
GPT	2875	glutamic-pyruvate transaminase (alanine aminotransferase)
GPT2	84706	glutamic pyruvate transaminase (alanine aminotransferase) 2
SCLY	51540	selenocysteine lyase
SDS	10993	serine dehydratase
SEPHS1	22929	selenophosphate synthetase 1
CMAS	55907	Cytidine monophosphate N-acetylneuraminic acid synthetase
GFPT1	2673	glutamine-fructose-6-phosphate transaminase 1
GNE	10020	glucosamine (UDP-N-acetyl)-2-epimerase/N-acetylmannosamine kinase
GNPDA1	10007	glucosamine-6-phosphate deaminase 1
GNPDA2	132789	glucosamine-6-phosphate deaminase 2
NAGK	55577	N-acetylglucosamine kinase
NANP	140838	N-acetylneuraminic acid phosphatase
NANS	54187	N-acetylneuraminic acid synthase (sialic acid synthase)
PGM3	5238	phosphoglucomutase 3
UAP1L1	91373	UDP-N-acteylglucosamine pyrophosphorylase 1-like 1
LDHA	3939	lactate dehydrogenase A
LDHD	197257	lactate dehydrogenase D
ATP13A1	57130	ATPase type 13A1
ATP13A2	23400	ATPase type 13A2
MTRR	4552	5-methyltetrahydrofolate-homocysteine methyltransferase reductase
BCAT1	586	branched chain aminotransferase 1, cytosolic
IVD	3712	isovaleryl Coenzyme A dehydrogenase
BAAT	570	bile acid Coenzyme A: amino acid N-acyltransferase (glycine N-choloyltransferase)
CYP27A1	1593	cytochrome P450, family 27, subfamily A, polypeptide 1
CYP7A1	1581	cytochrome P450, family 7, subfamily A, polypeptide 1
CYP8B1	1582	cytochrome P450, family 8, subfamily B, polypeptide 1
FBP1	2203	fructose-1,6-bisphosphatase 1
G6PC	2538	glucose-6-phosphatase, catalytic subunit
G6PC3	92579	glucose 6 phosphatase, catalytic, 3
GYG1	2992	glycogenin 1
GYS1	2997	glycogen synthase 1 (muscle)
GYS2	2998	glycogen synthase 2 (liver)
PCK1	5105	phosphoenolpyruvate carboxykinase 1 (soluble)
PCK2	5106	phosphoenolpyruvate carboxykinase 2 (mitochondrial)
UGP2	7360	UDP-glucose pyrophosphorylase 2
FDFT1	2222	farnesyl-diphosphate farnesyltransferase 1
FDPS	2224	farnesyl diphosphate synthase (farnesyl pyrophosphate synthetase, dimethylallyltranstransferase, geranyltranstransferase)
LBR	3930	Lamin B receptor
LCAT	3931	lecithin-cholesterol acyltransferase
LSS	4047	lanosterol synthase (2,3-oxidosqualene-lanosterol cyclase)
NSDHL	50814	NAD(P) dependent steroid dehydrogenase-like
SQLE	6713	Squalene epoxidase
TM7SF2	7108	transmembrane 7 superfamily member 2
AACS	65985	acetoacetyl-CoA synthetase
ACOT12	134526	acyl-CoA thioesterase 12
ACOT7	11332	acyl-CoA thioesterase 7
ACOT8	10005	Acyl-CoA thioesterase 8
ACOT9	23597	acyl-CoA thioesterase 9
COASY	80347	Coenzyme A synthase
PANK1	53354	pantothenate kinase 1
PANK2	80025	pantothenate kinase 2 (Hallervorden-Spatz syndrome)
PPCDC	60490	phosphopantothenoylcysteine decarboxylase
PPCS	79717	phosphopantothenoylcysteine synthetase
AHCY	191	S-adenosylhomocysteine hydrolase
BBOX1	8424	butyrobetaine (gamma), 2-oxoglutarate dioxygenase (gamma-butyrobetaine hydroxylase) 1
FLAD1	80308	FAD1 flavin adenine dinucleotide synthetase homolog (S. cerevisiae)
MOCS3	27304	molybdenum cofactor synthesis 3
RFK	55312	riboflavin kinase
VKORC1L1	154807	vitamin K epoxide reductase complex, subunit 1-like 1
NDUFA10	4705	NADH dehydrogenase (ubiquinone) 1 alpha subcomplex, 10, 42kDa
NDUFA12	55967	NADH dehydrogenase (ubiquinone) 1 alpha subcomplex, 12
NDUFA4L2	56901	NADH dehydrogenase (ubiquinone) 1 alpha subcomplex, 4-like 2
NDUFA6	4700	NADH dehydrogenase (ubiquinone) 1 alpha subcomplex, 6, 14kDa
NDUFA8	4702	NADH dehydrogenase (ubiquinone) 1 alpha subcomplex, 8, 19kDa
NDUFA9	4704	NADH dehydrogenase (ubiquinone) 1 alpha subcomplex, 9, 39kDa
NDUFAF1	51103	NADH dehydrogenase (ubiquinone) 1 alpha subcomplex, assembly factor 1
NDUFAF2	91942	NADH dehydrogenase (ubiquinone) 1 alpha subcomplex, assembly factor 2
NDUFB11	54539	NADH dehydrogenase (ubiquinone) 1 beta subcomplex, 11, 17.3kDa
NDUFB2	4708	NADH dehydrogenase (ubiquinone) 1 beta subcomplex, 2, 8kDa
NDUFB3	4709	NADH dehydrogenase (ubiquinone) 1 beta subcomplex, 3, 12kDa
NDUFB4	4710	NADH dehydrogenase (ubiquinone) 1 beta subcomplex, 4, 12kDa
NDUFB5	4711	NADH dehydrogenase (ubiquinone) 1 beta subcomplex, 5, 16kDa
NDUFS2	4720	NADH dehydrogenase (ubiquinone) Fe-S protein 2, 49kDa (NADH-coenzyme Q reductase)
NDUFS5	4725	NADH dehydrogenase (ubiquinone) Fe-S protein 5, 15kDa (NADH-coenzyme Q reductase)
NDUFS6	4726	NADH dehydrogenase (ubiquinone) Fe-S protein 6, 13kDa (NADH-coenzyme Q reductase)
CYC1	1537	cytochrome c-1
CYCS	54205	cytochrome c, somatic
UQCRH	7388	ubiquinol-cytochrome c reductase hinge protein
COX19	90639	COX19 cytochrome c oxidase assembly homolog (S. cerevisiae)
COX5A	9377	cytochrome c oxidase subunit Va
COX7A2	1347	cytochrome c oxidase subunit VIIa polypeptide 2 (liver)
COX7A2L	9167	cytochrome c oxidase subunit VIIa polypeptide 2 like
COX8A	1351	cytochrome c oxidase subunit 8A (ubiquitous)
GAMT	2593	guanidinoacetate N-methyltransferase
GATM	2628	glycine amidinotransferase (L-arginine:glycine amidinotransferase)
ADO	84890	2-aminoethanethiol (cysteamine) dioxygenase
CBS	875	cystathionine-beta-synthase
CDO1	1036	cysteine dioxygenase, type I
CSAD	51380	cysteine sulfinic acid decarboxylase
CTH	1491	cystathionase (cystathionine gamma-lyase)
NFS1	9054	NFS1 nitrogen fixation 1 homolog (S. cerevisiae)
AADAC	13	arylacetamide deacetylase (esterase)
BCHE	590	butyrylcholinesterase
CAT	847	Catalase
CES2	8824	carboxylesterase 2 (intestine, liver)
CES3	23491	carboxylesterase 3 (brain)
EPHX2	2053	epoxide hydrolase 2, cytoplasmic
FMO2	2327	flavin containing monooxygenase 2
FMO3	2328	flavin containing monooxygenase 3
FMO4	2329	flavin containing monooxygenase 4
TPMT	7172	thiopurine S-methyltransferase
UGT1A10	54575	UDP glucuronosyltransferase 1 family, polypeptide A10
UGT1A5	54579	UDP glucuronosyltransferase 1 family, polypeptide A5
UGT2B10	7365	UDP glucuronosyltransferase 2 family, polypeptide B10
UGT2B15	7366	UDP glucuronosyltransferase 2 family, polypeptide B15
ACACA	31	acetyl-Coenzyme A carboxylase alpha
ACACB	32	acetyl-Coenzyme A carboxylase beta
ACAD9	28976	acyl-Coenzyme A dehydrogenase family, member 9
ACADL	33	acyl-Coenzyme A dehydrogenase, long chain
ACADS	35	acyl-Coenzyme A dehydrogenase, C-2 to C-3 short chain
ACADVL	37	acyl-Coenzyme A dehydrogenase, very long chain
ACAT1	38	acetyl-Coenzyme A acetyltransferase 1 (acetoacetyl Coenzyme A thiolase)
ACBD3	64746	acyl-Coenzyme A binding domain containing 3
ACBD4	79777	acyl-Coenzyme A binding domain containing 4
ACOX1	51	acyl-Coenzyme A oxidase 1, palmitoyl
ACOX2	8309	acyl-Coenzyme A oxidase 2, branched chain
ACSF3	197322	acyl-CoA synthetase family member 3
ACSL1	2180	acyl-CoA synthetase long-chain family member 1
ACSL3	2181	acyl-CoA synthetase long-chain family member 3
ACSL6	23305	acyl-CoA synthetase long-chain family member 6
ACSM2A	123876	acyl-CoA synthetase medium-chain family member 2A
ACSM2B	348158	acyl-CoA synthetase medium-chain family member 2B
ACSM5	54988	acyl-CoA synthetase medium-chain family member 5
ACSS1	84532	Acyl-CoA synthetase short-chain family member 1
CLYBL	171425	citrate lyase beta like
CYP4A11	1579	cytochrome P450, family 4, subfamily A, polypeptide 11
CYP4A22	284541	cytochrome P450, family 4, subfamily A, polypeptide 22
CYP4F12	66002	cytochrome P450, family 4, subfamily F, polypeptide 12
CYP4F2	8529	cytochrome P450, family 4, subfamily F, polypeptide 2
CYP4F22	126410	cytochrome P450, family 4, subfamily F, polypeptide 22
CYP4F3	4051	cytochrome P450, family 4, subfamily F, polypeptide 3
CYP4V2	285440	cytochrome P450, family 4, subfamily V, polypeptide 2
DECR1	1666	2,4-dienoyl CoA reductase 1, mitochondrial
DECR2	26063	2,4-dienoyl CoA reductase 2, peroxisomal
DGAT2	84649	diacylglycerol O-acyltransferase homolog 2 (mouse)
ECHDC2	55268	enoyl Coenzyme A hydratase domain containing 2
ECHS1	1892	enoyl Coenzyme A hydratase, short chain, 1, mitochondrial
EHHADH	1962	enoyl-Coenzyme A, hydratase/3-hydroxyacyl Coenzyme A dehydrogenase
ELOVL1	64834	elongation of very long chain fatty acids (FEN1/Elo2, SUR4/Elo3, yeast)-like 1
ELOVL7	79993	ELOVL family member 7, elongation of long chain fatty acids (yeast)
ETFDH	2110	electron-transferring-flavoprotein dehydrogenase
FADS1	3992	fatty acid desaturase 1
FADS2	9415	fatty acid desaturase 2
FADS3	3995	fatty acid desaturase 3
HADH	3033	hydroxyacyl-Coenzyme A dehydrogenase
HADHA	3030	hydroxyacyl-Coenzyme A dehydrogenase/3-ketoacyl-Coenzyme A thiolase/enoyl-Coenzyme A hydratase (trifunctional protein), alpha subunit
LPL	4023	lipoprotein lipase
MCAT	27349	malonyl CoA:ACP acyltransferase (mitochondrial)
MLYCD	23417	malonyl-CoA decarboxylase
PECR	55825	peroxisomal trans-2-enoyl-CoA reductase
PHYHD1	254295	phytanoyl-CoA dioxygenase domain containing 1
PNPLA6	10908	patatin-like phospholipase domain containing 6
PNPLA7	375775	patatin-like phospholipase domain containing 7
SCP2	6342	sterol carrier protein 2
DHFR	1719	dihydrofolate reductase
MTHFD1	4522	methylenetetrahydrofolate dehydrogenase (NADP+ dependent) 1, methenyltetrahydrofolate cyclohydrolase, formyltetrahydrofolate synthetase
MTHFD1L	25902	Methylenetetrahydrofolate dehydrogenase (NADP+ dependent) 1-like
MTHFS	10588	5,10-methenyltetrahydrofolate synthetase (5-formyltetrahydrofolate cyclo-ligase)
SHMT1	6470	serine hydroxymethyltransferase 1 (soluble)
SHMT2	6472	serine hydroxymethyltransferase 2 (mitochondrial)
ALDH18A1	5832	aldehyde dehydrogenase 18 family, member A1
ALDH5A1	7915	aldehyde dehydrogenase 5 family, member A1 (succinate-semialdehyde dehydrogenase)
GLS	2744	glutaminase
GLS2	27165	glutaminase 2 (liver, mitochondrial)
GLUD2	2747	glutamate dehydrogenase 2
GCLM	2730	glutamate-cysteine ligase, modifier subunit
GPX4	2879	glutathione peroxidase 4 (phospholipid hydroperoxidase)
GPX7	2882	glutathione peroxidase 7
GSR	2936	glutathione reductase
GSS	2937	glutathione synthetase
GSTA1	2938	glutathione S-transferase A1
GSTCD	79807	glutathione S-transferase, C-terminal domain containing
GSTO1	9446	glutathione S-transferase omega 1
HAGH	3029	hydroxyacylglutathione hydrolase
MGST2	4258	microsomal glutathione S-transferase 2
ALG1	56052	asparagine-linked glycosylation 1 homolog (S. cerevisiae, beta-1,4-mannosyltransferase)
ALG10	84920	asparagine-linked glycosylation 10 homolog (yeast, alpha-1,2-glucosyltransferase)
ALG3	10195	asparagine-linked glycosylation 3 homolog (S. cerevisiae, alpha-1,3-mannosyltransferase)
ALG6	29929	asparagine-linked glycosylation 6 homolog (S. cerevisiae, alpha-1,3-glucosyltransferase)
ALG8	79053	asparagine-linked glycosylation 8 homolog (S. cerevisiae, alpha-1,3-glucosyltransferase)
B3GALNT1	8706	beta-1,3-N-acetylgalactosaminyltransferase 1 (globoside blood group)
B3GALT6	126792	UDP-Gal:betaGal beta 1,3-galactosyltransferase polypeptide 6
B3GAT3	26229	beta-1,3-glucuronyltransferase 3 (glucuronosyltransferase I)
B3GNT5	84002	UDP-GlcNAc:betaGal beta-1,3-N-acetylglucosaminyltransferase 5
B3GNT9	84752	UDP-GlcNAc:betaGal beta-1,3-N-acetylglucosaminyltransferase 9
B3GNTL1	146712	UDP-GlcNAc:betaGal beta-1,3-N-acetylglucosaminyltransferase-like 1
B4GALT2	8704	UDP-Gal:betaGlcNAc beta 1,4- galactosyltransferase, polypeptide 2
B4GALT3	8703	UDP-Gal:betaGlcNAc beta 1,4- galactosyltransferase, polypeptide 3
B4GALT4	8702	UDP-Gal:betaGlcNAc beta 1,4- galactosyltransferase, polypeptide 4
B4GALT5	9334	UDP-Gal:betaGlcNAc beta 1,4- galactosyltransferase, polypeptide 5
B4GALT6	9331	UDP-Gal:betaGlcNAc beta 1,4- galactosyltransferase, polypeptide 6
B4GALT7	11285	xylosylprotein beta 1,4-galactosyltransferase, polypeptide 7 (galactosyltransferase I)
C1GALT1	56913	core 1 synthase, glycoprotein-N-acetylgalactosamine 3-beta-galactosyltransferase, 1
DAD1	1603	defender against cell death
DDOST	1650	dolichyl-diphosphooligosaccharide-protein glycosyltransferase
DHDDS	79947	dehydrodolichyl diphosphate synthase
DOLK	22845	dolichol kinase
DPAGT1	1798	dolichyl-phosphate (UDP-N-acetylglucosamine) N-acetylglucosaminephosphotransferase 1 (GlcNAc-1-P transferase)
FN3KRP	79672	fructosamine-3-kinase-related protein
FUT11	170384	fucosyltransferase 11 (alpha (1,3) fucosyltransferase)
GALE	2582	UDP-galactose-4-epimerase
GALNT10	55568	UDP-N-acetyl-alpha-D-galactosamine:polypeptide N-acetylgalactosaminyltransferase 10 (GalNAc-T10)
GANAB	23193	glucosidase, alpha; neutral AB
GBA	2629	glucosidase, beta; acid (includes glucosylceramidase)
GTDC1	79712	glycosyltransferase-like domain containing 1
MGAT4A	11320	Mannosyl (alpha-1,3-)-glycoprotein beta-1,4-N-acetylglucosaminyltransferase, isozyme A
MGAT5	4249	mannosyl (alpha-1,6-)-glycoprotein beta-1,6-N-acetyl-glucosaminyltransferase
NAGA	4668	N-acetylgalactosaminidase, alpha-
NAGPA	51172	N-acetylglucosamine-1-phosphodiester alpha-N-acetylglucosaminidase
POMGNT1	55624	protein O-linked mannose beta1,2-N-acetylglucosaminyltransferase
POMT2	29954	protein-O-mannosyltransferase 2
ST3GAL2	6483	ST3 beta-galactoside alpha-2,3-sialyltransferase 2
ST3GAL4	6484	ST3 beta-galactoside alpha-2,3-sialyltransferase 4
ST3GAL6	10402	ST3 beta-galactoside alpha-2,3-sialyltransferase 6
ST6GALNAC4	27090	ST6 (alpha-N-acetyl-neuraminyl-2,3-beta-galactosyl-1,3)-N-acetylgalactosaminide alpha-2,6-sialyltransferase 4
XYLT2	64132	xylosyltransferase II
DPM1	8813	dolichyl-phosphate mannosyltransferase polypeptide 1, catalytic subunit
DPM2	8818	dolichyl-phosphate mannosyltransferase polypeptide 2, regulatory subunit
GPLD1	2822	glycosylphosphatidylinositol specific phospholipase D1
PIGA	5277	phosphatidylinositol glycan anchor biosynthesis, class A (paroxysmal nocturnal hemoglobinuria)
PIGC	5279	phosphatidylinositol glycan anchor biosynthesis, class C
PIGF	5281	phosphatidylinositol glycan anchor biosynthesis, class F
PIGH	5283	phosphatidylinositol glycan anchor biosynthesis, class H
PIGK	10026	phosphatidylinositol glycan anchor biosynthesis, class K
PIGM	93183	phosphatidylinositol glycan anchor biosynthesis, class M
PIGS	94005	phosphatidylinositol glycan anchor biosynthesis, class S
PIGT	51604	phosphatidylinositol glycan anchor biosynthesis, class T
PIGU	128869	phosphatidylinositol glycan anchor biosynthesis, class U
PIGW	284098	phosphatidylinositol glycan anchor biosynthesis, class W
PIGX	54965	phosphatidylinositol glycan anchor biosynthesis, class X
PIGZ	80235	phosphatidylinositol glycan anchor biosynthesis, class Z
EDEM2	55741	ER degradation enhancer, mannosidase alpha-like 2
FUCA2	2519	fucosidase, alpha-L- 2, plasma
GALNS	2588	galactosamine (N-acetyl)-6-sulfate sulfatase (Morquio syndrome, mucopolysaccharidosis type IVA)
GLA	2717	galactosidase, alpha
GLB1	2720	galactosidase, beta 1
GNS	2799	glucosamine (N-acetyl)-6-sulfatase (Sanfilippo disease IIID)
HEXB	3074	hexosaminidase B (beta polypeptide)
HYAL2	8692	hyaluronoglucosaminidase 2
HYAL3	8372	hyaluronoglucosaminidase 3
MAN1A1	4121	mannosidase, alpha, class 1A, member 1
MAN1B1	11253	mannosidase, alpha, class 1B, member 1
MAN1C1	57134	mannosidase, alpha, class 1C, member 1
MANBA	4126	mannosidase, beta A, lysosomal
MANBAL	63905	mannosidase, beta A, lysosomal-like
MANEA	79694	mannosidase, endo-alpha
MANEAL	149175	mannosidase, endo-alpha-like
NEU1	4758	sialidase 1 (lysosomal sialidase)
NEU4	129807	sialidase 4
CHPF2	54480	chondroitin sulfate glucuronyltransferase
CHST1	8534	carbohydrate (keratan sulfate Gal-6) sulfotransferase 1
CHST12	55501	carbohydrate (chondroitin 4) sulfotransferase 12
CHST7	56548	carbohydrate (N-acetylglucosamine 6-O) sulfotransferase 7
GAL3ST1	9514	galactose-3-O-sulfotransferase 1
SGSH	6448	N-sulfoglucosamine sulfohydrolase (sulfamidase)
BHMT	635	Betaine-homocysteine methyltransferase
BHMT2	23743	betaine-homocysteine methyltransferase 2
DMGDH	29958	dimethylglycine dehydrogenase
SARDH	1757	sarcosine dehydrogenase
ALDOA	226	aldolase A, fructose-bisphosphate
ALDOB	229	aldolase B, fructose-bisphosphate
BPGM	669	2,3-bisphosphoglycerate mutase
DLAT	1737	dihydrolipoamide S-acetyltransferase (E2 component of pyruvate dehydrogenase complex)
ENO1	2023	enolase 1, (alpha)
ENO2	2026	enolase 2 (gamma, neuronal)
GAPDH	2597	glyceraldehyde-3-phosphate dehydrogenase
HK2	3099	hexokinase 2
HKDC1	80201	hexokinase domain containing 1
PFKFB1	5207	6-phosphofructo-2-kinase/fructose-2,6-biphosphatase 1
PFKFB2	5208	6-phosphofructo-2-kinase/fructose-2,6-biphosphatase 2
PFKFB3	5209	6-phosphofructo-2-kinase/fructose-2,6-biphosphatase 3
PFKFB4	5210	6-phosphofructo-2-kinase/fructose-2,6-biphosphatase 4
PFKP	5214	phosphofructokinase, platelet
PGAM1	5223	phosphoglycerate mutase 1 (brain)
PGAM5	192111	phosphoglycerate mutase family member 5
PGK1	5230	phosphoglycerate kinase 1
PGM2L1	283209	Phosphoglucomutase 2-like 1
PGM5	5239	phosphoglucomutase 5
TPI1	7167	triosephosphate isomerase 1
GLO1	2739	glyoxalase I
HAO1	54363	hydroxyacid oxidase (glycolate oxidase) 1
HAO2	51179	hydroxyacid oxidase 2 (long chain)
EXT2	2132	exostoses (multiple) 2
EXTL2	2135	exostoses (multiple)-like 2
EXTL3	2137	exostoses (multiple)-like 3
HS2ST1	9653	heparan sulfate 2-O-sulfotransferase 1
HS3ST2	9956	heparan sulfate (glucosamine) 3-O-sulfotransferase 2
AMDHD1	144193	amidohydrolase domain containing 1
AMDHD2	51005	amidohydrolase domain containing 2
FTCD	10841	formiminotransferase cyclodeaminase
HNMT	3176	histamine N-methyltransferase
UROC1	131669	Urocanase domain containing 1
IYD	389434	iodotyrosine deiodinase
LTA4H	4048	leukotriene A4 hydrolase
PTGES2	80142	prostaglandin E synthase 2
PTGES3	10728	prostaglandin E synthase 3 (cytosolic)
PTGS1	5742	prostaglandin-endoperoxide synthase 1 (prostaglandin G/H synthase and cyclooxygenase)
CDIPT	10423	CDP-diacylglycerol--inositol 3-phosphatidyltransferase (phosphatidylinositol synthase)
IMPA2	3613	inositol(myo)-1(or 4)-monophosphatase 2
INPP5F	22876	inositol polyphosphate-5-phosphatase F
IP6K1	9807	inositol hexaphosphate kinase 1
IP6K2	51447	inositol hexaphosphate kinase 2
IPMK	253430	inositol polyphosphate multikinase
ITPKA	3706	inositol 1,4,5-trisphosphate 3-kinase A
PGAP1	80055	GPI deacylase
PI4KA	5297	phosphatidylinositol 4-kinase, catalytic, alpha
PI4KB	5298	phosphatidylinositol 4-kinase, catalytic, beta
PIK3CB	5291	phosphoinositide-3-kinase, catalytic, beta polypeptide
PIK3R1	5295	phosphoinositide-3-kinase, regulatory subunit 1 (p85 alpha)
PIK3R2	5296	phosphoinositide-3-kinase, regulatory subunit 2 (p85 beta)
PIP4K2A	5305	phosphatidylinositol-5-phosphate 4-kinase, type II, alpha
PIP4K2B	8396	phosphatidylinositol-5-phosphate 4-kinase, type II, beta
PIP4K2C	79837	phosphatidylinositol-5-phosphate 4-kinase, type II, gamma
ATP11A	23250	ATPase, class VI, type 11A
ATP1A1	476	ATPase, Na+/K+ transporting, alpha 1 polypeptide
ATP1B3	483	ATPase, Na+/K+ transporting, beta 3 polypeptide
ATP2A2	488	ATPase, Ca++ transporting, cardiac muscle, slow twitch 2
ATP2A3	489	ATPase, Ca++ transporting, ubiquitous
ATP2B1	490	ATPase, Ca++ transporting, plasma membrane 1
ATP2B2	491	ATPase, Ca++ transporting, plasma membrane 2
ATP2C1	27032	ATPase, Ca++-sequestering
ATP7A	538	ATPase, Cu++ transporting, alpha polypeptide
CHRNE	1145	Cholinergic receptor, nicotinic, epsilon
CLCC1	23155	chloride channel CLIC-like 1
CLCN2	1181	chloride channel 2
CLCN6	1185	chloride channel 6
CLCN7	1186	chloride channel 7
CLIC1	1192	chloride intracellular channel 1
CNGA1	1259	cyclic nucleotide gated channel alpha 1
ITPR3	3710	inositol 1,4,5-triphosphate receptor, type 3
KCNE3	10008	potassium voltage-gated channel, Isk-related subfamily, gene 3
KCNJ11	3767	potassium inwardly rectifying channel, subfamily J, member 11
KCNJ2	3759	potassium inwardly-rectifying channel, subfamily J, member 2
KCNJ4	3761	potassium inwardly-rectifying channel, subfamily J, member 4
KCTD10	83892	potassium channel tetramerisation domain containing 10
KCTD14	65987	potassium channel tetramerisation domain containing 14
KCTD17	79734	potassium channel tetramerisation domain containing 17
KCTD2	23510	potassium channel tetramerisation domain containing 2
KCTD5	54442	potassium channel tetramerisation domain containing 5
KCTD6	200845	potassium channel tetramerisation domain containing 6
KCTD7	154881	potassium channel tetramerisation domain containing 7
KCTD9	54793	potassium channel tetramerisation domain containing 9
P2RX4	5025	purinergic receptor P2X, ligand-gated ion channel, 4
SCN9A	6335	sodium channel, voltage-gated, type IX, alpha
SCNN1D	6339	sodium channel, nonvoltage-gated 1, delta
SLC12A7	10723	solute carrier family 12, member 7
SLC12A9	56996	solute carrier family 12 (potassium/chloride transporters), member 9
SLC13A5	284111	solute carrier family 13 (sodium/sulfate symporters), member 5
SLC30A5	64924	solute carrier family 30 (zinc transporter), member 5
SLC30A6	55676	solute carrier family 30 (zinc transporter), member 6
SLC39A1	27173	solute carrier family 39 (zinc transporter), member 1
SLC39A10	57181	solute carrier family 39 (zinc transporter), member 10
SLC39A13	91252	solute carrier family 39 (metal ion transporter), member 13
SLC39A3	29985	solute carrier family 39 (zinc transporter), member 3
SLC39A4	55630	solute carrier family 39 (zinc transporter), member 4
SLC39A6	25800	solute carrier family 39 (metal ion transporter), member 6
SLC39A7	7922	solute carrier family 39, member 7
SLC3A2	6520	solute carrier family 3 (activators of dibasic and neutral amino acid transport), member 2
SLC41A1	254428	solute carrier family 41, member 1
SLC41A2	84102	solute carrier family 41, member 2
SLC41A3	54946	solute carrier family 41, member 3
VDAC1	7416	voltage-dependent anion channel 1
VDAC2	7417	voltage-dependent anion channel 2
ZACN	353174	zinc activated ligand-gated ion channel
MAGT1	84061	magnesium transporter 1
MMAA	166785	methylmalonic aciduria (cobalamin deficiency) cblA type
NIPA1	123606	non imprinted in Prader-Willi/Angelman syndrome 1
ORAI1	84876	ORAI calcium release-activated calcium modulator 1
SLC25A25	387601	Solute carrier family 22, member 25
TCN2	6948	transcobalamin II; macrocytic anemia
TRPC1	7220	transient receptor potential cation channel, subfamily C, member 1
TRPM8	79054	transient receptor potential cation channel, subfamily M, member 8
TTYH3	80727	Tweety homolog 3 (Drosophila)
BDH1	622	3-hydroxybutyrate dehydrogenase, type 1
BDH2	56898	3-hydroxybutyrate dehydrogenase, type 2
ACLY	47	ATP citrate lyase
CS	1431	citrate synthase
D2HGDH	728294	D-2-hydroxyglutarate dehydrogenase
HCCS	3052	holocytochrome c synthase (cytochrome c heme-lyase)
IDH1	3417	isocitrate dehydrogenase 1 (NADP+), soluble
IDH3B	3420	isocitrate dehydrogenase 3 (NAD+) beta
IDH3G	3421	isocitrate dehydrogenase 3 (NAD+) gamma
MDH1	4190	malate dehydrogenase 1, NAD (soluble)
ME1	4199	malic enzyme 1, NADP(+)-dependent, cytosolic
ME2	4200	malic enzyme 2, NAD(+)-dependent, mitochondrial
OGDHL	55753	oxoglutarate dehydrogenase-like
SUCLG1	8802	succinate-CoA ligase, alpha subunit
PIPOX	51268	pipecolic acid oxidase
AGPAT1	10554	1-acylglycerol-3-phosphate O-acyltransferase 1 (lysophosphatidic acid acyltransferase, alpha)
AGPAT5	55326	1-acylglycerol-3-phosphate O-acyltransferase 5 (lysophosphatidic acid acyltransferase, epsilon)
CHKA	1119	choline kinase alpha
DAGLA	747	diacylglycerol lipase, alpha
DAGLB	221955	diacylglycerol lipase, beta
DGKD	8527	diacylglycerol kinase, delta 130kDa
DGKZ	8525	diacylglycerol kinase, zeta 104kDa
ETNK1	55500	ethanolamine kinase 1
GDE1	51573	glycerophosphodiester phosphodiesterase 1
GNPAT	8443	glyceronephosphate O-acyltransferase
GPAM	57678	glycerol-3-phosphate acyltransferase, mitochondrial
GPD1	2819	glycerol-3-phosphate dehydrogenase 1 (soluble)
GPD1L	23171	glycerol-3-phosphate dehydrogenase 1-like
GPD2	2820	glycerol-3-phosphate dehydrogenase 2 (mitochondrial)
LPCAT1	79888	lysophosphatidylcholine acyltransferase 1
LPCAT2	54947	lysophosphatidylcholine acyltransferase 2
LPCAT3	10162	membrane bound O-acyltransferase domain containing 5
LPCAT4	254531	lysophosphatidylcholine acyltransferase 4
LYPLA2	11313	lysophospholipase II
MBOAT7	79143	membrane bound O-acyltransferase domain containing 7
MOGAT2	80168	monoacylglycerol O-acyltransferase 2
PCYT1A	5130	phosphate cytidylyltransferase 1, choline, alpha
PGS1	9489	phosphatidylglycerophosphate synthase 1
PLA2G5	5322	phospholipase A2, group V
PLCB1	23236	phospholipase C, beta 1 (phosphoinositide-specific)
PLCB3	5331	phospholipase C, beta 3 (phosphatidylinositol-specific)
PLCD3	113026	phospholipase C, delta 3
PRG2	79948	plasticity-related gene 2
PTDSS1	9791	phosphatidylserine synthase 1
PTDSS2	81490	phosphatidylserine synthase 2
MAT1A	4143	methionine adenosyltransferase I, alpha
MAT2A	4144	methionine adenosyltransferase II, alpha
HMGCS2	3158	3-hydroxy-3-methylglutaryl-Coenzyme A synthase 2 (mitochondrial)
IDI1	3422	isopentenyl-diphosphate delta isomerase 1
MVD	4597	mevalonate (diphospho) decarboxylase
ABHD12	26090	abhydrolase domain containing 12
ABHD14B	84836	abhydrolase domain containing 14B
ABHD3	171586	abhydrolase domain containing 3
ABHD4	63874	abhydrolase domain containing 4
ACYP1	97	acylphosphatase 1, erythrocyte (common) type
ACYP2	98	acylphosphatase 2, muscle type
ADH1A	124	alcohol dehydrogenase 1A (class I), alpha polypeptide
ADH1B	125	Alcohol dehydrogenase 1B (class I), beta polypeptide
ADH1C	126	alcohol dehydrogenase 1C (class I), gamma polypeptide
ADH4	127	alcohol dehydrogenase 4 (class II), pi polypeptide
ADH6	130	alcohol dehydrogenase 6 (class V)
ADHFE1	137872	alcohol dehydrogenase, iron containing, 1
AKR1C1	1645	aldo-keto reductase family 1, member C1 (dihydrodiol dehydrogenase 1; 20-alpha (3-alpha)-hydroxysteroid dehydrogenase)
AKR1C3	8644	aldo-keto reductase family 1, member C3 (3-alpha hydroxysteroid dehydrogenase, type II)
AKR7A3	22977	aldo-keto reductase family 7, member A3 (aflatoxin aldehyde reductase)
ALDH1A3	220	aldehyde dehydrogenase 1 family, member A3
ALDH1B1	219	aldehyde dehydrogenase 1 family, member B1
ALDH2	217	aldehyde dehydrogenase 2 family (mitochondrial)
ALDH6A1	4329	aldehyde dehydrogenase 6 family, member A1
ALDH7A1	501	aldehyde dehydrogenase 7 family, member A1
ALDH8A1	64577	aldehyde dehydrogenase 8 family, member A1
ARSK	153642	Arylsulfatase family, member K
CA12	771	carbonic anhydrase XII
CA5A	763	carbonic anhydrase VA, mitochondrial
CBR4	84869	carbonyl reductase 4
GGT1	2678	gamma-glutamyltransferase 1
GGT5	2687	gamma-glutamyltransferase 5
GGT7	2686	gamma-glutamyltransferase 7
GOT1	2805	glutamic-oxaloacetic transaminase 1, soluble (aspartate aminotransferase 1)
GOT2	2806	glutamic-oxaloacetic transaminase 2, mitochondrial (aspartate aminotransferase 2)
GSTZ1	2954	glutathione transferase zeta 1 (maleylacetoacetate isomerase)
NAT1	9	N-acetyltransferase 1 (arylamine N-acetyltransferase)
NAT10	55226	N-acetyltransferase 10
NAT9	26151	N-acetyltransferase 9
NADSYN1	55191	NAD synthetase 1
NQO1	1728	NAD(P)H dehydrogenase, quinone 1
ABAT	18	4-aminobutyrate aminotransferase
DBH	1621	dopamine beta-hydroxylase (dopamine beta-monooxygenase)
NAALADL1	10004	N-acetylated alpha-linked acidic dipeptidase-like 1
CANT1	124583	calcium activated nucleotidase 1
DCK	1633	deoxycytidine kinase
ENTPD2	954	ectonucleoside triphosphate diphosphohydrolase 2
ENTPD6	955	ectonucleoside triphosphate diphosphohydrolase 6 (putative function)
ENTPD8	377841	ectonucleoside triphosphate diphosphohydrolase 8
ITPA	3704	inosine triphosphatase (nucleoside triphosphate pyrophosphatase)
NME1	4830	non-metastatic cells 1, protein (NM23A) expressed in
NME2	4831	non-metastatic cells 2, protein (NM23A) expressed in
NME4	4833	non-metastatic cells 4, protein expressed in
NME6	10201	non-metastatic cells 6, protein expressed in (nucleoside-diphosphate kinase)
NME7	29922	non-metastatic cells 7, protein expressed in (nucleoside-diphosphate kinase)
NT5C	30833	5', 3'-nucleotidase, cytosolic
NT5DC2	64943	5'-nucleotidase domain containing 2
NT5DC3	51559	5'-nucleotidase domain containing 3
NUDT1	4521	nudix (nucleoside diphosphate linked moiety X)-type motif 1
NUDT15	55270	nudix (nucleoside diphosphate linked moiety X)-type motif 15
NUDT17	200035	nudix (nucleoside diphosphate linked moiety X)-type motif 17
NUDT19	390916	nudix (nucleoside diphosphate linked moiety X)-type motif 19
NUDT21	11051	nudix (nucleoside diphosphate linked moiety X)-type motif 21
NUDT3	11165	nudix (nucleoside diphosphate linked moiety X)-type motif 3
NUDT4	11163	nudix (nucleoside diphosphate linked moiety X)-type motif 4
NUDT5	11164	nudix (nucleoside diphosphate linked moiety X)-type motif 5
RRM1	6240	ribonucleotide reductase M1 polypeptide
RRM2	6241	ribonucleotide reductase M2 polypeptide
UGDH	7358	UDP-glucose dehydrogenase
UXS1	80146	UDP-glucuronate decarboxylase 1
AS3MT	57412	arsenic (+3 oxidation state) methyltransferase
BPHL	670	biphenyl hydrolase-like (serine hydrolase; breast epithelial mucin-associated antigen)
ENOPH1	58478	enolase-phosphatase 1
GDPD1	284161	glycerophosphodiester phosphodiesterase domain containing 1
GLYAT	10249	glycine-N-acyltransferase
GLYATL1	92292	glycine-N-acyltransferase-like 1
GNMT	27232	glycine N-methyltransferase
IAH1	285148	isoamyl acetate-hydrolyzing esterase 1 homolog (S. cerevisiae)
LIPT1	51601	lipoyltransferase 1
PAM	5066	peptidylglycine alpha-amidating monooxygenase
PON1	5444	paraoxonase 1
PON3	5446	paraoxonase 3
PPA1	5464	pyrophosphatase (inorganic) 1
PTER	9317	phosphotriesterase related
THEM4	117145	thioesterase superfamily member 4
UEVLD	55293	UEV and lactate/malate dehyrogenase domains
GLTP	51228	glycolipid transfer protein
CTNS	1497	Cystinosis, nephropathic
FLVCR1	28982	Feline leukemia virus subgroup C cellular receptor 1
MFSD10	10227	Major Facilitator Superfamily Domain Containing 10
MFSD11	79157	Major Facilitator Superfamily Domain Containing 11
MFSD5	84975	Major Facilitator Superfamily Domain Containing 5
TMCO3	55002	Transmembrane and coiled-coil domains 3
TMEM104	54868	Transmembrane protein 104
TPCN1	53373	two pore segment channel 1
G6PD	2539	glucose-6-phosphate dehydrogenase
PGD	5226	phosphogluconate dehydrogenase
PGLS	25796	6-phosphogluconolactonase
RPE	6120	ribulose-5-phosphate-3-epimerase
RPIA	22934	ribose 5-phosphate isomerase A (ribose 5-phosphate epimerase)
TALDO1	6888	transaldolase 1
TKT	7086	transketolase (Wernicke-Korsakoff syndrome)
AMD1	262	adenosylmethionine decarboxylase 1
ODC1	4953	ornithine decarboxylase 1
SAT1	6303	spermidine/spermine N1-acetyltransferase 1
SAT2	112483	spermidine/spermine N1-acetyltransferase family member 2
SMOX	54498	spermine oxidase
SMS	6611	spermine synthase
SRM	6723	spermidine synthase
ALAD	210	aminolevulinate, delta-, dehydratase
ALAS1	211	aminolevulinate, delta-, synthase 1
BLVRA	644	Biliverdin reductase A
CPOX	1371	coproporphyrinogen oxidase
HMBS	3145	hydroxymethylbilane synthase
HMOX1	3162	heme oxygenase (decycling) 1
UROD	7389	uroporphyrinogen decarboxylase
ALDH4A1	8659	aldehyde dehydrogenase 4 family, member A1
PYCR1	5831	pyrroline-5-carboxylate reductase 1
PYCR2	29920	pyrroline-5-carboxylate reductase family, member 2
MCEE	84693	methylmalonyl CoA epimerase
MUT	4594	methylmalonyl Coenzyme A mutase
PCCB	5096	Propionyl Coenzyme A carboxylase, beta polypeptide
ATP6AP1	537	ATPase, H+ transporting, lysosomal accessory protein 1
ATP6AP2	10159	ATPase, H+ transporting, lysosomal accessory protein 2
ATP6V0A2	23545	ATPase, H+ transporting, lysosomal V0 subunit A2
ATP6V0B	533	ATPase, H+ transporting, lysosomal V0 subunit B
ATP6V0C	527	ATPase, H+ transporting, lysosomal V0 subunit C
ATP6V0D1	9114	ATPase, H+ transporting, lysosomal V0 subunit D1
ATP6V0E1	8992	ATPase, H+ transporting, lysosomal V0 subunit E
ATP6V1A	523	ATPase, H+ transporting, lysosomal V1 subunit A
ATP6V1C1	528	ATPase, H+ transporting, lysosomal V1 subunit C1
ATP6V1C2	245973	ATPase, H+ transporting, lysosomal V1 subunit C2
ATP6V1D	51382	ATPase, H+ transporting, lysosomal V1 subunit D
ATP6V1E1	529	ATPase, H+ transporting, lysosomal V1 subunit E1
ATP6V1F	9296	ATPase, H+ transporting, lysosomal V1 subunit F
ATP6V1H	51606	ATPase, H+ transporting, lysosomal V1 subunit H
ADA	100	adenosine deaminase
ADSL	158	adenylosuccinate lyase
ADSS	159	Adenylosuccinate synthase
AK2	204	adenylate kinase 2
APRT	353	adenine phosphoribosyltransferase
ATIC	471	5-aminoimidazole-4-carboxamide ribonucleotide formyltransferase/IMP cyclohydrolase
DGUOK	1716	deoxyguanosine kinase
GART	2618	phosphoribosylglycinamide formyltransferase, phosphoribosylglycinamide synthetase, phosphoribosylaminoimidazole synthetase
GMPS	8833	guanine monphosphate synthetase
HPRT1	3251	Hypoxanthine phosphoribosyltransferase 1 (Lesch-Nyhan syndrome)
IMPDH1	3614	IMP (inosine monophosphate) dehydrogenase 1
IMPDH2	3615	IMP (inosine monophosphate) dehydrogenase 2
PAICS	10606	phosphoribosylaminoimidazole carboxylase, phosphoribosylaminoimidazole succinocarboxamide synthetase
PFAS	5198	phosphoribosylformylglycinamidine synthase (FGAR amidotransferase)
PPAT	5471	phosphoribosyl pyrophosphate amidotransferase
PRPSAP2	5636	phosphoribosyl pyrophosphate synthetase-associated protein 2
XDH	7498	xanthine dehydrogenase
CAD	790	Carbamoyl-phosphate synthetase 2, aspartate transcarbamylase, and dihydroorotase
CDADC1	81602	cytidine and dCMP deaminase domain containing 1
CTPS2	56474	CTP synthase II
DHODH	1723	dihydroorotate dehydrogenase
DPYS	1807	dihydropyrimidinase
DTYMK	1841	deoxythymidylate kinase (thymidylate kinase)
TK1	7083	thymidine kinase 1, soluble
TYMS	7298	thymidylate synthetase
UCK2	7371	uridine-cytidine kinase 2
UCKL1	54963	uridine-cytidine kinase 1-like 1
UMPS	7372	uridine monophosphate synthetase (orotate phosphoribosyl transferase and orotidine-5'-decarboxylase)
UPB1	51733	ureidopropionase, beta
UPP1	7378	uridine phosphorylase 1
AOX1	316	aldehyde oxidase 1
DDAH2	23564	dimethylarginine dimethylaminohydrolase 2
CYB561	1534	cytochrome b-561
CYB5A	1528	cytochrome b5 type A (microsomal)
CYB5B	80777	cytochrome b5 type B (outer mitochondrial membrane)
CYB5D2	124936	cytochrome b5 domain containing 2
CYB5R3	1727	cytochrome b5 reductase 3
CYB5RL	606495	cytochrome b5 reductase like
DHRS1	115817	dehydrogenase/reductase (SDR family) member 1
DHRS12	79758	dehydrogenase/reductase (SDR family) member 12
DHRS13	147015	dehydrogenase/reductase (SDR family) member 13
ENOX2	10495	ecto-NOX disulfide-thiol exchanger 2
FDX1	2230	ferredoxin 1
GLRX2	51022	glutaredoxin 2
GLRX3	10539	glutaredoxin 3
ISCA2	122961	iron-sulfur cluster assembly 2 homolog (S. cerevisiae)
NDOR1	27158	NADPH dependent diflavin oxidoreductase 1
OGFOD1	55239	2-oxoglutarate and iron-dependent oxygenase domain containing 1
OXA1L	5018	oxidase (cytochrome c) assembly 1-like
PRDX1	5052	peroxiredoxin 1
PRDX4	10549	peroxiredoxin 4
PRDX5	25824	peroxiredoxin 5
PRDX6	9588	peroxiredoxin 6
TXNRD1	7296	Thioredoxin reductase 1
PSPH	5723	phosphoserine phosphatase
ADCY10	55811	testicular soluble adenylyl cyclase
ADCY4	196883	adenylate cyclase 4
ADCY6	112	adenylate cyclase 6
CNP	1267	2',3'-cyclic nucleotide 3' phosphodiesterase
OAS3	4940	2'-5'-oligoadenylate synthetase 3, 100kDa
OASL	8638	2'-5'-oligoadenylate synthetase-like
PDE12	201626	2'-phosphodiesterase
PDE2A	5138	phosphodiesterase 2A, cGMP-stimulated
PDE7A	5150	phosphodiesterase 7A
PDE7B	27115	phosphodiesterase 7B
AQP1	358	aquaporin 1 (Colton blood group)
AQP9	366	aquaporin 9
ASNA1	439	ArsA arsenite transporter, ATP-binding, homolog 1 (bacterial)
ATP8B2	57198	ATPase, class I, type 8B, member 2
ATP9A	10079	ATPase, class II, type 9A
SLC10A1	6554	solute carrier family 10 (sodium/bile acid cotransporter family), member 1
SLC10A3	8273	solute carrier family 10 (sodium/bile acid cotransporter family), member 3
SLC15A4	121260	solute carrier family 15, member 4
SLC16A1	6566	solute carrier family 16 (monocarboxylic acid transporters), member 1
SLC16A11	162515	solute carrier family 16 (monocarboxylic acid transporters), member 11
SLC16A2	6567	solute carrier family 16 (monocarboxylic acid transporters), member 2
SLC16A3	9123	solute carrier family 16 (monocarboxylic acid transporters), member 3
SLC17A2	10246	solute carrier family 17 (sodium phosphate), member 2
SLC17A4	10050	solute carrier family 17 (sodium phosphate), member 4
SLC17A5	26503	solute carrier family 17 (anion/sugar transporter), member 5
SLC1A1	6505	solute carrier family 1 (neuronal/epithelial high affinity glutamate transporter, system Xag), member 1
SLC1A4	6509	solute carrier family 1 (glutamate/neutral amino acid transporter), member 4
SLC1A5	6510	solute carrier family 1 (neutral amino acid transporter), member 5
SLC20A2	6575	solute carrier family 20, member 2
SLC22A1	6580	solute carrier family 22 (organic cation transporter), member 1
SLC22A15	55356	solute carrier family 22 (organic cation transporter), member 15
SLC22A7	10864	solute carrier family 22 (organic anion transporter), member 7
SLC25A14	9016	solute carrier family 25 (mitochondrial carrier, brain), member 14
SLC25A15	10166	solute carrier family 25 (mitochondrial carrier ornithine transporter), member 15
SLC25A17	10478	solute carrier family 25 (mitochondrial carrier, peroxisomal membrane protein), member 17
SLC25A19	60386	solute carrier family 25 (mitochondrial deoxynucleotide carrier), member 19
SLC25A22	79751	solute carrier family 25 (mitochondrial carrier, glutamate), member 22
SLC25A24	29957	solute carrier family 25 (mitochondrial carrier, phosphate carrier), member 24
SLC25A26	115286	solute carrier family 25 (mitochondrial carrier, phosphate carrier), member 26
SLC25A3	5250	solute carrier family 25 (mitochondrial carrier, phosphate carrier), member 3
SLC25A30	253512	solute carrier family 25, member 30
SLC25A32	81034	solute carrier family 25, member 32
SLC25A33	84275	solute carrier family 25, member 33
SLC25A39	51629	solute carrier family 25, member 39
SLC25A40	55972	solute carrier family 25, member 40
SLC25A42	284439	solute carrier family 25, member 42
SLC25A43	203427	solute carrier family 25, member 43
SLC25A5	292	solute carrier family 25 (mitochondrial carrier, adenine nucleotide translocator), member 5
SLC26A11	284129	solute carrier family 26, member 11
SLC26A2	1836	solute carrier family 26 (sulfate transporter), member 2
SLC26A6	65010	solute carrier family 26, member 6
SLC27A2	11001	solute carrier family 27 (fatty acid transporter), member 2
SLC27A5	10998	solute carrier family 27 (fatty acid transporter), member 5
SLC28A1	9154	solute carrier family 28 (sodium-coupled nucleoside transporter), member 1
SLC29A3	55315	solute carrier family 29 (nucleoside transporters), member 3
SLC29A4	222962	solute carrier family 29 (nucleoside transporters), member 4
SLC2A1	6513	solute carrier family 2 (facilitated glucose transporter), member 1
SLC2A10	81031	solute carrier family 2 (facilitated glucose transporter), member 10
SLC2A2	6514	solute carrier family 2 (facilitated glucose transporter), member 2
SLC2A4	6517	solute carrier family 2 (facilitated glucose transporter), member 4
SLC2A6	11182	solute carrier family 2 (facilitated glucose transporter), member 6
SLC33A1	9197	solute carrier family 33 (acetyl-CoA transporter), member 1
SLC35A2	7355	solute carrier family 35 (UDP-galactose transporter), member 2
SLC35A4	113829	solute carrier family 35, member A4
SLC35B1	10237	solute carrier family 35, member B1
SLC35B2	347734	solute carrier family 35, member B2
SLC35C2	51006	solute carrier family 35, member C2
SLC35D2	11046	solute carrier family 35 (UDP-glucuronic acid/UDP-N-acetylgalactosamine dual transporter), member D2
SLC35E3	55508	solute carrier family 35, member E3
SLC35F5	80255	solute carrier family 35, member F5
SLC36A1	206358	solute carrier family 36 (proton/amino acid symporter), member 1
SLC36A4	120103	solute carrier family 36 (proton/amino acid symporter), member 4
SLC37A3	84255	solute carrier family 37 (glycerol-3-phosphate transporter), member 3
SLC37A4	2542	solute carrier family 37 (glycerol-6-phosphate transporter), member 4
SLC38A1	81539	solute carrier family 38, member 1
SLC38A3	10991	solute carrier family 38, member 3
SLC38A4	55089	solute carrier family 38, member 4
SLC38A6	145389	solute carrier family 38, member 6
SLC44A1	23446	solute carrier family 44, member 1
SLC46A3	283537	solute carrier family 46, member 3
SLC4A1AP	22950	solute carrier family 4 (anion exchanger), member 1, adaptor protein
SLC4A2	6522	solute carrier family 4 (anion exchanger), member 2
SLC4A7	9497	solute carrier family 4 (anion exchanger), member 7
SLC5A3	6526	solute carrier family 5 (inositol transporters), member 3
SLC6A1	6529	solute carrier family 6 (neurotransmitter transporter, GABA), member 1
SLC6A13	6540	solute carrier family 6 (neurotransmitter transporter, GABA), member 13
SLC6A8	6535	solute carrier family 6 (neurotransmitter transporter, creatine), member 8
SLC7A1	6541	solute carrier family 7 (cationic amino acid transporter, y+ system), member 1
SLC7A11	23657	solute carrier family 7 (cationic amino acid transporter, y+ system), member 11
SLC7A6	9057	solute carrier family 7 (cationic amino acid transporter, y+ system), member 6
SLC7A8	23428	solute carrier family 7 (cationic amino acid transporter, y+ system), member 8
SLC9A6	10479	solute carrier family 9 (sodium/hydrogen exchanger), isoform 6
SLC9A7	84679	solute carrier family 9 (sodium/hydrogen exchanger), isoform 7
SLCO1B1	10599	solute carrier organic anion transporter family, member 1b1
SLCO1B3	28234	solute carrier organic anion transporter family, member 1b3
SLCO2A1	6578	solute carrier organic anion transporter family, member 2a1
SLCO2B1	11309	solute carrier organic anion transporter family, member 2b1
NPC1	4864	Niemann-Pick disease, type C1
NPC2	10577	Niemann-Pick disease, type C2
SFXN3	81855	Sideroflexin 3
SPNS1	83985	Spinster homolog 1 (Drosophila)
STARD3	10948	StAR-related lipid transfer (START) domain containing 3
STARD3NL	83930	STARD3 N-terminal like
STARD5	80765	StAR-related lipid transfer (START) domain containing 5
STARD7	56910	StAR-related lipid transfer (START) domain containing 7
DEGS1	8560	degenerative spermatocyte homolog 1, lipid desaturase (Drosophila)
SGPP1	81537	sphingosine-1-phosphate phosphatase 1
SMPD2	6610	sphingomyelin phosphodiesterase 2, neutral membrane (neutral sphingomyelinase)
SMPD4	55627	sphingomyelin phosphodiesterase 4, neutral membrane (neutral sphingomyelinase-3)
SPHK1	8877	sphingosine kinase 1
SPTLC2	9517	serine palmitoyltransferase, long chain base subunit 2
UGCG	7357	UDP-glucose ceramide glucosyltransferase
ACER3	55331	phytoceramidase, alkaline
KDSR	2531	3-ketodihydrosphingosine reductase
AKR1D1	6718	aldo-keto reductase family 1, member D1 (delta 4-3-ketosteroid-5-beta-reductase)
CH25H	9023	cholesterol 25-hydroxylase
CYP11A1	1583	cytochrome P450, family 11, subfamily A, polypeptide 1
CYP17A1	1586	cytochrome P450, family 17, subfamily A, polypeptide 1
CYP1A2	1544	cytochrome P450, family 1, subfamily A, polypeptide 2
CYP2A6	1548	cytochrome P450, family 2, subfamily A, polypeptide 6
CYP2A7	1549	cytochrome P450, family 2, subfamily A, polypeptide 7
CYP2B6	1555	cytochrome P450, family 2, subfamily B, polypeptide 6
CYP2C8	1558	cytochrome P450, family 2, subfamily C, polypeptide 8
CYP2C9	1559	Cytochrome P450, family 2, subfamily C, polypeptide 9
CYP2D6	1565	Cytochrome P450, family 2, subfamily D, polypeptide 6
CYP2S1	29785	cytochrome P450, family 2, subfamily S, polypeptide 1
CYP3A4	1576	Cytochrome P450, family 3, subfamily A, polypeptide 4
CYP3A43	64816	cytochrome P450, family 3, subfamily A, polypeptide 43
CYP3A5	1577	cytochrome P450, family 3, subfamily A, polypeptide 5
GGPS1	9453	geranylgeranyl diphosphate synthase 1
HSD11B1	3290	hydroxysteroid (11-beta) dehydrogenase 1
HSD17B1	3292	hydroxysteroid (17-beta) dehydrogenase 1
HSD17B12	51144	hydroxysteroid (17-beta) dehydrogenase 12
HSD17B13	345275	short-chain dehydrogenase/reductase 9
HSD17B4	3295	Hydroxysteroid (17-beta) dehydrogenase 4
HSD17B6	8630	hydroxysteroid (17-beta) dehydrogenase 6 homolog (mouse)
HSD17B8	7923	hydroxysteroid (17-beta) dehydrogenase 8
HSDL1	83693	hydroxysteroid dehydrogenase like 1
SOAT1	6646	sterol O-acyltransferase (acyl-Coenzyme A: cholesterol acyltransferase) 1
SRD5A2	6716	steroid-5-alpha-reductase, alpha polypeptide 2 (3-oxo-5 alpha-steroid delta 4-dehydrogenase alpha 2)
SRD5A3	79644	steroid 5 alpha-reductase 3
AMY2B	280	amylase, alpha 2B (pancreatic)
CRYL1	51084	crystallin, lambda 1
FPGT	8790	fucose-1-phosphate guanylyltransferase
GFOD2	81577	glucose-fructose oxidoreductase domain containing 2
GMPPA	29926	GDP-mannose pyrophosphorylase A
GRHPR	9380	glyoxylate reductase/hydroxypyruvate reductase
HYI	81888	hydroxypyruvate isomerase homolog (E. coli)
PMM1	5372	phosphomannomutase 1
PMM2	5373	phosphomannomutase 2
PYGB	5834	phosphorylase, glycogen; brain
SORD	6652	sorbitol dehydrogenase
TREH	11181	trehalase (brush-border membrane glycoprotein)
PAPSS1	9061	3'-phosphoadenosine 5'-phosphosulfate synthase 1
SRXN1	140809	sulfiredoxin 1 homolog (S. cerevisiae)
SULT1C2	6819	sulfotransferase family, cytosolic, 1C, member 2
SULT2A1	6822	sulfotransferase family, cytosolic, 2A, dehydroepiandrosterone (DHEA)-preferring, member 1
TST	7263	thiosulfate sulfurtransferase (rhodanese)
HAAO	23498	3-hydroxyanthranilate 3,4-dioxygenase
INMT	11185	indolethylamine N-methyltransferase
KMO	8564	kynurenine 3-monooxygenase (kynurenine 3-hydroxylase)
HGD	3081	homogentisate 1,2-dioxygenase (homogentisate oxidase)
HPD	3242	4-hydroxyphenylpyruvate dioxygenase
PAH	5053	phenylalanine hydroxylase
TAT	6898	tyrosine aminotransferase
COQ3	51805	coenzyme Q3 homolog, methyltransferase (S. cerevisiae)
PDSS1	23590	prenyl (decaprenyl) diphosphate synthase, subunit 1
ARG2	384	arginase, type II
ASS1	445	argininosuccinate synthetase 1
CPS1	1373	carbamoyl-phosphate synthetase 1, mitochondrial
OTC	5009	ornithine carbamoyltransferase
BCO2	83875	beta-carotene dioxygenase 2
RDH14	57665	retinol dehydrogenase 14 (all-trans/9-cis/11-cis)
RDH16	8608	retinol dehydrogenase 16 (all-trans)
RDH5	5959	retinol dehydrogenase 5 (11-cis/9-cis)
PDXK	8566	pyridoxal (pyridoxine, vitamin B6) kinase
PHOSPHO2	493911	phosphatase orphan 2
DCXR	51181	dicarbonyl/L-xylulose reductase

## Sheet: Table S2
Supplementary Table-S2: The result of differential expression analysis.
Differentially expressed genes in C1			Differentially expressed genes in C2			Differentially expressed genes in C3
Gene symbol	logFC	adj.P.Val	Gene symbol	logFC	adj.P.Val	Gene symbol	logFC	adj.P.Val
CYP2A6	5.41515	9.02e-73	KRT19	6.63226	6.48e-36	TRIM71	5.41888	6.14e-33
CYP2A7	5.24156	1.85e-69	SLC34A2	6.46788	1.23e-39	AFP	3.80984	3.76e-27
PRAMEF10	4.70723	3.91e-33	AGR2	6.40602	2.33e-28	IGDCC3	3.70905	7.59e-20
CYP8B1	4.51825	1.08e-69	CDH17	6.35873	2.66e-57	IGF2BP1	3.32767	1.8e-12
SLC10A1	4.47975	9.47e-80	CEACAM7	6.33696	1.5e-44	COL2A1	3.25326	3.45e-11
GLYAT	4.46227	1.59e-61	COL11A1	6.25522	3.67e-36	PGC	3.25072	7.36e-10
CYP3A4	4.43069	1.84e-43	WNT7B	6.1099	2.23e-44	DLK1	3.02883	1.24e-07
THRSP	4.34869	1.89e-48	ESRP1	6.08029	2.02e-29	MEP1A	3.02435	7.37e-12
SLC22A1	4.33519	9.87e-77	FA2H	5.99254	3.83e-47	GNG4	2.99936	9.4e-12
TAT	4.20775	4.68e-76	SYT13	5.98868	7.8e-34	SLC6A11	2.81495	2.26e-08
CYP2A13	4.11034	2.92e-31	GPR115	5.96183	3.07e-55	C1orf64	2.73207	3.5e-10
DEFB132	4.10059	8.66e-32	OLFM4	5.91551	1.81e-37	FAM3B	2.64873	5.86e-12
HSD17B13	4.09364	1.97e-50	PPP1R14C	5.85013	2.01e-46	GJB6	2.62285	4.5e-11
CYP1A2	3.94626	8.81e-28	KRT15	5.79141	2.61e-40	GPR119	2.60654	1.6e-19
TTC36	3.92099	1.37e-70	CXCL5	5.72356	1.69e-33	CACNG4	2.57114	8.67e-11
MOGAT2	3.9122	1.15e-46	NPTX1	5.70142	3.38e-43	KCNU1	2.56867	2.54e-07
HSD11B1	3.8558	5.3e-58	C3orf52	5.69676	1.88e-53	DQX1	2.45188	4.51e-12
RTP3	3.83219	6.34e-45	B3GALT5	5.68978	6.97e-42	STRA8	2.45014	3.3e-12
PRAMEF4	3.77463	3.54e-21	LYPD6B	5.68791	8.45e-35	PEG10	2.44991	1.83e-10
CXorf66	3.77337	1.08e-41	CA9	5.68355	2.2e-37	PRAME	2.44771	7.29e-06
GCK	3.76917	3.22e-23	SFRP2	5.6824	9.25e-33	MCCD1	2.42554	1.12e-14
ABCB11	3.68007	3.31e-54	CEACAM6	5.65956	6.77e-31	LGR5	2.41004	1.55e-09
GYS2	3.67658	5.27e-65	FAM83B	5.57147	1.18e-42	GPC3	2.4065	1.95e-17
HAO2	3.63016	2.6e-53	CTSE	5.56449	4.16e-34	SOAT2	2.38264	6.44e-15
FNDC5	3.60186	1.92e-63	RHOV	5.50376	5.5e-50	RBP2	2.37839	2.2e-14
CHRNA4	3.52543	4.17e-22	PRSS22	5.44959	8.33e-37	DKK1	2.35018	2.95e-09
CYP7A1	3.49649	1.4e-27	TFF2	5.42191	6.09e-27	RHBG	2.32391	5.23e-11
PAGE4	3.48074	6.51e-13	IL20RA	5.39669	4.47e-29	DLX6	2.26271	3.51e-08
SEC14L3	3.4425	2.28e-36	TCN1	5.39276	1.51e-35	DKK4	2.22889	1.39e-07
HPD	3.36359	1.27e-40	CALB2	5.34839	9.54e-42	CPLX2	2.22646	3.61e-05
HORMAD2	3.31671	3.92e-30	PITX1	5.32093	3.82e-29	RFX6	2.22432	1.47e-09
CYP2C8	3.29058	5.09e-60	STRA6	5.312	3.19e-34	PNMA6A	2.19143	5.82e-05
F9	3.27248	1.15e-46	SLC6A14	5.31106	1.85e-29	DUSP9	2.14573	4.29e-18
HRG	3.26284	1.16e-42	GPRIN2	5.27346	3.36e-35	PNCK	2.14367	1.31e-06
ACADL	3.24415	1.95e-44	DMBT1	5.22604	2.06e-30	MSI1	2.14178	4.77e-11
ADH4	3.21701	2.43e-34	PRSS16	5.22122	7.21e-30	RELN	2.10519	3.76e-10
NAT2	3.21077	5.31e-38	USH1C	5.20826	5.11e-22	BSND	2.09579	3.37e-09
FETUB	3.17438	2.97e-48	DNER	5.19657	1.92e-31	TCF24	2.08353	6.68e-10
ADH1C	3.14688	1.02e-42	SEMA3E	5.18692	1.29e-25	DLX2	2.0697	3.65e-09
MFSD2A	3.14465	4.58e-46	CTNND2	5.15712	5.83e-21	MT3	2.0687	1.64e-07
CD300LG	3.1436	2.61e-31	TFF1	5.15589	2.51e-27	FER1L6	2.0644	4.54e-06
KCNB1	3.14297	1.21e-26	COMP	5.11075	6.77e-23	SORCS3	2.05624	5.8e-09
GCGR	3.11075	8.04e-23	PPP2R2C	5.10996	3.31e-25	CXCL17	2.02907	1.82e-07
UGT2B17	3.07787	6.2e-14	CCDC64B	5.10458	1.34e-27	KRT6C	2.02521	1.5e-06
NR1I2	3.06674	1.45e-49	SOX11	5.08598	4.12e-34	CLEC2L	2.02285	5.61e-06
GOLGA6A	3.06401	1.71e-27	HOXB9	5.08302	3.05e-36	ACPT	2.01985	1.47e-12
ASXL3	3.06245	1.52e-21	GALNT5	5.05632	9.92e-35	HTR1D	2.01132	2.3e-06
SPACA7	3.03654	7.09e-31	PROM1	5.05195	4.68e-31	PRKG2	-2.00397	2.12e-09
GREM2	3.02968	1.42e-24	VTCN1	5.04107	7.61e-32	SLC34A2	-2.0044	2.45e-05
SDS	3.02285	1.13e-31	OVOL2	5.01464	1.51e-30	EVPLL	-2.00479	1.67e-08
PCK1	3.01674	3.07e-41	SFRP5	5.00212	6.46e-22	EXPH5	-2.00512	7.39e-18
SRD5A2	3.01246	4.61e-47	ALOXE3	4.99431	2.55e-44	SULF1	-2.00598	1.24e-16
SLC28A1	2.99827	4.23e-48	ITGB8	4.99323	2.55e-46	NEBL	-2.00683	8.63e-15
ARPP21	2.99407	2.18e-21	CNTN1	4.98017	1.01e-26	PDGFRA	-2.00889	6.43e-14
CFHR4	2.9909	1.4e-41	CHST4	4.97681	3.18e-29	BEND6	-2.01022	4.16e-09
GOLGA6B	2.98429	1.04e-24	PKP3	4.97106	8.21e-31	SLC10A1	-2.01426	2.54e-11
ADRA1A	2.97145	2.15e-39	PAEP	4.97097	2.28e-23	SAA1	-2.01697	3.56e-10
GLYATL1	2.95862	1.85e-69	MMP7	4.95879	7.76e-27	TACSTD2	-2.01777	4.94e-11
AKR1D1	2.95479	3.59e-40	HMGA2	4.95186	3.73e-24	PODN	-2.01827	2.25e-17
CRYAA	2.94046	2.83e-34	CFTR	4.93272	1.03e-24	COL8A1	-2.01883	5.17e-20
CFHR5	2.93718	9.08e-30	HTR3A	4.88845	1.54e-29	ROS1	-2.02557	1.18e-08
RGSL1	2.93624	8.11e-15	KCNJ16	4.87445	5.8e-30	TMEM132E	-2.03164	2.13e-12
CYP2B6	2.91185	1.28e-51	SPATA12	4.87118	1.72e-44	ANGPTL7	-2.03593	2.72e-09
ACSM2A	2.89462	1.29e-53	SLC26A9	4.84383	5.3e-34	MSX2	-2.03847	1.71e-08
BHMT	2.89204	4.51e-40	PCLO	4.82365	1.81e-25	GALNT9	-2.0396	4.68e-11
UGT2B10	2.88336	2.14e-48	MYO3A	4.80088	4.85e-33	GPR182	-2.04032	1.03e-18
CES5A	2.87942	3.02e-26	GPRC5A	4.78124	6.72e-37	CYS1	-2.04341	1.44e-09
GSTA2	2.87764	1.05e-26	CXCL6	4.7773	5.91e-21	ALDH1A3	-2.04381	4.9e-22
RDH16	2.8734	4.36e-53	LAMC2	4.76514	3.04e-46	GLI2	-2.04399	4.62e-13
IDO2	2.85474	5.15e-24	TNFAIP6	4.76086	1.89e-45	BMPER	-2.05479	2.44e-19
HSD3B1	2.84605	6.42e-20	BARX2	4.75833	5.84e-31	ELANE	-2.05519	7.44e-10
GBP7	2.82366	1.09e-45	EFNA5	4.73973	3.82e-41	CXCL1	-2.06097	1.3e-10
CYP4F2	2.82269	8.56e-52	NXNL2	4.73892	7.66e-44	COLEC10	-2.06279	5.06e-18
HEPACAM	2.81485	1.06e-13	PRAME	4.73808	1.21e-15	EPHA3	-2.06362	1.89e-22
ADH1B	2.79981	1.46e-42	MMP10	4.73052	4.44e-32	MAGEL2	-2.06378	1.13e-09
CWH43	2.7985	3.06e-19	ZPLD1	4.72775	2.83e-24	C9	-2.06855	2.66e-08
DSG1	2.7939	3.21e-29	PDPN	4.72342	1.46e-25	HTR2A	-2.06892	3.01e-13
C15orf43	2.78034	5.96e-19	HCN4	4.69241	1.31e-31	SEMA3C	-2.07151	2.36e-14
CYP4A22	2.78032	3.23e-38	ITGB6	4.68872	2.14e-27	ASCL1	-2.07538	8.1e-07
SERPINC1	2.77792	1.77e-41	TEX15	4.68657	6.99e-29	RNF182	-2.07601	1.14e-10
CYP11A1	2.76207	9.33e-20	TRPV6	4.67994	5.2e-30	MEOX1	-2.07972	1.17e-11
PROL1	2.75265	2.54e-14	FIBCD1	4.66785	1.81e-29	KIAA1211	-2.08112	9.48e-15
FRMD7	2.74164	7.95e-18	RAB25	4.64978	3.14e-24	B3GALT5	-2.08299	2.41e-07
PFKFB1	2.73864	2.74e-65	CST6	4.6447	8.73e-35	C14orf180	-2.08481	1.71e-08
SLC25A47	2.73059	1.57e-23	DUOXA2	4.62512	3.14e-23	BMPR1B	-2.08562	2.48e-09
SPP2	2.7288	9.61e-25	ARL14	4.62185	8.16e-31	GJB4	-2.08923	9.79e-10
OTC	2.71775	7.59e-32	TMC5	4.62047	4.24e-35	ITGB8	-2.09077	4.34e-10
KCNJ4	2.71651	1.67e-27	C6orf132	4.60896	1.85e-36	NALCN	-2.09591	7.43e-09
ALDOB	2.71429	2.22e-43	PAX9	4.59535	2.92e-32	GNAO1	-2.09899	2.79e-19
ASPDH	2.70528	5.14e-46	EPHA6	4.58856	4.16e-30	ANXA3	-2.10303	1.2e-20
CPS1	2.70254	4.35e-28	FRMD5	4.56075	2.18e-38	PTPRD	-2.10327	1.81e-16
ZCCHC16	2.68928	1.09e-12	CACNA1G	4.55598	4.97e-33	CYP11A1	-2.10332	1.55e-09
AQP9	2.68634	4.67e-39	TMPRSS7	4.52105	6.85e-47	GRIA3	-2.10457	4.83e-11
SLC27A5	2.67902	8.04e-67	C2orf70	4.51023	6.25e-39	GAS1	-2.10566	1.49e-21
FCAMR	2.67547	1.79e-21	LAMA1	4.50306	4.48e-35	LAMC2	-2.10596	4e-11
TRPC5	2.66922	1.43e-17	CHRNA7	4.49766	2.54e-32	NDNF	-2.11255	2.7e-10
AVPR1A	2.66894	1.22e-19	PI3	4.49401	4.47e-23	RNF150	-2.11395	8.59e-15
AR	2.66162	1.37e-35	CCL26	4.4898	1.06e-31	CACNA2D1	-2.11749	4.65e-17
APOF	2.66092	1.29e-37	ATP10B	4.48824	4.55e-24	SYT3	-2.11857	2.25e-08
UGT3A1	2.66082	4.86e-13	STK32A	4.47395	2.85e-34	FCAMR	-2.12013	4.68e-11
CFHR3	2.65168	3.54e-36	EREG	4.46338	7.4e-25	DIO2	-2.12049	3.23e-10
GPLD1	2.64974	7.09e-55	CAPN6	4.45938	5.21e-21	PRELP	-2.1206	8.66e-21
ACSM5	2.64794	3.93e-55	MMP12	4.45287	1.13e-21	ARSJ	-2.12752	3.83e-29
SAA2-SAA4	2.63834	3.62e-25	KCND2	4.45218	2.93e-35	CWH43	-2.1276	2.77e-09
DRD1	2.63663	1.06e-25	SLC28A3	4.44825	9.49e-34	ERBB4	-2.12871	4.32e-10
GDNF	2.63518	1.65e-16	CLLU1OS	4.4462	5.5e-35	SCN7A	-2.13052	9.03e-09
GLS2	2.63029	1.02e-31	IGFL2	4.44567	8.35e-28	DHH	-2.13605	1.68e-12
SLC22A7	2.62989	2.09e-26	PRRX2	4.42795	5.74e-29	ADH1C	-2.13628	2.86e-15
C9	2.62262	7.99e-16	TNNT1	4.42549	1.96e-23	FBLN2	-2.1396	5.73e-22
ZNF648	2.61776	2.22e-19	C6orf222	4.42396	1.04e-24	TAT	-2.14327	7.67e-14
UGT2B15	2.61755	2.28e-37	AGR3	4.42063	5.53e-27	CXorf66	-2.14442	1.14e-10
ABCB4	2.61051	1.57e-61	PPAPDC1A	4.40784	6.31e-26	COL6A5	-2.14956	1.89e-10
HSD17B6	2.59759	7.09e-50	DMBX1	4.40192	4.37e-25	ADRA1A	-2.15084	4.16e-16
DAO	2.59201	5.23e-44	FAM101A	4.38291	2.07e-23	MOXD1	-2.16116	1.58e-17
UGT2B7	2.57876	3.75e-49	COL22A1	4.38051	5.61e-23	CHRM2	-2.16516	6.97e-11
GFRA1	2.57691	8.26e-27	FAM83E	4.36535	4.72e-29	CYP2C8	-2.16798	4.13e-19
ESR1	2.57184	5.23e-60	C6orf223	4.35592	7.35e-22	SAA2	-2.17045	5.44e-11
SYT9	2.55823	6.23e-15	TMEM163	4.35279	2.59e-37	BMP5	-2.1721	1.69e-08
SULT2A1	2.55181	7.43e-31	TDRD5	4.34952	1.47e-20	CYP8B1	-2.17331	1.17e-11
ACSM2B	2.54038	8.03e-42	COL10A1	4.33921	6.87e-33	MUC6	-2.17522	1.94e-12
ZG16	2.52576	6.79e-22	NEFL	4.33676	1.48e-27	EDN2	-2.17678	4.97e-12
CNDP1	2.52448	3.2e-22	CCDC160	4.32179	9.5e-38	MEP1B	-2.18967	5.48e-13
APOA5	2.52388	2.5e-31	ACTBL2	4.30833	5.22e-35	SPACA7	-2.19039	7.13e-13
SLC22A25	2.52301	1.99e-31	CEACAM5	4.29513	1.02e-28	TRIM9	-2.19878	2.21e-17
TPPP2	2.51904	2.49e-40	CST2	4.28512	8.45e-22	GRM8	-2.204	1.01e-08
CCL16	2.50249	4.42e-27	B4GALNT4	4.2776	6.48e-24	CYP1A2	-2.20427	2.15e-07
HP	2.48746	5.39e-35	MSX2	4.27734	2.45e-28	KRT86	-2.20659	2.27e-13
NOL4	2.48253	4.8e-15	TFAP2C	4.27713	7.84e-25	SEC14L3	-2.20738	6.72e-12
IYD	2.47967	1.81e-37	LHFPL5	4.27521	1.44e-46	CXCL14	-2.20841	1.51e-08
AFM	2.4764	5.57e-36	EPCAM	4.27299	6.19e-22	TSLP	-2.21011	1.28e-18
HPR	2.47407	8.78e-32	STAC2	4.26964	5.34e-31	ANXA8L1	-2.22484	3.94e-10
CYP1A1	2.46645	2.38e-14	KRT16	4.26893	2.99e-24	HORMAD2	-2.22642	5.29e-11
C6	2.46033	1.04e-46	GGT6	4.26818	1.32e-20	SPOCK3	-2.23359	2.72e-08
UROC1	2.45696	5.15e-18	CCDC74B	4.25939	1.34e-44	FAM43B	-2.23454	2.95e-11
UPP2	2.45393	5.72e-24	LHFPL3	4.25669	4.59e-26	DPCR1	-2.23969	5.24e-09
SAA1	2.44258	4.65e-18	PYGO1	4.25535	8.12e-30	SVEP1	-2.24882	3.07e-23
HSD3B2	2.43198	2.6e-23	ATP8A2	4.24537	2.48e-34	BHLHE22	-2.25031	6.87e-15
TTR	2.42697	2.94e-41	VWDE	4.24514	2.72e-25	FAM83B	-2.26089	6.3e-09
CYP4A11	2.42669	2.14e-39	CKMT1B	4.23022	3.92e-22	SLIT2	-2.26098	3.91e-21
ADH7	2.42115	4.93e-17	GPR1	4.22896	4.17e-27	SLPI	-2.26117	2.59e-13
BBOX1	2.41686	4.32e-23	LRRIQ1	4.21937	2.95e-26	THBS2	-2.26595	8.25e-23
ANXA10	2.41383	2.99e-40	APCDD1L	4.21851	6.08e-30	IL6	-2.266	1.7e-15
PAPPA2	2.40549	2.29e-13	KLK11	4.21665	7.76e-23	CHRDL1	-2.26682	7.53e-08
UGT1A4	2.4005	1.48e-22	DRP2	4.21609	6.24e-39	PDZRN3	-2.27556	1.4e-18
APOC3	2.39463	7.39e-36	WNK2	4.21222	3.62e-26	POSTN	-2.27939	2.69e-14
IGSF23	2.38852	7.4e-34	PAK7	4.20693	2.48e-26	PF4V1	-2.28018	5.22e-09
AKR7A3	2.38334	8.61e-42	PLA2G4D	4.18672	1.9e-39	FAM198A	-2.28138	1.65e-27
AGXT	2.35551	9.23e-34	PCYT1B	4.1825	3.43e-29	CLSTN2	-2.28179	1.16e-17
OGDHL	2.35133	1.35e-37	DUOX2	4.16705	8.65e-28	DIRAS3	-2.28189	1.6e-27
SAA2	2.3429	1.18e-15	SEMA3C	4.16601	5.29e-48	MMP28	-2.28878	3.48e-22
CNTN3	2.34018	1.76e-09	KCNF1	4.16587	2.08e-23	CYP3A4	-2.29019	2.74e-09
AGXT2	2.3209	2.36e-29	CLDN18	4.15628	1.34e-29	SGCD	-2.2952	2.48e-18
MIP	2.32027	1.33e-32	TRPV5	4.15435	3.38e-36	BBOX1	-2.3075	6.4e-17
CYP2C9	2.31023	1.1e-33	NUDT11	4.14714	7.57e-30	FAM169B	-2.31065	1.16e-07
EVPLL	2.29229	2.53e-13	FABP6	4.14593	2.47e-22	LAMA2	-2.31147	3.35e-24
LECT2	2.29074	5.5e-18	NRG3	4.14379	5.68e-28	PEBP4	-2.31317	3.16e-10
CUX2	2.28205	9.63e-31	CDH3	4.14079	2.17e-28	NUDT10	-2.31365	8.81e-13
MYRIP	2.27386	5.96e-29	GAP43	4.1354	7.07e-26	COL11A1	-2.31456	1.12e-06
PON1	2.26927	6.51e-35	ANXA8L1	4.13424	5.55e-27	SYNDIG1	-2.31459	1.93e-09
C8A	2.2636	1.78e-44	GRIN2A	4.12458	6.38e-24	IL1RL1	-2.31837	3.71e-19
SLC1A1	2.2619	4.99e-36	MNX1	4.1212	2.28e-20	ST8SIA6	-2.32212	3.65e-17
SLC22A2	2.26031	7.5e-15	AP3B2	4.11011	5.45e-23	GABRP	-2.32236	9.71e-13
HAO1	2.25454	4.51e-36	KLK10	4.10356	1.52e-22	SFTA2	-2.32384	7.53e-11
DPYS	2.25281	4.61e-33	SPINT1	4.08947	5.78e-43	TTC36	-2.32405	1.33e-17
F13B	2.25259	2.02e-31	SHISA2	4.0866	7.16e-26	KCNJ4	-2.32479	4.06e-16
KCND3	2.25158	1.29e-12	PF4V1	4.07684	7.51e-22	KRT81	-2.33762	3.04e-12
ACOT12	2.24442	5.93e-28	KRT80	4.07334	2.44e-29	NOL4	-2.3404	6.26e-11
SEC14L2	2.24427	4.06e-58	SCG2	4.07166	1.21e-28	ARSF	-2.35871	7.36e-08
PEBP4	2.24006	7.94e-12	CXCL1	4.05261	4.72e-32	NTRK2	-2.35962	1.07e-14
FCN2	2.23819	4.15e-17	WNT9A	4.05005	1.45e-24	COL10A1	-2.36694	2.27e-12
DNMT3L	2.23644	4.08e-25	ARMC3	4.04916	2.48e-26	STMN2	-2.37756	1.22e-06
ENPP7	2.23641	5.89e-24	CADPS	4.04832	3.06e-19	MFAP4	-2.38419	1.93e-19
PLG	2.23409	4.12e-33	POSTN	4.04637	3.99e-36	KCND2	-2.38554	1.03e-12
SCUBE1	2.22786	9.99e-16	STMN2	4.04538	4.01e-14	CPZ	-2.38618	9.26e-13
PHGR1	2.21683	1.51e-12	ZG16B	4.04477	1.17e-28	AVPR1A	-2.38714	8.93e-13
GPR88	2.18836	7.12e-12	TMEM130	4.04131	2.9e-23	NPY5R	-2.39337	1.26e-13
ALDH1L1	2.18633	8.11e-26	A4GNT	4.03534	4.89e-23	HMGCLL1	-2.4026	3.56e-13
ARG1	2.18486	4.52e-27	NKAIN4	4.03081	2.17e-29	DPT	-2.40674	9.58e-13
APOC4	2.1779	3.18e-34	ST6GALNAC5	4.0155	4.89e-21	GDF6	-2.40751	2e-15
GNMT	2.16332	4.88e-29	RASAL1	4.0145	7.72e-28	MEGF10	-2.40995	2.04e-17
CYP3A43	2.16123	4.85e-25	KCNK12	4.01058	2.53e-27	HSD3B1	-2.41053	1.09e-11
MEP1B	2.15943	1.32e-15	ACAN	4.01021	2.17e-25	CHRNA4	-2.41165	1.09e-08
MFAP3L	2.15828	3.93e-39	B4GALNT2	4.00647	1.02e-13	ITGBL1	-2.41968	2.03e-17
GDF2	2.14023	1.95e-08	BEND6	4.006	1.32e-27	ISLR	-2.43003	4.13e-15
LHX3	2.13902	1.16e-08	EGFL6	3.99933	5.57e-29	NRG1	-2.43102	6.38e-14
C1orf111	2.13878	1.85e-14	SLC6A17	3.99759	1.26e-30	KCNIP1	-2.43532	6.64e-13
UPB1	2.13741	5.47e-33	FAM131C	3.99705	2.42e-24	C6orf141	-2.4357	2.81e-12
CTCFL	2.13563	5.37e-12	MCOLN3	3.9939	1.69e-29	ACADL	-2.44225	2.4e-19
UGT1A3	2.12647	4.23e-23	EFHC2	3.99341	3.62e-26	RPS6KA6	-2.44471	1.61e-10
GPD1	2.12472	1.44e-44	SLC5A1	3.9908	1.23e-19	CCBE1	-2.44692	9.09e-17
SAA4	2.1187	4.93e-27	CHRNA6	3.98662	1.6e-27	PYGO1	-2.44818	1.54e-12
KNG1	2.11398	4.42e-32	SGPP2	3.98266	1.3e-42	ESR1	-2.44972	1.13e-41
A1BG	2.11076	1.24e-33	NKX3-2	3.9632	1.46e-22	RGS7BP	-2.46101	3.73e-19
CDO1	2.10272	4.45e-30	BEST3	3.9562	3.27e-27	ACTC1	-2.46763	7.46e-11
UBXN10	2.10143	2.77e-25	SCEL	3.95615	2.76e-26	HAO2	-2.48328	1.08e-18
ABCA8	2.09593	3.95e-32	FOXJ1	3.95328	4.46e-19	LRRC15	-2.48523	2.04e-13
SLC13A5	2.09465	3.98e-22	PNCK	3.95151	2.34e-16	DKK2	-2.48767	2.69e-19
DMGDH	2.09028	9.06e-44	MYBPC2	3.94438	4.3e-25	ANO3	-2.49025	2.31e-15
XDH	2.08982	1.11e-40	CREG2	3.94392	2.39e-30	SLC24A3	-2.50691	1.63e-18
HFE2	2.08897	7.87e-24	AHNAK2	3.9408	1.05e-37	CRTAC1	-2.50936	9.84e-16
BCO2	2.08674	7.3e-35	C6orf195	3.93742	1.26e-31	CNTN1	-2.50971	6.38e-09
HPX	2.08654	3.03e-38	PITX2	3.93394	1.91e-20	OGN	-2.51637	1.02e-12
ABCG8	2.08423	2.37e-27	KCNK2	3.93075	7.09e-17	SFRP2	-2.52796	1.73e-08
NR1I3	2.08418	4.89e-42	NPTX2	3.93072	6.03e-19	NAT2	-2.54474	1.25e-18
MME	2.07734	5.72e-10	WNT2	3.92956	2.31e-18	ANXA8	-2.55546	4.29e-13
CPN2	2.06947	1.56e-26	NTM	3.92749	8.59e-24	KCNJ16	-2.55682	1.35e-10
CA5A	2.06919	8.82e-19	SCIN	3.92546	3.84e-36	CDH19	-2.56941	3.53e-12
DCAF4L2	2.0665	0.000142215	C11orf53	3.91102	7.28e-25	FAM134B	-2.57103	6.45e-31
ACSM1	2.06325	3.59e-19	BMPR1B	3.90317	6.27e-25	FNDC5	-2.57531	1.68e-23
SLC46A3	2.06168	8.13e-51	HOXC6	3.89626	9.77e-19	QRFPR	-2.57535	6.21e-13
AASS	2.0576	8.45e-41	ALDH3B2	3.8901	3.01e-27	C3orf36	-2.60062	2.37e-15
CYP17A1	2.05681	1.12e-14	NLGN1	3.88879	5.16e-22	HSD11B1	-2.60671	1.49e-19
MASP2	2.05079	3.72e-31	GRIN1	3.88785	2.57e-24	GPM6A	-2.61363	1.89e-22
MPPED1	2.04971	9.24e-16	VEPH1	3.88722	2.21e-36	FNDC1	-2.62238	3.95e-15
CFHR2	2.04015	8.36e-28	FZD10	3.87896	4.69e-24	PRSS8	-2.6247	5.88e-11
CTH	2.03963	5.47e-37	AREG	3.87885	6.58e-23	HHIP	-2.62954	1.99e-14
G6PC	2.03261	5.53e-22	PPP1R1B	3.86665	9.8e-18	SHISA3	-2.63389	7.39e-17
SHD	2.03153	4.18e-25	MMP16	3.8666	1.5e-28	WISP2	-2.63668	2.1e-14
GPM6A	2.02787	7.56e-17	PPAP2C	3.86633	2.75e-27	RORB	-2.6376	7.65e-14
MOGAT1	2.01358	5.59e-28	ITIH5	3.86042	8.47e-42	LRRC4C	-2.65453	3.17e-21
LPA	2.01356	9.07e-23	NDP	3.84746	1.19e-25	FGF7	-2.65831	3.68e-18
TDO2	2.01184	2.97e-25	KLHDC8A	3.84711	7.08e-25	IDO2	-2.67897	5.56e-17
PCYT1B	-2.002	9.89e-11	SSTR5	3.8446	1.24e-13	UGT2B17	-2.6809	8.38e-09
CACNA1E	-2.00252	3.05e-09	MUC5B	3.8444	6.57e-17	FIBIN	-2.68569	2.51e-20
ATP10B	-2.00894	4.72e-08	WFDC2	3.84217	7.42e-19	PDZRN4	-2.69283	1.23e-14
ALDH3B2	-2.00912	1.28e-11	EN2	3.84134	4.24e-19	GDF2	-2.70932	1.47e-10
CDK5R2	-2.01354	1.13e-15	FAM83F	3.84123	1.25e-18	PPAPDC1A	-2.70986	1.6e-12
GPR119	-2.01365	1.38e-14	ANXA8	3.83781	4.03e-23	C7	-2.71487	1.41e-23
RBP2	-2.01564	6.34e-13	KHDC1	3.83187	4.84e-23	KCND3	-2.71597	1.21e-14
GABRR1	-2.01576	8.38e-13	GULP1	3.83093	8.65e-31	GPRC5A	-2.7173	8.01e-15
S100A2	-2.01806	8.93e-17	GRP	3.82798	1.74e-26	BCO2	-2.72787	1.69e-50
DPF1	-2.01842	3.35e-15	DUOXA1	3.8278	2.07e-27	SDS	-2.73259	1.88e-20
IGF2BP2	-2.02051	8.6e-22	SLC6A3	3.81639	2.63e-22	PDZK1IP1	-2.74258	1.03e-15
OR2H1	-2.02086	3.83e-17	VSTM5	3.81603	1.71e-30	FREM2	-2.76873	1.92e-09
NKAIN4	-2.02089	9.23e-12	TPBG	3.81527	1.74e-53	KCNB1	-2.76875	1.49e-16
SEMA3E	-2.02212	1.06e-06	SPDEF	3.8121	1.1e-21	KRT7	-2.78085	5.71e-16
DMRT2	-2.02215	5.58e-11	LPAR3	3.81007	8.63e-20	DCN	-2.78367	2.97e-26
BSND	-2.02506	1.43e-10	RCOR2	3.80937	1.83e-37	ISLR2	-2.79357	7.27e-22
MMP11	-2.02712	1.01e-28	KCNK15	3.80669	2.76e-19	DEFB132	-2.79456	7.22e-12
C11orf53	-2.02765	8.84e-11	LYPD6	3.80612	7.86e-21	CCL11	-2.79725	5.76e-14
KLHL38	-2.02975	6.45e-11	SNAP91	3.80525	7.12e-23	EFEMP1	-2.80362	2.21e-23
PAEP	-2.03284	9.89e-07	TMPRSS4	3.80269	1.46e-22	WNT2	-2.80992	4.87e-12
CD1A	-2.04007	8.84e-13	PNMAL1	3.79823	1.76e-20	ARPP21	-2.81643	2.82e-15
IGFL2	-2.04018	1.57e-09	GRM8	3.79145	1.6e-19	NCAM2	-2.82508	2.95e-18
DAND5	-2.04289	2.92e-16	KCNG1	3.78942	1.5e-23	PGR	-2.84801	2.18e-21
MSI1	-2.04394	1.91e-12	KRT4	3.78445	1.27e-24	ST6GAL2	-2.84828	2.89e-20
SGPP2	-2.04449	4.74e-17	ZNF488	3.78329	7.82e-23	SLC22A1	-2.85933	3.4e-23
C2orf70	-2.04564	1.92e-12	SPIB	3.77172	4.56e-25	THRSP	-2.88168	3.25e-16
SPATA17	-2.04708	4.26e-14	CD1A	3.76831	1.81e-27	PLCXD3	-2.88553	1.47e-19
MAPK13	-2.04728	2.73e-37	MUC1	3.76782	4.87e-60	COMP	-2.90374	1.15e-09
NRSN1	-2.04918	3.5e-11	DLX4	3.76228	8.1e-22	HSD17B13	-2.9267	1.76e-19
WIF1	-2.05288	4.44e-09	FXYD2	3.75775	8.78e-23	SFRP1	-2.93385	2.82e-25
IBSP	-2.05322	1.29e-08	SLC35F3	3.74613	2.04e-25	PCDH7	-2.94274	2.41e-22
FAM131C	-2.05553	2.02e-10	CLDN10	3.74146	3.65e-21	CHST9	-2.96016	2.09e-19
GRIN2A	-2.05568	1.08e-09	ARHGEF38	3.734	2.25e-35	PDPN	-2.97721	5.87e-13
FOXN1	-2.05881	1.04e-16	CLIC6	3.73362	2.95e-25	SLC1A1	-2.98008	2.74e-53
PPFIA4	-2.06206	3.36e-34	KLK1	3.73236	5.81e-21	FAM180A	-2.99509	7.01e-21
STRA6	-2.07643	1.59e-08	ADCY2	3.7312	5.89e-23	LUM	-2.99642	8.55e-22
KLK1	-2.08	1.53e-10	SYT8	3.72517	4.42e-19	PLXNA4	-3.00984	6.84e-20
TESC	-2.08645	1.65e-27	C11orf70	3.72123	3.9e-33	PADI1	-3.05504	1.29e-12
ETV4	-2.09071	1.9e-24	MMP1	3.72001	2.21e-24	RSPO3	-3.06405	2.64e-20
FAM163A	-2.09113	1.94e-14	GRM5	3.71873	2.63e-20	WBSCR17	-3.07609	6.04e-17
MCOLN3	-2.09581	7.54e-13	MSLN	3.71692	3.15e-19	CYP2A6	-3.09068	1.02e-16
POPDC3	-2.09777	2.29e-08	GJB3	3.70768	2.76e-27	FAM163B	-3.11057	8.54e-19
EPHA10	-2.10051	2.86e-09	PRKG2	3.7048	1.61e-24	PRAMEF4	-3.13951	5.87e-12
SPP1	-2.10108	6.62e-13	PTGES	3.70303	9.53e-27	HAND2	-3.19891	1.31e-22
RFX6	-2.10216	1.49e-10	CCNA1	3.7013	6.63e-26	ASXL3	-3.24244	2.12e-19
KIRREL2	-2.10298	8.55e-11	FRAS1	3.69918	4.27e-28	CYP2A7	-3.25061	5.6e-19
EFNA5	-2.10482	1.58e-12	DMKN	3.69406	2.26e-18	GDNF	-3.26678	2.47e-20
MCCD1	-2.11355	6.73e-14	ENPP5	3.69279	3.6e-20	OMD	-3.29646	4.82e-21
PACSIN1	-2.11501	1.86e-20	SFTA2	3.69019	3.77e-21	CFTR	-3.30075	4.38e-14
ACAN	-2.11546	2.43e-11	GRM4	3.68727	2.33e-20	AQP4	-3.38494	5.46e-26
BMP7	-2.11605	2.81e-09	CYP19A1	3.68454	3.19e-15	PTGFR	-3.40423	7.82e-28
SORCS1	-2.11812	2.33e-10	FOXF2	3.6841	1.56e-33	CXCL6	-3.43914	7.51e-14
KCNG3	-2.12024	1.9e-15	EPS8L1	3.68365	2.38e-42	MFSD2A	-3.50361	1.81e-46
TMPRSS7	-2.12091	1.56e-15	FXYD3	3.67246	9.17e-21	SYT9	-3.53344	9.17e-23
SCN5A	-2.12436	8.36e-14	GPR63	3.65295	2e-27	GCK	-3.76726	1.29e-18
GAL	-2.1333	3.53e-10	SLC4A3	3.65198	7.46e-39	PRAMEF10	-3.94283	2.39e-18
IL17B	-2.13457	1.7e-14	MACC1	3.65064	2.72e-44	CNTN3	-4.08066	2.82e-22
SPERT	-2.13589	3.04e-12	FNDC1	3.64119	6.05e-23
GAST	-2.13716	7.02e-12	IBSP	3.63089	2.36e-16
FOLR1	-2.13774	2.86e-10	LRRN1	3.62523	9.45e-21
GCNT3	-2.14238	3.82e-13	ARNT2	3.6199	1.49e-32
MIXL1	-2.1447	8.91e-14	HES2	3.6198	8.12e-23
HPDL	-2.1484	4.94e-26	PCSK1N	3.61752	9.85e-13
ARHGEF38	-2.14932	4.26e-18	REG1A	3.61669	4.54e-09
LYPD6B	-2.15529	3.49e-08	GPR27	3.61281	1.12e-20
C6orf132	-2.15584	1.83e-12	UCHL1	3.60666	4.76e-34
PPP1R1B	-2.15799	4.58e-09	NALCN	3.60297	7.98e-20
IL1A	-2.16151	4.33e-14	DSC3	3.59479	1.84e-19
PRSS22	-2.16745	2.47e-09	GCNT3	3.59157	3.22e-23
VGF	-2.17248	8.69e-13	IL22RA2	3.59147	2.1e-24
CLDN18	-2.17907	7.26e-13	FOXD1	3.58762	8.52e-20
LMX1B	-2.18072	1.66e-11	KCNG3	3.58261	4.63e-28
C17orf99	-2.18573	5.06e-14	CPEB1	3.57803	5.69e-26
KHDC1	-2.18638	5.2e-12	GJA3	3.57725	1.25e-21
SYNGR3	-2.18817	4.56e-18	GLP2R	3.56716	2.03e-18
AGR3	-2.19404	1.06e-10	BIRC7	3.56654	4.61e-21
PAX9	-2.1979	1.09e-11	IL1A	3.56598	3.33e-24
HAVCR1	-2.20128	8.45e-12	OR2H2	3.56228	8.4e-27
SPINT1	-2.20646	5.96e-19	POF1B	3.55897	8.56e-20
C1orf106	-2.20693	2.21e-16	C1orf116	3.55551	6.14e-31
CHGB	-2.21319	6.86e-10	TWIST1	3.54904	3.03e-32
SLC29A4	-2.21421	2.12e-26	ZNF860	3.54772	1.54e-33
SPDEF	-2.21682	9.23e-12	PLA2G4F	3.5453	8.67e-18
B3GNT3	-2.22075	2.31e-12	KY	3.54404	9.16e-25
SORCS3	-2.22518	1.07e-12	ATP2C2	3.54182	6.98e-30
REG1A	-2.22536	8.83e-06	S100A5	3.5335	2.16e-27
CEACAM6	-2.23068	5.88e-08	VWA2	3.53315	1.9e-20
HIST3H2A	-2.23215	4.23e-17	ADAM12	3.53242	7.43e-42
SIX3	-2.23461	3.67e-15	PGLYRP4	3.52824	3.3e-22
HIST3H2BB	-2.23788	6.61e-12	DIRAS2	3.52635	9.27e-17
C6orf222	-2.23973	2.9e-10	CYP24A1	3.52255	4.76e-22
SPIB	-2.24235	4.94e-14	PDX1	3.52077	8.25e-11
C19orf33	-2.24236	8.84e-19	ZNF365	3.51812	1.11e-23
NPPB	-2.24368	3.75e-13	ANO4	3.51426	4.24e-27
MYBL2	-2.24432	5.73e-47	SIX3	3.51417	9.86e-24
TEX19	-2.24681	1.87e-18	LMX1B	3.51143	1.35e-18
POF1B	-2.24746	1.36e-12	SPOCD1	3.50847	9.27e-32
COL22A1	-2.24766	7.42e-10	CATSPERB	3.50834	2.39e-24
OCA2	-2.25119	3.51e-10	CCL7	3.50696	4.13e-20
FRMD5	-2.25124	1.97e-14	SPATA17	3.50581	3.8e-26
ACRV1	-2.2522	4.81e-19	BAI2	3.50569	2.5e-34
IGFBPL1	-2.26048	3.33e-10	MFAP2	3.50487	7.16e-26
BIRC7	-2.26079	1.87e-13	PTHLH	3.50409	1.51e-32
PEG10	-2.26279	4.39e-11	ABCA12	3.50127	1.33e-31
GPR115	-2.2637	7.23e-12	SLC6A15	3.49713	1.01e-22
PYCR1	-2.26589	3.36e-24	WT1	3.49491	2.81e-16
ALOXE3	-2.27013	6.16e-14	CYS1	3.49199	2.44e-21
ACPT	-2.27251	1.56e-19	IL11	3.48984	1.31e-25
SLC6A19	-2.28129	2.8e-08	GLRB	3.478	2.78e-18
STEAP1B	-2.28394	9.83e-18	CREB3L1	3.4751	1.33e-42
SLC35F3	-2.28572	6.12e-15	PRPH	3.47217	9.41e-22
DUSP13	-2.2941	3.45e-13	SYNGR3	3.47147	4.36e-29
C1QL4	-2.29447	3.23e-13	S100A2	3.47026	7.51e-32
ALOX12B	-2.29728	3.44e-16	MUC6	3.45245	1.78e-24
CEACAM5	-2.3033	4.58e-13	EPHA10	3.44134	2.76e-15
AP1M2	-2.30882	2.13e-09	NKX2-8	3.44056	8.76e-28
NPTX1	-2.31126	5.19e-11	GRHL2	3.43567	3.98e-16
POU3F2	-2.31696	3.7e-13	FGF9	3.42841	1.15e-18
DLK1	-2.31898	6.92e-06	SYNDIG1	3.42626	7.09e-16
C6orf195	-2.32041	4.18e-17	KIAA1211	3.4259	8.77e-32
CD24	-2.32479	2.88e-23	SCN3B	3.42225	2.01e-23
ZPLD1	-2.33108	1.25e-09	MMP13	3.42094	2.68e-21
C3orf52	-2.33181	2.6e-13	C2orf50	3.4151	1.94e-24
PRKCG	-2.334	1.19e-14	SCN5A	3.415	1.81e-22
FAM3B	-2.33541	1.29e-11	GAS2L2	3.41464	4.28e-23
GDF10	-2.34258	8.84e-11	SLC24A3	3.41379	3.11e-27
TCF24	-2.3437	3.53e-15	AK5	3.4087	3.98e-25
FIBCD1	-2.34475	7.86e-12	TMEM155	3.40728	2.68e-19
RXFP4	-2.34518	1.22e-19	FAM19A5	3.40704	6.5e-16
PRSS16	-2.35483	8.02e-10	NKAIN1	3.40479	1.62e-20
CACNA1G	-2.3577	7.67e-14	CTHRC1	3.40068	1.69e-44
ATP6V0A4	-2.35927	1.92e-17	KIF5A	3.39958	2.26e-17
HOXC13	-2.36031	3.63e-15	EPN3	3.39723	1.4e-37
SP8	-2.36291	1.8e-10	TACSTD2	3.39642	3.14e-24
PITX2	-2.36779	7.17e-12	GAD1	3.39564	1.06e-19
DIRAS1	-2.36802	4.08e-15	CPZ	3.39521	3.42e-20
FAM155B	-2.3722	8.68e-14	GLIS1	3.39479	2.81e-21
A4GNT	-2.37226	1.07e-12	SLC6A19	3.39444	2.43e-11
SCGB2A1	-2.3779	7.17e-12	PHEX	3.39157	2.24e-21
SLC34A2	-2.3822	1.22e-08	FOXL1	3.38847	3.31e-34
FAM64A	-2.38819	1.06e-34	FAM163A	3.38698	6.25e-24
SPHK1	-2.38981	1.09e-36	NTS	3.38514	6.82e-13
PTHLH	-2.39884	9.59e-24	SOX21	3.38381	4.7e-21
PCLO	-2.39931	3.28e-10	CTXN1	3.38311	1.51e-35
TCN1	-2.40159	3.93e-11	HOXB8	3.37824	7.53e-19
PROM1	-2.40222	3.45e-11	SDR16C5	3.37814	3.61e-22
FXYD3	-2.40418	4.1e-14	PSORS1C2	3.37738	1.16e-23
OR13A1	-2.4102	3.92e-15	MYH15	3.37646	7.36e-29
ARHGAP40	-2.41147	5.35e-11	FREM1	3.37578	6.85e-19
COL2A1	-2.4127	5.53e-08	L1CAM	3.37373	1.57e-25
HOXB9	-2.41519	9.04e-13	GLI2	3.37128	5.99e-28
AP3B2	-2.42261	9.82e-13	TMEM72	3.36635	1.84e-15
DLX2	-2.42498	4.02e-15	STEAP1B	3.36212	1.97e-24
SPINK4	-2.42964	4.61e-16	CR2	3.36038	1.15e-15
DRP2	-2.43656	6.66e-20	ITGA3	3.35149	3.44e-88
KRTDAP	-2.446	3.53e-17	IGSF11	3.35033	1.41e-18
PDX1	-2.46033	1.83e-08	KRT17	3.34563	2.16e-26
KCNH2	-2.46501	5.77e-15	PKP1	3.34328	5.94e-15
HOXB13	-2.46885	4.2e-12	DPP10	3.33864	1.78e-14
RCOR2	-2.47192	2.59e-24	OR13A1	3.33806	2.17e-18
ART5	-2.47512	3.26e-14	HOXC9	3.33503	1.56e-13
GRIK4	-2.49332	2.36e-16	STYK1	3.3348	1.18e-26
TLL2	-2.4965	2.08e-28	ISLR	3.33328	2.35e-22
CEACAM7	-2.49671	1.03e-10	VCAN	3.33199	8.38e-36
SPATA12	-2.49885	1.12e-17	IGDCC4	3.33045	3.35e-22
MMP10	-2.50829	4e-14	CLCNKB	3.32176	8.81e-19
PPAP2C	-2.51266	4.56e-18	SPP1	3.32091	3.08e-20
BEX2	-2.51613	1.38e-15	NANOS3	3.32087	3.04e-20
DNER	-2.51697	1.05e-11	CCIN	3.31843	1.28e-21
TEX15	-2.51876	3.46e-13	SIX2	3.31672	1.47e-16
HOXC10	-2.53193	1.17e-12	ULBP1	3.30902	7.06e-28
ZNF695	-2.53296	5.85e-18	INSL3	3.30676	1.22e-21
RASAL1	-2.53894	1.88e-17	COX6B2	3.30164	2.02e-22
CCDC64B	-2.545	5.21e-11	EPYC	3.30109	2.43e-25
PTPRN	-2.551	3.99e-19	C10orf90	3.30092	7.89e-16
B4GALNT2	-2.55147	4.98e-09	ITPR3	3.2988	1.4e-71
DLL3	-2.55197	2.37e-19	KISS1R	3.29827	4.45e-14
CDX2	-2.55352	5.43e-17	SLC6A20	3.29502	9.17e-17
GUCA2A	-2.55418	1.78e-12	ULBP3	3.28858	2.1e-19
MMP1	-2.56042	3.66e-18	PKIA	3.28317	1.95e-26
CALB2	-2.56421	1.14e-14	LPO	3.28315	5.42e-24
HTR3A	-2.56445	7.4e-13	S100A3	3.28174	1.38e-27
DLX5	-2.57812	2.21e-15	CLEC5A	3.28132	8.7e-33
RHOV	-2.58004	2.31e-16	SEC14L6	3.28096	1.55e-16
GAL3ST1	-2.58096	2.74e-36	CHRFAM7A	3.28086	8.48e-22
TRIM17	-2.58121	6.4e-28	SLN	3.27937	1.66e-19
PLEKHB1	-2.5858	1.39e-24	UMODL1	3.27884	1.08e-15
GFRA3	-2.58856	1.43e-15	FOLR1	3.27724	5.22e-15
AFP	-2.59498	1.17e-15	NXPH4	3.27673	1.55e-31
SOX11	-2.59722	6.94e-14	GPC4	3.27143	2.34e-34
CDCA7	-2.59945	9.22e-35	B3GNT3	3.27105	7.51e-17
ST6GALNAC5	-2.60007	5.38e-14	KCNH2	3.26715	1.08e-16
PLA2G4D	-2.60236	2.4e-23	ERBB4	3.26482	2.91e-18
GJA3	-2.61986	2.9e-18	ANKRD18A	3.26339	9.59e-15
ZIC5	-2.62259	5.2e-15	GFPT2	3.25968	7.54e-38
BCAS1	-2.62881	1.74e-18	HOXC13	3.25761	2.63e-18
HOXC9	-2.62973	3.47e-13	GP2	3.25108	1.53e-09
B4GALNT4	-2.6327	2.42e-14	RUNDC3A	3.24702	3.95e-34
NR0B1	-2.63376	6.35e-14	TMSB15B	3.24594	5.57e-32
OLFM4	-2.63384	1.23e-11	ROR1	3.24593	1.9e-24
SYT13	-2.64123	1.73e-10	PLEKHB1	3.23697	2.05e-24
CTSE	-2.65293	3.41e-12	CXCL14	3.23242	5.47e-14
HTR1D	-2.65297	1.04e-12	HAVCR1	3.23223	5.81e-16
SLC6A11	-2.65677	3.29e-09	GIPR	3.23185	7.68e-41
CXCL5	-2.66215	1.82e-11	ARHGAP40	3.23008	1.68e-12
TDRD5	-2.67219	2.13e-12	AJAP1	3.22624	3.08e-19
DDN	-2.67491	3.45e-23	IGSF5	3.22602	1.19e-18
CADPS	-2.68436	1.95e-13	TRPC3	3.22412	5.62e-19
MEP1A	-2.6895	1.05e-11	KCNS1	3.22062	8.74e-15
HOXC6	-2.71217	2.29e-14	COL8A2	3.21831	3.46e-35
UPK3A	-2.73561	4.23e-12	KRTAP1-1	3.21504	8.79e-22
CREG2	-2.74488	5.78e-23	OLR1	3.21472	8.44e-23
TMC5	-2.74802	3.54e-19	CKMT1A	3.21455	4.8e-13
NKAIN1	-2.74906	4.71e-21	BMP7	3.21387	2.91e-13
OVOL2	-2.75243	1.93e-14	SPRED3	3.21317	1.22e-35
FRAS1	-2.7582	1.53e-24	ELOVL7	3.20993	9.94e-29
PRRX2	-2.76298	1.21e-17	FHOD3	3.20776	1.2e-33
KRT15	-2.76311	4.19e-14	LPAR1	3.20736	1.07e-30
KIF5A	-2.78356	2.82e-18	HTRA3	3.20721	8.6e-39
CDH17	-2.79605	3.72e-16	CDCP1	3.20473	5.52e-44
DMBX1	-2.7964	5.94e-16	C8orf34	3.20396	7.74e-20
USH1C	-2.79798	2.62e-10	FAM81B	3.20257	1.11e-21
PLA2G4F	-2.79803	2.07e-17	GDPD2	3.20156	3.97e-27
ZNF488	-2.79948	1.14e-19	ATP6V0A4	3.2013	2.17e-20
FABP6	-2.80576	3.87e-16	GABRP	3.20043	6.32e-19
WNT7B	-2.80634	3.13e-14	PCDH7	3.20034	6.72e-21
GLP1R	-2.81804	1.97e-16	CILP2	3.19587	6.98e-22
GJB6	-2.82111	1.14e-15	KRT6B	3.19288	5.75e-13
ARMC3	-2.82475	4.17e-20	HK2	3.19216	5.54e-45
FA2H	-2.88507	2.09e-16	HRASLS5	3.19147	1.95e-18
MMP12	-2.88822	1.91e-14	CD207	3.1908	3.77e-23
IGDCC4	-2.8926	1.6e-26	BACE2	3.18855	6.02e-54
CACNG4	-2.90675	8.48e-17	BICC1	3.18706	5.07e-24
GRM4	-2.91273	5.42e-20	RORB	3.18696	6.04e-16
TFF2	-2.94309	1.28e-12	RNF223	3.18347	9.35e-29
S100P	-2.95767	1.17e-19	CBLN2	3.18134	9.99e-18
LHFPL3	-2.9668	7.19e-20	TUBB3	3.17647	2.08e-46
PSAPL1	-2.97869	9.12e-21	CDK5R2	3.17603	1e-24
TFF1	-2.98906	1.75e-14	MUC12	3.17431	1.68e-24
CLEC2L	-2.99169	1.08e-14	HS6ST2	3.17335	2.13e-11
PKP3	-3.01295	1.2e-17	HOXC10	3.17185	1.06e-12
SSTR3	-3.0216	2.16e-21	HIST3H2BB	3.17103	4.74e-15
PPP1R14C	-3.03536	9.21e-19	CLLU1	3.17073	8.12e-23
EPS8L3	-3.11191	1.76e-30	FSCN2	3.17067	3.88e-26
NKX3-2	-3.11527	5.84e-22	PRKCG	3.16945	3.99e-17
SIX2	-3.12009	5.33e-23	CPA2	3.16323	1.1e-15
DLX4	-3.12345	9.96e-24	ADAM28	3.16199	2.36e-49
DMBT1	-3.15108	2.95e-17	GPR156	3.15898	3.35e-21
TNNT1	-3.16146	8.14e-19	MMP28	3.15713	6.24e-34
IGDCC3	-3.16875	4.86e-18	UNC13A	3.15599	3.08e-22
FER1L6	-3.18605	3.03e-16	DLL3	3.15379	8.42e-19
EPCAM	-3.2061	1.96e-19	PSORS1C1	3.15016	7.92e-33
DMKN	-3.20956	8.31e-22	HHLA2	3.15001	9.87e-17
MNX1	-3.20975	1.93e-19	SULF1	3.14846	9.01e-33
FXYD2	-3.24575	6.26e-27	MST1R	3.14332	2.31e-37
ESRP1	-3.25096	2.81e-13	FAIM2	3.14073	1.03e-14
DQX1	-3.28078	1.16e-26	RASGEF1A	3.13993	1.2e-28
CKMT1B	-3.2914	4.31e-21	SPINK13	3.13955	1.55e-23
WNK2	-3.2952	3.06e-25	DIRAS1	3.13774	7.51e-17
CKMT1A	-3.29709	3.19e-21	TUBAL3	3.13754	2.29e-17
KLHDC8A	-3.30543	3.49e-29	LIF	3.13752	1.25e-38
SYT8	-3.31435	8.23e-24	SULT2B1	3.13733	3.27e-16
DKK1	-3.33212	2.61e-22	HAS2	3.13676	1.17e-19
KRT19	-3.34497	3.45e-14	HAS1	3.13653	3.88e-13
GNG4	-3.38019	2.88e-18	PMEPA1	3.13543	3.77e-59
SSTR5	-3.38359	2.07e-16	EGF	3.13206	7.46e-11
DLX6	-3.38772	1.19e-21	ANO9	3.13177	7.73e-49
KCNF1	-3.41467	7.74e-25	IFNE	3.13139	5.68e-26
IL20RA	-3.45071	1.4e-18	MUSK	3.12936	1.85e-14
HS6ST2	-3.45706	1.13e-20	GPR84	3.12672	1.04e-28
KISS1R	-3.49523	1.16e-24	FAM150A	3.12652	5.08e-16
CYP19A1	-3.537	6.52e-22	HES7	3.12611	5.37e-21
C6orf223	-3.57302	3.4e-23	RASSF10	3.12397	3.5e-17
PCSK1N	-3.64121	6.65e-20	LUM	3.12129	1.02e-18
PPP2R2C	-3.71259	6.58e-21	RFX4	3.1153	1.83e-19
FOXJ1	-3.74975	3.5e-27	PROM2	3.11452	6.18e-33
SLC6A14	-3.99014	4.04e-26	ANXA3	3.11165	1.45e-36
PGC	-4.03444	2.59e-18	C6orf141	3.1088	1.05e-15
CTNND2	-4.05129	2.32e-20	SPINT2	3.107	2.76e-37
AGR2	-4.09137	4.16e-18	VSIG8	3.10638	1.4e-23
IGF2BP1	-4.09937	2.75e-23	IRX2	3.10572	1.48e-18
TRIM71	-4.22315	1.15e-24	BHLHE41	3.10509	3.52e-52
PNCK	-4.2623	3.45e-30	WNT10A	3.1046	3.22e-25
PITX1	-4.32656	1.59e-30	LIPH	3.10407	9.83e-20
CA9	-4.34256	2.94e-34	LSAMP	3.10077	4.5e-19
HMGA2	-4.69209	7.03e-35	OLIG1	3.09885	1.97e-17
PRAME	-5.00851	1.53e-27	CNGB1	3.09831	7.58e-17
			C20orf195	3.09767	1.11e-18
			C12orf75	3.0976	6.24e-53
			RNF182	3.09536	2.44e-18
			RLN2	3.09498	5.59e-19
			ZNF695	3.09455	4.36e-17
			HSPB3	3.08927	2.16e-21
			AKNAD1	3.08697	4.34e-21
			ZFP57	3.08596	6.54e-11
			C1orf106	3.08568	2.64e-20
			HPCAL4	3.08513	2.52e-19
			GPR111	3.08336	2.27e-26
			PAQR5	3.08226	6.42e-27
			KRT5	3.07758	3.32e-12
			ARL9	3.07716	2.02e-26
			KIAA1244	3.07642	1.39e-26
			HRK	3.07535	2.09e-22
			HOXB13	3.07475	5.07e-12
			XKR6	3.07347	2.62e-27
			PRSS1	3.07281	9.68e-18
			CEBPE	3.07087	3.08e-18
			POPDC3	3.0691	4.06e-11
			RAET1L	3.06536	1.01e-28
			PVRL4	3.0646	8.65e-21
			VANGL2	3.06298	2.2e-31
			B3GNT4	3.0624	2.88e-23
			NPPB	3.05899	1.78e-15
			TNNI3	3.05888	3.14e-12
			LCNL1	3.05832	4.42e-14
			MFSD6L	3.05827	1.77e-18
			LIPM	3.0571	2.69e-15
			ADAMDEC1	3.05576	2.82e-19
			TRIM72	3.05491	1.31e-17
			LEMD1	3.05471	4.55e-20
			GABRB3	3.05182	1.3e-09
			CD24	3.0503	1.88e-25
			FAM153A	3.0498	9.84e-15
			DMRT2	3.04647	1.45e-15
			RASEF	3.04647	4.94e-13
			FAM81A	3.04449	1.89e-44
			FAM153B	3.04396	6.61e-13
			GJB4	3.0436	6.6e-16
			GRID2IP	3.04314	4.46e-22
			FAM155B	3.04161	1.95e-14
			HYAL4	3.0415	1.59e-15
			HIST3H2A	3.03919	4.01e-20
			PLA2G4E	3.03743	7.18e-15
			GRM3	3.03209	3.43e-15
			TMEM35	3.03082	1.05e-15
			PLAC1	3.02756	1.82e-15
			KIRREL2	3.02538	5.18e-14
			SCGB2A1	3.02286	3.02e-12
			DLX3	3.01951	1.34e-14
			DPF1	3.01763	1.72e-21
			FAM90A1	3.01626	7.87e-22
			HAPLN1	3.01582	7.72e-14
			TMEM200C	3.01474	7.27e-26
			CDHR4	3.01467	8.57e-21
			CGB7	3.00827	2.91e-20
			APLP1	3.0068	1.99e-35
			GLB1L2	3.00627	5.03e-21
			SLC5A5	3.0058	2.38e-16
			KLK6	3.00524	6.7e-18
			HAND2	3.00506	6.98e-16
			SLFN13	2.99864	3.88e-43
			HS3ST5	2.9952	1.9e-16
			LANCL3	2.99509	3.75e-19
			SAGE1	2.99421	7.25e-12
			SPEG	2.9939	3.44e-37
			TMSB15A	2.99386	1.87e-22
			COL16A1	2.99361	5.84e-43
			PURG	2.99063	5.76e-17
			CDSN	2.98707	1.19e-20
			SLITRK4	2.9866	9.49e-20
			ST18	2.98492	3.91e-20
			EN1	2.98352	3.12e-16
			SCTR	2.98286	3.09e-32
			MPP2	2.97849	2.76e-30
			PSAPL1	2.97834	2.12e-13
			CD177	2.97484	7.06e-17
			PAK3	2.97459	3.44e-13
			ACPP	2.97346	1.15e-26
			PTPN13	2.97302	4.35e-42
			WDR63	2.97148	3.59e-22
			CCL11	2.97147	1.28e-12
			NMU	2.9692	5.01e-17
			SYT16	2.96907	1.42e-30
			KLK13	2.96864	2.46e-14
			CD164L2	2.9683	8.05e-25
			GALNT12	2.96517	1.09e-28
			NCCRP1	2.96341	1.42e-15
			IL17B	2.96095	1.16e-17
			S100A6	2.95965	1.23e-55
			RAB19	2.95926	3.43e-16
			SYNPO2L	2.95671	5.22e-19
			KNDC1	2.95613	8.31e-12
			RGS17	2.95554	8.19e-25
			KIAA2022	2.95482	4.99e-15
			SLC4A11	2.9492	3.95e-45
			RETN	2.94833	4.16e-13
			C5orf46	2.94735	1.8e-13
			SLCO5A1	2.9472	7.02e-19
			RNF150	2.94546	1.43e-22
			PSCA	2.94447	3.46e-18
			ACTC1	2.94328	3.23e-12
			CAPN13	2.94326	1.74e-09
			C2CD4A	2.94037	2.02e-16
			NTRK2	2.93726	6.19e-18
			CDC20B	2.93644	1.16e-11
			TGFA	2.93601	4.32e-45
			SPACA4	2.93328	5.29e-22
			FIBIN	2.93255	3.41e-19
			ARHGEF4	2.93218	5.16e-19
			HUNK	2.93206	1.1e-19
			PFKP	2.92999	4.54e-64
			DPEP1	2.92903	6.13e-13
			GRAMD2	2.92839	2.21e-24
			TGM5	2.92832	1.66e-19
			SLC24A2	2.92747	7.72e-17
			FAP	2.9178	9.86e-35
			SSTR3	2.91643	6.78e-13
			PNPLA1	2.91615	2.31e-17
			ALOX12B	2.91603	1.31e-16
			DIO3	2.91579	5.74e-11
			PRSS21	2.91455	2.31e-14
			ENTHD1	2.91288	8.47e-15
			SPHK1	2.91248	2.75e-34
			NIPAL4	2.91143	1.47e-16
			PTPRR	2.91142	1.38e-17
			TMEM132A	2.91111	2.42e-65
			EPHX4	2.91023	6.95e-24
			EGR4	2.90771	1.03e-14
			CHST6	2.90406	8.59e-19
			FAM177B	2.90385	4.18e-15
			NOG	2.90058	2.03e-15
			VSIG1	2.90001	1.75e-17
			KRT7	2.89801	7.62e-14
			SHOX2	2.89702	2.77e-19
			FAM43B	2.89666	8.2e-15
			GPA33	2.89659	2e-16
			ADAMTS3	2.8965	3.09e-25
			NEBL	2.89626	3.11e-24
			ALOX5	2.89348	5.12e-57
			C1QL4	2.89135	2.11e-13
			DCHS2	2.88685	6.47e-16
			XIRP1	2.88652	2.46e-14
			TMEM61	2.88647	1.4e-13
			EGLN3	2.88413	6.18e-38
			PLEKHH2	2.8828	4.87e-45
			MORN3	2.88136	5.5e-28
			CHRDL1	2.87881	7.21e-10
			EPHB3	2.87726	1.03e-35
			SLC6A6	2.87413	1.85e-53
			UPK1B	2.87297	4.12e-12
			LGALS9B	2.87007	3.55e-14
			PTPRN	2.86854	1.76e-15
			CDR1	2.86449	1.74e-15
			FOXC2	2.86367	4.82e-20
			PLD5	2.8634	3.21e-13
			TMEM158	2.86291	2.17e-37
			DDN	2.8614	6.79e-17
			SLITRK5	2.85851	3.91e-13
			PPP1R14D	2.85716	2.43e-16
			FBN2	2.85463	1.11e-32
			GOLGA7B	2.8541	1e-26
			CYP26B1	2.8526	1.31e-27
			PAPLN	2.85256	2.85e-38
			TREM1	2.85095	2.46e-24
			MYLK2	2.85039	3.08e-25
			NMNAT2	2.85017	3.97e-28
			ALX4	2.84999	1.94e-16
			SERPINB2	2.84975	1.37e-12
			ILDR1	2.84793	8.97e-14
			COL1A1	2.84576	2.29e-36
			DES	2.84527	3.44e-12
			EVC2	2.84359	1.07e-26
			CHGB	2.84358	2.04e-10
			CNTNAP5	2.84281	2.58e-17
			NEFM	2.84155	7.19e-14
			CDH11	2.84119	7.5e-38
			ANKRD7	2.83541	1.2e-14
			ZMAT4	2.83129	5.93e-16
			JPH1	2.82895	1.75e-17
			ABCB5	2.82764	1.04e-09
			FANK1	2.82721	7.84e-36
			GAST	2.82685	3.43e-13
			RAB36	2.82454	2.95e-30
			ATP1A3	2.82084	9.04e-22
			SPOCK1	2.82052	3.65e-14
			MMP8	2.81943	9.31e-15
			PPFIA4	2.81883	4.24e-41
			SERPINB5	2.81654	7.51e-12
			IL17REL	2.81458	2.01e-15
			HRASLS	2.81424	9.76e-15
			TFAP2A	2.81372	4.47e-29
			KCNIP1	2.81175	1.2e-13
			HOXA6	2.81128	4.99e-13
			SFTPA2	2.80861	1.11e-15
			SBSN	2.80668	1.82e-15
			LMTK3	2.80446	1.55e-17
			DZIP1L	2.80323	1.48e-59
			NR0B1	2.80121	2.51e-10
			CCDC74A	2.79976	1.47e-55
			LARP6	2.79722	8.32e-37
			MAB21L1	2.79677	2.57e-14
			COL9A2	2.79593	3.05e-48
			ASTL	2.7957	1.58e-17
			XKR5	2.79205	1.56e-16
			KLF5	2.7902	2.25e-32
			ARMC4	2.78988	4.14e-12
			DKKL1	2.78939	1.91e-14
			SSPN	2.78857	1.41e-44
			ERC2	2.78491	1.18e-11
			SEL1L3	2.78483	1.28e-51
			SH2D5	2.78159	1.15e-21
			EMR3	2.77952	1.87e-17
			SLC35F2	2.77853	1.38e-56
			SPINK4	2.77837	1.63e-13
			KCTD19	2.77677	6.45e-16
			PFKFB3	2.77612	3.13e-65
			ADAM32	2.77262	3.25e-27
			ST6GAL2	2.77192	2.61e-15
			ELAVL4	2.77163	6.22e-16
			KCNQ3	2.77129	6.11e-32
			ATP1A4	2.77036	8.59e-17
			CRYGN	2.76773	1.78e-17
			TMPRSS3	2.76727	1.66e-18
			RSPH1	2.7632	7.13e-25
			ECEL1	2.76316	3.12e-10
			C19orf33	2.76179	3.89e-18
			PLA2G10	2.76049	1.19e-19
			SORCS1	2.75891	3.49e-11
			EPHB6	2.75889	1.74e-48
			ITGB4	2.75873	4.27e-59
			SAMD12	2.75802	5.54e-21
			ENO2	2.75557	1.61e-57
			S100A11	2.75341	5.6e-70
			AICDA	2.75053	2.08e-15
			GBX2	2.74991	6.53e-18
			KRT79	2.74748	2.41e-18
			HOXC8	2.74716	2.36e-11
			TESC	2.74445	2.83e-30
			PMAIP1	2.74326	2.53e-42
			PF4	2.74314	3.06e-14
			MAGEL2	2.74253	2.82e-13
			TMEM190	2.74079	6.24e-17
			SLC13A1	2.73755	1.29e-17
			RPS6KA6	2.73696	1.49e-10
			MDFI	2.73683	1.82e-32
			CHD5	2.73648	2.95e-19
			MUM1L1	2.73623	1.08e-08
			OBSCN	2.73402	9.58e-39
			GABRR1	2.73366	6.55e-15
			TYRO3	2.73326	3.83e-44
			EHF	2.732	6.46e-28
			SH2D7	2.73151	1.62e-16
			PDZRN3	2.73075	3.91e-21
			ZC3HAV1L	2.72632	8.43e-29
			KRT81	2.72569	3.35e-13
			DAND5	2.72563	2.22e-18
			HTR1F	2.72461	3.62e-14
			FAM64A	2.7245	3.24e-28
			TLL2	2.72427	2.76e-21
			BNC1	2.72358	4.2e-15
			FAM169B	2.72335	1.92e-08
			FOXN1	2.72085	1.55e-18
			TFCP2L1	2.72076	5.53e-33
			ANGPTL5	2.71896	4.68e-21
			MCTP2	2.717	2.22e-25
			FOXE1	2.71576	2.07e-14
			NTF4	2.71564	3.11e-17
			RIMS4	2.7154	7.9e-14
			RGS7	2.71326	7.08e-13
			B4GALNT3	2.71275	4.24e-22
			EDIL3	2.71135	2.26e-22
			SLIT2	2.7069	5.34e-24
			ARX	2.70672	8.22e-15
			MAPK13	2.70646	1.09e-41
			TRPA1	2.7053	2.67e-26
			TRHDE	2.7022	1.52e-08
			KHDRBS2	2.70162	5.34e-14
			DUSP4	2.70054	1.6e-51
			BCL11A	2.6989	1.83e-27
			CA12	2.69719	1.82e-15
			IGFN1	2.69632	1.82e-12
			COL1A2	2.69381	1.98e-40
			PTPRZ1	2.6913	2.33e-13
			SRRM3	2.69075	3.54e-20
			CHRNA1	2.68991	1.09e-12
			DYX1C1	2.68932	4.57e-39
			SMPDL3B	2.68775	1.16e-20
			LHB	2.68773	4.4e-17
			SLC38A1	2.68448	1e-39
			CLDN4	2.68438	3.74e-15
			PLXNB3	2.68343	9.75e-31
			CACNA1B	2.68192	7.98e-12
			JPH2	2.67806	1.94e-23
			RADIL	2.67613	2.91e-24
			FAM178B	2.67377	5.05e-09
			LRRC4C	2.67289	4.31e-17
			PTPLA	2.67121	3.26e-30
			PTPRS	2.67118	2.42e-29
			CT62	2.67094	1.58e-15
			INHA	2.66925	3.78e-12
			FAM167A	2.66746	1.28e-19
			ATP13A4	2.66655	9.81e-17
			PTGIS	2.6659	1.03e-16
			PRRX1	2.66532	1.52e-34
			UBE2U	2.66513	4.2e-09
			CERCAM	2.66471	1.64e-48
			TBX18	2.66461	1.02e-16
			KIF26B	2.66076	1.13e-29
			CXCL3	2.6607	1.06e-30
			MFI2	2.65867	6.32e-35
			GRM1	2.65751	9.98e-15
			SERPINB7	2.65442	6.72e-21
			DLG3	2.65377	6.05e-48
			PIWIL4	2.65363	1.67e-40
			TMEM59L	2.65275	6.36e-15
			TDRD1	2.65274	4.64e-11
			CATSPER1	2.65188	8.2e-24
			CADM3	2.65187	8.95e-13
			LMO1	2.65084	1.24e-18
			FCHO1	2.64945	1.72e-50
			CCNO	2.64871	3.03e-10
			SERPINB3	2.6483	5.35e-17
			CPA4	2.64635	1.2e-13
			DNAH9	2.64542	1.1e-13
			SNCB	2.64485	4.33e-16
			QSOX1	2.64465	2.21e-43
			FAM46B	2.64308	9.09e-21
			KRT36	2.64255	2.62e-14
			TTYH1	2.64199	2.98e-21
			TWIST2	2.64144	1.09e-10
			SLC22A15	2.63811	2.65e-26
			RGS20	2.63785	2.95e-18
			PADI2	2.6365	1.09e-29
			ZNF239	2.63432	9.2e-20
			LRRC36	2.6341	1.54e-15
			LRRN4CL	2.63374	8.91e-14
			CALHM3	2.63249	1.21e-17
			PDGFRA	2.6318	9.27e-19
			EYA1	2.63024	2.89e-10
			EVPL	2.6302	1.55e-09
			CDR2L	2.62931	1.45e-80
			ZNF469	2.62781	1.44e-48
			TTC39A	2.62763	6.66e-36
			GUCA2A	2.62736	8.8e-09
			ASPHD1	2.62705	5.06e-15
			STK33	2.62637	2.03e-13
			NRSN1	2.62314	1.08e-11
			ICAM5	2.62263	6.79e-18
			INSM1	2.62228	3.43e-12
			CR1L	2.62181	5.26e-15
			FZD2	2.62094	8.62e-51
			THBS2	2.61692	4.34e-24
			PCDHB8	2.61557	2.25e-14
			TC2N	2.61501	4.24e-30
			ZNF280B	2.61459	5.3e-19
			ISL2	2.61361	1.96e-13
			SUSD5	2.61292	1.42e-18
			KCNQ5	2.61246	6.17e-16
			TMEM51	2.61232	4.04e-70
			OCA2	2.60998	6.26e-09
			NSUN7	2.60911	9.89e-15
			C7orf34	2.6081	6.17e-16
			RIMBP3	2.60752	8e-15
			FMOD	2.60714	6.92e-31
			MGAM	2.60625	3.57e-14
			MBOAT4	2.60526	2.03e-27
			KLHL38	2.60352	1.85e-11
			MAP9	2.60335	3.97e-34
			DPYSL4	2.59756	9.54e-14
			VAX2	2.59748	1.01e-14
			CLEC4D	2.59576	5.2e-14
			TPSG1	2.59394	4.41e-16
			PRSS33	2.59389	2.79e-18
			HRH2	2.59364	8.49e-20
			MEOX1	2.59318	2.99e-14
			C15orf48	2.59219	2.88e-26
			PRSS12	2.59188	3.38e-15
			CDCA7	2.5915	1.84e-21
			QRFP	2.58922	2.06e-15
			F3	2.58793	5.34e-40
			PLEKHG4B	2.587	1.02e-12
			GAL	2.58554	1.18e-09
			IL31RA	2.58451	9.27e-13
			LRRC7	2.58232	3.57e-14
			SLC6A8	2.58056	7.36e-35
			MATN3	2.5803	3.62e-17
			LRP8	2.57986	6.57e-62
			C7orf57	2.57702	6.96e-15
			COL3A1	2.57676	2.71e-34
			MXRA5	2.57673	7.13e-31
			DAPL1	2.57572	1.44e-12
			PLAUR	2.57566	6.22e-58
			PNMA2	2.57505	2.58e-33
			LCN1	2.57447	2e-23
			MLLT3	2.57411	9.55e-55
			MBOAT2	2.57204	1.74e-49
			CDH6	2.56902	1.17e-40
			CHST8	2.56889	7.25e-11
			HIST1H1D	2.56879	4.91e-13
			RNASE3	2.56854	3.12e-15
			LPPR3	2.56787	2.26e-13
			SCD5	2.56488	1.1e-34
			DDR1	2.56437	5.98e-38
			TNFSF9	2.56343	4.3e-22
			CHRNA5	2.56266	1.08e-28
			SFRP1	2.56118	2.54e-15
			APCDD1	2.56077	1.36e-23
			KLHL35	2.5605	3.7e-18
			ADAM22	2.56012	1.64e-28
			GREM1	2.55987	3.58e-14
			PRR15	2.55936	1.55e-10
			SLC7A1	2.55853	8.01e-40
			COL5A1	2.55499	7.64e-36
			AFF2	2.55475	2.09e-10
			ZP1	2.55431	1.99e-15
			TANC2	2.55393	6.67e-64
			SLC9A2	2.55373	1.17e-12
			COL28A1	2.55193	6.64e-14
			OBP2A	2.55148	7.82e-19
			UNC13C	2.5499	1.57e-11
			MOXD1	2.54962	2.85e-19
			OTX1	2.54884	1.7e-18
			MAPK15	2.54765	1.06e-18
			FLRT2	2.54717	2.47e-22
			CCDC8	2.54559	3.33e-24
			TYRP1	2.54481	3.32e-09
			ESYT3	2.54477	7.95e-19
			CDKL2	2.54468	2e-17
			ATP6V0D2	2.5434	3.92e-14
			CRLF1	2.54114	8.05e-15
			RBM11	2.53965	2.48e-12
			GSDMC	2.53948	1.18e-13
			CKM	2.53769	6.9e-17
			PLSCR2	2.53591	1.86e-15
			SPINK2	2.53538	5.88e-14
			EVC	2.53487	3.92e-21
			PGLYRP3	2.5333	7.86e-27
			FAM150B	2.53289	3.57e-18
			LGALS12	2.53228	1.52e-12
			SCRN1	2.52935	4.38e-55
			KCTD8	2.52925	4.79e-15
			ADRB3	2.52651	5.46e-16
			TMEM179	2.52646	9.98e-12
			RGS22	2.52576	3.96e-12
			LPAR2	2.52567	1.09e-56
			IGF1R	2.52521	4.43e-50
			ACRV1	2.52461	2.52e-15
			NPHS1	2.52449	2.07e-09
			ANK1	2.5223	6.17e-25
			TMEM159	2.52209	3.57e-64
			MRGPRX3	2.52102	9.89e-16
			FCRL4	2.52037	9.2e-13
			SHISA8	2.51991	3.49e-11
			CRABP2	2.5176	1.7e-40
			GRIP1	2.51677	1.2e-46
			PDLIM4	2.51668	1.21e-25
			SIAH3	2.51635	3.61e-14
			SLC16A3	2.51548	1.42e-51
			WDR49	2.51264	7.33e-13
			EFEMP1	2.51037	5.82e-15
			PTGDS	2.51012	1.98e-13
			GABRA5	2.50917	2.55e-13
			RASSF6	2.50816	3.75e-24
			CRYBA2	2.50814	3.56e-12
			KRTAP4-1	2.50812	5.08e-22
			TULP1	2.50798	2.59e-14
			CCNJL	2.50728	1.62e-33
			KIAA1024	2.50603	1.35e-24
			GXYLT2	2.50577	3.13e-11
			CPXM1	2.50569	2.57e-26
			COL4A6	2.50545	2.39e-14
			GGN	2.50482	2.75e-27
			CSDC2	2.50322	6.47e-11
			TDRD9	2.50312	1.59e-21
			FZD7	2.5031	1.26e-36
			PIP	2.50287	6.02e-17
			IGFBPL1	2.50091	3e-08
			SLC1A5	2.50086	1.59e-49
			CNKSR1	2.49846	4.85e-19
			WNT7A	2.49788	1.32e-11
			FUT4	2.49761	1.4e-46
			PTCHD2	2.49669	5.48e-12
			RYR2	2.49502	4.6e-17
			BTC	2.49449	5.93e-14
			PTCHD1	2.49403	7.34e-11
			MMP3	2.49143	4.83e-09
			KIAA1377	2.49092	2.5e-35
			PLEKHG4	2.48876	7.76e-28
			ARSI	2.48675	7.58e-20
			CACNG8	2.4865	8.77e-18
			CDS1	2.48618	3.99e-20
			S100B	2.48548	1.12e-23
			PGR	2.48441	4.18e-13
			DMRT1	2.48408	4.02e-29
			FAM181B	2.48144	9.47e-13
			NPFFR1	2.48108	1.11e-17
			FHDC1	2.47869	8.93e-51
			PCNXL2	2.4778	4.6e-43
			RASL11B	2.47728	3.7e-17
			TPRXL	2.4764	1.29e-09
			HOXC4	2.47541	1.77e-18
			FMN1	2.47351	8.4e-46
			HS3ST6	2.47273	4.11e-12
			KAL1	2.47264	2.7e-34
			SOX4	2.47198	1.22e-43
			TMC4	2.47154	1.19e-26
			FREM2	2.47093	1.93e-06
			CSMD3	2.46991	1.13e-07
			DPCR1	2.4693	8.07e-09
			RASGEF1C	2.46926	7.01e-13
			SEMA3A	2.46907	6.16e-18
			GAL3ST4	2.46855	1.59e-42
			WFDC10B	2.46577	1.63e-18
			KIAA1456	2.464	4.2e-23
			KCNH3	2.46386	5.31e-30
			FAM160A1	2.46173	9.42e-17
			RXFP4	2.45895	6.59e-14
			TNFSF15	2.45806	1.93e-28
			ABCC1	2.45787	1.51e-64
			OR10Q1	2.45755	9.97e-21
			RGS1	2.45679	3.58e-32
			ISL1	2.45666	2.28e-14
			ZNF391	2.45508	3.86e-13
			TMEM200A	2.45459	2.4e-29
			KIRREL	2.45406	2.4e-30
			KIF3C	2.45329	2.6e-75
			WBSCR17	2.45205	5.4e-09
			DSCAML1	2.45078	1.92e-15
			TTC9B	2.44958	5.56e-15
			ACOXL	2.44932	1.09e-15
			RAB27B	2.44927	6.39e-20
			WIF1	2.44907	2.12e-08
			UNC5A	2.44482	3.54e-20
			VGLL1	2.44459	2.16e-12
			HHIP	2.44443	3.35e-10
			FGFR2	2.44417	2.3e-09
			HMX2	2.44399	2.81e-16
			TRIM17	2.44164	7.72e-16
			EXTL1	2.44125	5.43e-12
			ZBED2	2.44077	2.15e-11
			USH1G	2.44066	1.75e-11
			DLX5	2.44036	3.34e-09
			TNS4	2.43992	1.47e-13
			CACNA2D1	2.4368	7.24e-18
			GRIA4	2.43504	3.81e-13
			ANKRD22	2.43489	2.88e-16
			KRT83	2.43399	1.34e-12
			SGCG	2.43347	1.51e-12
			DNAH7	2.43233	4.59e-30
			TMEM119	2.43083	9.43e-22
			KRT40	2.43063	3.58e-16
			TMEM156	2.42948	8.24e-27
			FGFBP1	2.42807	4.82e-15
			SERPINB4	2.42803	1.99e-17
			GSDMA	2.42673	2.8e-11
			SUSD4	2.42639	8.82e-11
			DLGAP1	2.4249	3.68e-19
			NTNG1	2.42091	1.94e-12
			GLIS3	2.42	7.58e-39
			SERPINE2	2.41962	3.38e-26
			CDX1	2.41781	2.79e-12
			HOXD1	2.41732	1.47e-11
			SAMD15	2.41567	1.64e-23
			DGKI	2.41445	1.03e-20
			FAM155A	2.41137	5.18e-18
			SUN3	2.40996	4.98e-11
			SLMO1	2.40976	1.31e-40
			COL4A5	2.40851	2.44e-17
			ROR2	2.40823	1.33e-22
			NLRP2	2.40787	4.44e-15
			KCNS2	2.40775	3.28e-11
			SEZ6L2	2.40762	3.83e-12
			ST6GALNAC1	2.40578	3.52e-13
			FZD1	2.40488	5.53e-68
			HTRA4	2.40426	9.42e-16
			TGFB2	2.40263	8.67e-37
			MRC2	2.40161	5.74e-43
			GALNT7	2.40147	7.49e-56
			SOX8	2.40119	4.16e-17
			RASSF9	2.40064	3.45e-21
			RGS2	2.40033	6.83e-45
			UBASH3B	2.40029	3.27e-56
			CCR8	2.39947	2.68e-13
			HMX3	2.39863	4.84e-16
			NRCAM	2.39842	1.49e-12
			GPR141	2.39818	1.01e-16
			SCARA5	2.39792	1.18e-08
			DLX6	2.39735	1.68e-07
			SDK2	2.3959	3.21e-15
			RSPO3	2.39577	3.14e-10
			CEACAM3	2.39521	1.64e-14
			CTBP2	2.39519	1.4e-76
			ARHGDIG	2.3946	3.27e-10
			ATP12A	2.39406	4.34e-11
			TRPC7	2.39252	1.66e-14
			ZDHHC13	2.39158	2.11e-59
			MSC	2.39146	1.44e-20
			DMP1	2.39135	3.72e-13
			L1TD1	2.39129	1.77e-14
			FGFR1	2.39005	6.87e-57
			DCLK1	2.38939	2.1e-25
			SP8	2.38891	3.02e-07
			CST1	2.38829	2e-05
			LEP	2.38721	3.23e-10
			PTX3	2.38698	4.52e-18
			HEPACAM2	2.38521	9.15e-11
			PRSS8	2.3852	1.31e-07
			CHRNA3	2.38386	5.78e-13
			IL17RD	2.38359	1.55e-46
			NBPF4	2.38325	1.72e-11
			SPECC1	2.38285	2.45e-48
			DUSP26	2.38247	7.66e-12
			AMPD1	2.38196	3.98e-10
			LRRC26	2.38148	5.44e-08
			MUC16	2.38094	9.25e-11
			SPSB4	2.38019	1.38e-11
			ISLR2	2.37839	8.94e-13
			LY6H	2.37727	1.55e-11
			C11orf63	2.37662	2.95e-35
			TMED3	2.37629	2.06e-29
			ST8SIA2	2.37602	8.1e-14
			TBX1	2.37564	1.26e-14
			FAM171A2	2.37418	1.02e-30
			MDS2	2.37398	9.7e-13
			INPP5J	2.3737	6.87e-31
			FOLR3	2.37045	2.66e-11
			PCDH10	2.37033	1.09e-10
			NEGR1	2.36913	7.83e-14
			RIBC2	2.36826	4.48e-20
			TMPRSS13	2.36768	2.01e-24
			ELF4	2.36618	4.49e-68
			GNG8	2.36495	4.69e-12
			DRD2	2.36366	6.33e-13
			PYCR1	2.36322	9.6e-17
			GAL3ST1	2.36318	7.36e-19
			FAM153C	2.36257	6.99e-14
			KIAA1644	2.36124	5.42e-15
			ZBTB8B	2.36086	5.81e-14
			GPX8	2.3605	3.78e-60
			PLA2R1	2.35833	4.94e-30
			FKBP10	2.35767	4.61e-39
			NME5	2.35627	3.03e-12
			SYT3	2.35548	2.47e-08
			MYEF2	2.35546	1.09e-20
			PLCD3	2.35417	5.03e-74
			KRT13	2.35409	1.89e-11
			GABBR1	2.3534	7.61e-45
			SCRG1	2.35284	1.31e-15
			KCNK3	2.35197	7.83e-12
			NRIP3	2.35111	3.7e-29
			SLITRK1	2.34751	9.08e-09
			CACNA1H	2.34577	1.19e-19
			HR	2.3441	5.89e-20
			PRTN3	2.34301	1.18e-09
			CPNE7	2.34233	6.62e-21
			HSPB7	2.34194	7.55e-21
			PLXNA4	2.34169	5.94e-10
			CAPN9	2.34106	2.32e-13
			DKK2	2.34095	1.07e-13
			SPEF1	2.34068	1.22e-14
			SNAP25	2.33992	1.42e-17
			ZCCHC12	2.33989	2.19e-10
			FER1L6	2.33924	2.85e-06
			DBN1	2.33855	1.67e-52
			IQCA1	2.33841	1.01e-23
			ALOX5AP	2.33827	2.8e-34
			ZNF486	2.33786	3.71e-21
			OSM	2.3366	1.4e-33
			SLC25A24	2.33576	1.53e-43
			KRT14	2.33481	3.82e-09
			PRSS35	2.33418	7.07e-24
			GLDN	2.33339	9.37e-12
			FERMT1	2.33235	3.45e-12
			GEM	2.33184	7.99e-27
			C5orf30	2.33068	3.19e-36
			HS3ST1	2.33066	9.34e-52
			MYOF	2.33013	8.62e-53
			CCDC89	2.32993	5.86e-18
			BEGAIN	2.32974	1.19e-15
			LRRD1	2.32926	2.35e-13
			TXNDC2	2.32759	1.12e-13
			CRTAC1	2.32733	5.19e-11
			RAB38	2.32481	3.77e-35
			IL6	2.32416	4.63e-13
			TNC	2.32249	2.61e-32
			C16orf74	2.32244	1.26e-30
			B3GNT7	2.32238	1.29e-41
			CSF2	2.32224	7.66e-12
			PAPL	2.32049	1.04e-10
			CCDC80	2.32034	1.56e-19
			KLC3	2.31859	4.62e-30
			PKHD1	2.31807	1.68e-12
			ZNF827	2.31761	2.18e-28
			FAM19A3	2.31739	1.25e-11
			EPS8L3	2.31459	6.26e-11
			KHDC1L	2.31403	8.13e-11
			GUCY2C	2.31325	2.89e-12
			CAMK1G	2.31282	7.26e-16
			C17orf99	2.31221	2.7e-10
			SLCO4A1	2.31193	1.69e-22
			OXTR	2.31051	1.58e-32
			DZIP1	2.30953	3.66e-41
			FNDC7	2.30948	1e-12
			FAM159A	2.30902	1.22e-13
			LOXL1	2.30821	6.16e-24
			CHI3L2	2.3061	9.95e-17
			ITGA2	2.30596	2.9e-34
			ADRA2A	2.30427	1.77e-18
			TBX20	2.30363	4.28e-11
			RCVRN	2.30193	1.61e-11
			ZDBF2	2.3019	4e-27
			SLC18A1	2.29891	7.16e-11
			GLRA3	2.29853	1e-11
			HSPB8	2.29704	3.14e-22
			MAP1A	2.29531	9.53e-41
			COL6A3	2.29482	1.36e-41
			ZNF804A	2.29471	5.54e-14
			CHL1	2.29457	8.04e-06
			HOXC5	2.29386	3.68e-11
			PYDC1	2.29336	1.95e-12
			DNM1	2.29331	1.78e-33
			LONRF2	2.2933	3.08e-11
			MCF2L2	2.29248	1.94e-18
			SLC2A1	2.29235	5.06e-39
			CLEC6A	2.29158	9.92e-11
			ZNF711	2.2914	9.55e-22
			MUC13	2.29081	2.04e-10
			PDE1C	2.29019	5.16e-17
			HAP1	2.28989	4.2e-17
			ZSCAN23	2.28981	5.53e-10
			RGS4	2.28893	9.73e-21
			RAB9B	2.28773	1.28e-23
			SSC5D	2.28614	4.84e-29
			CHST11	2.28402	2.96e-50
			RIMBP3C	2.28265	2.41e-14
			NCAM1	2.28249	1.05e-22
			KLHL30	2.2824	2.87e-18
			LRRC15	2.28085	2.5e-09
			KSR2	2.28074	3.96e-10
			TMEM125	2.27999	1.08e-09
			CNFN	2.27922	1.38e-12
			MLF1	2.2785	7.22e-28
			NCEH1	2.27723	9.49e-62
			SLITRK2	2.27422	1.94e-10
			ULBP2	2.27404	2.78e-23
			C5orf38	2.27334	1.33e-16
			PCDHB2	2.2713	1.3e-12
			ABR	2.2701	7.13e-67
			PODXL2	2.2699	2.64e-11
			TSPAN19	2.2698	7.2e-21
			SLC16A9	2.26933	2.95e-10
			PLCXD3	2.26896	5.44e-10
			CALHM1	2.26555	8.49e-13
			ANTXR1	2.26554	5.54e-33
			SEMA6A	2.26388	2.83e-40
			DOK6	2.26264	5.79e-20
			NBL1	2.26127	1.75e-45
			PTGS2	2.26011	1.79e-22
			EPHA7	2.25953	2.01e-08
			CLIP2	2.25931	4.46e-50
			MYEOV	2.25815	3.62e-09
			ELAVL3	2.25747	6.34e-13
			PITPNM3	2.25631	6.85e-30
			C1orf110	2.2543	1.34e-14
			DPYSL5	2.25411	4.56e-14
			AMZ1	2.25217	8.76e-18
			MSLNL	2.25215	1.08e-17
			PRICKLE1	2.25105	4.67e-28
			PLD4	2.251	2.38e-19
			AANAT	2.24927	5.16e-16
			TRIM46	2.24836	1.84e-34
			HOPX	2.24813	4.5e-41
			EFNB3	2.24747	1.94e-16
			NHS	2.24741	2.21e-43
			KREMEN2	2.24733	1.73e-20
			GAPT	2.24704	4.8e-25
			CACNG6	2.24684	8.42e-12
			CCDC33	2.24651	2.41e-16
			TMEM108	2.24625	1.31e-17
			POM121L2	2.24569	1.95e-18
			GDF10	2.24564	8.3e-07
			NPAS3	2.24547	1.64e-15
			PLA2G4A	2.2432	3.91e-32
			TNFRSF13C	2.24281	8.21e-13
			ICA1L	2.24142	4.82e-37
			RAP1GAP2	2.24092	6.96e-29
			PRIMA1	2.24023	6.71e-09
			SPAG17	2.23826	4.56e-40
			TMEM132E	2.23808	4.99e-12
			CRMP1	2.23761	1.96e-32
			BAI3	2.23615	1.74e-12
			LY6G6C	2.23608	1.08e-10
			EPGN	2.23588	4.93e-14
			GRID1	2.23444	1.93e-12
			ADORA1	2.23374	1.73e-19
			NPTXR	2.23329	2.21e-17
			CTTNBP2	2.23299	8.1e-15
			GPR25	2.2327	1.6e-10
			WISP1	2.2327	4.98e-28
			NAT8L	2.23151	3.04e-12
			FOXS1	2.23138	3.64e-20
			PITX3	2.23036	3.78e-14
			HOXD11	2.23036	1.38e-11
			NLRP12	2.22995	3.12e-19
			GUCA1A	2.22911	3.73e-13
			CLIC3	2.22721	3.41e-22
			MMP2	2.22665	1.55e-28
			PTK7	2.22425	1.91e-25
			UAP1L1	2.22392	6.92e-47
			TMTC2	2.22361	9.16e-52
			PLBD1	2.22346	1e-30
			ATP13A5	2.22299	1.09e-15
			S100A7	2.22219	7.33e-10
			PTGS1	2.22194	2.55e-44
			MFAP5	2.22186	3.99e-11
			TEKT2	2.22166	1.54e-13
			BRDT	2.22148	8.67e-08
			COL24A1	2.22147	4.32e-12
			SOX30	2.22041	6.78e-11
			LINGO3	2.21845	3.49e-12
			TUSC3	2.21831	4.75e-24
			GLI3	2.21808	4.31e-36
			AP1M2	2.21651	4.99e-06
			GPC2	2.21621	1.94e-42
			CAMP	2.2162	8.52e-10
			WISP2	2.21563	1.6e-08
			HCAR1	2.21534	6.88e-09
			BEX2	2.21342	3.38e-08
			WNT4	2.21328	5.13e-13
			TSPAN15	2.21318	3.38e-51
			OTP	2.21187	6.71e-15
			COL13A1	2.21134	1.13e-31
			GDF6	2.21131	1.27e-10
			MMP9	2.21115	5.1e-19
			BNC2	2.21112	1.16e-38
			AMTN	2.2109	2.12e-19
			MMP11	2.20952	1.87e-21
			CRB2	2.20868	1.01e-11
			MARK1	2.20829	9.92e-37
			TRNP1	2.20815	5.3e-20
			HOXC11	2.20783	1.67e-13
			FGF7	2.20777	2.7e-10
			WNT10B	2.20644	4.76e-16
			MMP14	2.20324	2.98e-67
			CYP4B1	2.20266	7.28e-10
			FOXL2	2.2013	1.67e-11
			A2ML1	2.20001	3.38e-11
			CCDC109B	2.19897	5.56e-43
			FLNA	2.19885	1.22e-58
			PRDM16	2.19804	1.83e-14
			DCN	2.19737	4.13e-13
			MORN5	2.19659	3.11e-15
			CACNA1F	2.19585	5.91e-19
			LETM2	2.19544	2.08e-59
			CHST3	2.1942	9.21e-46
			BANK1	2.19363	2.22e-12
			SPIRE1	2.19245	2.87e-36
			DKK1	2.19228	8.38e-07
			SEZ6L	2.19227	8.76e-11
			FAM92B	2.19135	1.05e-08
			LHX8	2.19134	2.58e-16
			TSPAN16	2.19107	4.03e-15
			HMSD	2.19013	8.5e-09
			SLC44A4	2.19013	1.64e-15
			TKTL2	2.18909	1.88e-10
			FFAR3	2.18798	2.26e-11
			AVPR1B	2.18789	2.84e-14
			SNX32	2.18669	2.24e-12
			SPRR3	2.18609	3.14e-13
			PADI3	2.18549	2.97e-07
			RNASE2	2.18541	8.42e-14
			C9orf66	2.18535	3.48e-15
			VIT	2.18531	3.73e-12
			ZCCHC5	2.18467	1.33e-12
			OSMR	2.18334	1.1e-33
			ADORA2B	2.18271	3.26e-28
			LEFTY2	2.18192	1.12e-09
			MYADML2	2.1818	3.55e-10
			FOXQ1	2.18173	1.09e-07
			C9orf129	2.18078	5.17e-12
			FAM171B	2.17629	2.73e-24
			S100P	2.17599	2.17e-07
			OSBPL10	2.17518	8.37e-49
			WIPF3	2.17472	5.46e-14
			NXPH2	2.17237	2.98e-11
			PCDHB9	2.17194	1.32e-19
			HOXB7	2.17142	5.42e-31
			IGLL5	2.17127	3.36e-08
			ALDH1L2	2.17041	5.64e-35
			PKNOX2	2.17019	2.09e-15
			CACNB1	2.16965	3.59e-49
			PDP1	2.1683	1.55e-44
			STK39	2.16772	1.78e-33
			DUSP27	2.16625	2.35e-09
			IRX6	2.16576	8.25e-08
			LINGO2	2.16571	6.47e-11
			IGSF3	2.16544	1.65e-25
			SHANK1	2.16467	1e-13
			NETO1	2.16387	3.52e-09
			BCAS1	2.16326	1.72e-08
			SPATA4	2.16174	5.43e-13
			DNAH2	2.16119	3.77e-20
			AMPH	2.16113	1.52e-19
			LEFTY1	2.16112	5.67e-15
			PBX4	2.16092	1.73e-20
			PCDHB10	2.16035	1.24e-20
			C17orf50	2.1602	4.6e-12
			ERP27	2.15949	2.1e-26
			CEP55	2.15844	5.31e-39
			GFRA3	2.15746	1.81e-07
			SYNDIG1L	2.15569	3.53e-11
			FOXD4L1	2.15528	2.26e-10
			TPTE2	2.15413	5.27e-11
			MEIS3	2.15386	4.17e-42
			GPR56	2.15289	3.65e-52
			ADAP1	2.15218	1.42e-28
			GRIN2D	2.15118	1.17e-39
			GATA5	2.14896	1.88e-06
			GHRHR	2.14879	7.83e-06
			VGF	2.14858	2.17e-08
			FBXL2	2.14852	1.11e-46
			ID4	2.14694	8.46e-24
			COL17A1	2.14668	3.49e-13
			HLA-DQB2	2.14583	1.29e-19
			GRAMD1B	2.14581	1.88e-21
			FAM3D	2.1448	2.23e-13
			SMARCD3	2.14335	4.69e-53
			CCL22	2.14295	1.36e-12
			MYH13	2.14278	3.46e-08
			HAPLN3	2.14251	3.64e-32
			SLC39A2	2.1411	2.8e-10
			ABCC8	2.14086	9.92e-08
			OLAH	2.13967	7.69e-10
			WDR66	2.13895	5.3e-45
			CLCA2	2.13805	3.23e-12
			AEBP1	2.13783	2.13e-20
			LAMB1	2.13643	5.64e-55
			FBLIM1	2.13444	7.36e-49
			DSG2	2.13366	1.29e-25
			AQP10	2.13254	3.11e-06
			RAET1E	2.13245	2.75e-11
			PVALB	2.13185	3.3e-09
			KCNA7	2.13092	1.18e-11
			CALCR	2.12987	2.24e-09
			GPR161	2.12873	1.57e-54
			SLC8A2	2.12763	7.75e-11
			SLC35F1	2.12755	2.13e-13
			NRSN2	2.1275	3.13e-30
			C4orf26	2.12702	5.45e-11
			KLF17	2.12594	1.02e-11
			LY6D	2.12447	3.93e-10
			MAEL	2.12342	2.24e-07
			NACAD	2.12319	4.41e-21
			HDAC9	2.12239	9.16e-36
			DEPDC1B	2.122	1.83e-25
			TREML1	2.12175	1.59e-19
			C10orf82	2.12005	9.72e-14
			FOXI1	2.11947	4.06e-14
			SMTNL2	2.1192	2.97e-10
			VGLL3	2.11849	8.59e-27
			IL2RA	2.11801	2.7e-23
			NOVA1	2.11783	4.01e-16
			HAGHL	2.11709	8.98e-39
			IGF2BP1	2.11672	8.72e-05
			CCDC136	2.11671	8.5e-34
			NPY5R	2.11634	7.36e-09
			TTLL9	2.11631	1.3e-13
			PELI2	2.11613	1.57e-34
			AIRE	2.1156	2.56e-09
			PGC	2.11544	0.000422367
			CRHR1	2.11502	1.2e-17
			GRIP2	2.11441	8.18e-22
			NTNG2	2.11398	1.19e-27
			NHLH2	2.11395	1.17e-14
			MARVELD1	2.11385	3.8e-43
			PAX2	2.11339	7.26e-07
			ANK3	2.11263	1.16e-26
			CPNE9	2.11252	5.12e-15
			ADAMTS12	2.11226	6.88e-24
			MAPK10	2.11168	7.23e-24
			B3GALT2	2.11028	4.52e-15
			PCBP3	2.11014	3.77e-15
			PCDHB6	2.10904	1.25e-14
			NPHS2	2.1088	4e-12
			TNNT2	2.10869	7.38e-12
			PHLDB1	2.10869	8.59e-57
			CYP2S1	2.10865	5.12e-23
			RPRM	2.10819	2.51e-08
			PDE1A	2.108	7.63e-25
			KRT20	2.10722	5.1e-05
			KRT6A	2.10552	1.64e-08
			CD70	2.10526	4.23e-11
			GALNT3	2.10457	2.72e-22
			PRR16	2.10368	8.9e-21
			TIMP1	2.10313	2.35e-23
			KCNA2	2.1018	3.86e-09
			BAI1	2.10177	1.2e-22
			C10orf107	2.1013	3.71e-11
			S100Z	2.1013	1.17e-13
			SOD3	2.10027	1.43e-21
			TNFRSF11A	2.09965	6.16e-35
			EFS	2.09953	5.45e-25
			KCNK9	2.09808	1.2e-08
			ELOVL4	2.09799	1.08e-13
			GTF2A1L	2.09776	6.29e-10
			EPHA3	2.09771	2.23e-18
			ZNF157	2.09759	3.48e-10
			KCNE4	2.09745	4.57e-30
			LRRC49	2.09722	2.93e-55
			ADAMTS14	2.09647	3.3e-29
			PLCH1	2.0958	5.46e-16
			TMC6	2.09531	3.78e-48
			COL12A1	2.09438	2.72e-34
			TAF4B	2.09431	1.55e-25
			MN1	2.09401	1.29e-34
			MYOZ1	2.09389	5.91e-11
			RUNX2	2.09277	2.69e-30
			C1orf186	2.09233	1.81e-08
			NCK2	2.09148	1.19e-49
			GLIS2	2.09095	2.89e-36
			PCDHA10	2.09073	7.9e-18
			FBXO41	2.09072	1.37e-31
			C2CD4C	2.08824	5.41e-20
			IGF2BP3	2.08769	8.56e-13
			CDX2	2.08719	8.53e-08
			ARMCX2	2.08564	1.61e-49
			MB21D1	2.08489	8.23e-37
			SLC7A4	2.08444	6.24e-08
			PTGFR	2.08439	9.97e-09
			CLEC2L	2.08431	2.61e-05
			LIMCH1	2.0832	8.08e-45
			ZSCAN4	2.08306	1.42e-09
			TLR10	2.08276	2.72e-23
			HTR1B	2.08274	1.07e-10
			FUT3	2.08202	5.6e-14
			TIMP2	2.08162	2.21e-46
			CCR3	2.08037	1.01e-08
			NKPD1	2.07897	1.36e-13
			CYBA	2.07795	8.68e-36
			NKD2	2.07551	2.13e-15
			PIWIL1	2.07512	8.21e-09
			PDE3A	2.07433	1.01e-21
			SNCA	2.07296	2.31e-24
			PFN2	2.07213	5.11e-29
			SRRM4	2.07177	1.14e-09
			CAPG	2.07161	3.25e-29
			HOXB6	2.07095	4.74e-43
			ALK	2.07001	1.01e-10
			GSTP1	2.06916	7.69e-38
			ANXA13	2.06862	2.62e-09
			TNFRSF21	2.06858	5.56e-42
			EDA	2.06839	5.97e-23
			TRH	2.06812	1.46e-09
			IL1B	2.06782	1.49e-24
			VSTM1	2.06718	9.6e-10
			GCM1	2.06661	7.95e-09
			SYT5	2.06602	1.1e-07
			PRB3	2.06559	3.87e-11
			FAM129B	2.06558	4.78e-60
			RIMKLA	2.06359	1.45e-22
			SH2D3A	2.06356	3.68e-38
			JAG1	2.06332	5.96e-56
			OLFM1	2.0623	9.8e-19
			GPR142	2.06135	2.26e-11
			TRIM61	2.06058	5.45e-12
			GALNTL6	2.06054	4.79e-07
			BDKRB1	2.06	2.47e-16
			VLDLR	2.05971	4.25e-17
			TUB	2.05954	6.75e-14
			CACNA1E	2.05612	1.26e-06
			SPON1	2.05537	5.5e-22
			S100A14	2.05494	4.23e-11
			C1QTNF2	2.05467	1.17e-20
			TOX	2.05403	8.95e-17
			ACOT11	2.05362	1.53e-24
			BASP1	2.05279	7.13e-31
			FGF11	2.05237	5.77e-32
			PCDHB7	2.05208	2.24e-14
			CDH10	2.05179	1.12e-07
			C4orf48	2.05101	1.46e-26
			GAS1	2.05066	2.98e-16
			FSIP1	2.05041	1.17e-19
			SIRPD	2.05002	5.41e-11
			MGP	2.04993	2.33e-22
			MTHFD2	2.0497	1.92e-46
			LRFN4	2.04891	8.36e-44
			ZIC5	2.04795	1.73e-06
			GPR87	2.04608	6.36e-13
			FPR1	2.04596	1.28e-24
			NAP1L3	2.04552	7.75e-13
			PAPPA	2.04504	2.78e-27
			GGTLC1	2.04447	4.96e-09
			GABRG1	2.04412	1.45e-07
			TTLL6	2.04379	8.02e-16
			SLC7A7	2.04317	1.81e-52
			SFRP4	2.04296	9.64e-13
			SEMG1	2.0428	3.84e-20
			PRKAR2B	2.04241	2.24e-25
			CRISP3	2.04218	1.98e-05
			HLA-DQA2	2.04204	1.23e-11
			ANKRD33B	2.04155	2.64e-26
			TSPAN2	2.04116	1.88e-20
			FCAR	2.04073	1.75e-09
			SYT6	2.03943	1.39e-09
			NLRP7	2.03884	4.16e-08
			CARD11	2.03862	7.05e-34
			SULT1C2	2.03828	1.76e-11
			PODNL1	2.03821	1.1e-25
			TBX5	2.0378	1.64e-10
			OOEP	2.0368	1.45e-06
			PAX3	2.03579	3.69e-12
			C1QTNF1	2.03519	2.17e-27
			RHBDL2	2.03488	1.12e-44
			IGFL4	2.03417	4.73e-10
			UNC5B	2.03308	8.89e-39
			SLC7A11	2.03198	1.42e-12
			XYLT1	2.03176	2.77e-37
			KIAA1324L	2.03163	7.53e-24
			NTRK1	2.03158	1.95e-16
			CRYAB	2.03098	2.26e-22
			SIGLEC10	2.03033	7.73e-39
			MYH7	2.02951	5.19e-11
			RNF212	2.02932	8.56e-14
			FUT8	2.02887	5.03e-50
			COL20A1	2.02871	3.85e-09
			RAB34	2.02813	6.02e-25
			RAB31	2.0276	6.72e-55
			AMPD3	2.02723	3.32e-53
			MZB1	2.02596	3.23e-10
			SLC11A1	2.02544	4.89e-41
			EPHX3	2.02531	1.02e-16
			SCN2B	2.02463	8.73e-08
			MGAT3	2.02436	3.24e-25
			ASNS	2.02417	1.49e-27
			B3GNT5	2.0239	1.26e-29
			SLC30A8	2.02298	1.12e-06
			MITF	2.02211	3.94e-53
			KCNN4	2.02149	1.54e-26
			N4BP3	2.02114	1.19e-35
			FLNC	2.02098	5.93e-12
			ZNF90	2.01877	1.27e-15
			LRRC16A	2.01785	1.19e-36
			LXN	2.01655	4.75e-36
			C8orf48	2.01587	8.95e-19
			ZNF114	2.01522	4.6e-12
			GLP1R	2.01514	4.58e-06
			IL20	2.01505	4.7e-09
			KLF14	2.01478	2.3e-12
			FCRL5	2.01389	1.25e-07
			CDH20	2.01363	2.17e-10
			EGR2	2.01304	3.57e-25
			IMPDH1	2.01285	3.62e-49
			GAL3ST3	2.01274	6.72e-12
			MGAT5B	2.01209	3.77e-13
			DLEU7	2.01174	5.93e-10
			COL8A1	2.01114	8.17e-16
			ERN2	2.01089	2.46e-13
			GAD2	2.0108	7.72e-23
			RIMBP2	2.00869	9.82e-07
			SELM	2.00863	3.14e-25
			PLXDC2	2.00823	4.18e-37
			TNIK	2.00619	1.09e-23
			TMCC2	2.00559	1.87e-37
			NCS1	2.00507	7.9e-35
			PMP22	2.00481	2.86e-44
			ARHGAP28	2.00473	1.04e-14
			IGSF9B	2.0044	2.52e-10
			GAS7	2.00411	2.21e-38
			ALDH1A3	2.00383	8.22e-17
			TNIP3	2.00272	1.75e-11
			ZNF215	2.00268	8.44e-18
			MFAP4	2.00258	3.47e-11
			PCDHB11	2.00214	7.54e-09
			TRAM1L1	2.00189	1.09e-07
			ADAM29	2.00183	1.77e-12
			PODN	2.00178	1.11e-13
			C2orf73	2.00148	7.22e-10
			PLP2	2.0014	2.81e-43
			RRAD	2.001	1.91e-20
			CHIT1	2.00051	7.18e-08
			SORD	-2.0049	4.6e-58
			GPT	-2.00555	4.12e-38
			IGFBP1	-2.00952	3.77e-17
			CCL15	-2.0158	3.24e-36
			CES2	-2.01898	2.83e-40
			UGT1A9	-2.02273	2.47e-12
			SLC12A1	-2.02863	8.05e-06
			ACOT6	-2.03927	9.55e-25
			PFN3	-2.0404	6.86e-10
			LRRC3C	-2.04201	8.1e-10
			F10	-2.048	1.02e-47
			SLC22A11	-2.05306	2.44e-06
			UPP2	-2.05913	4.8e-11
			SLC30A10	-2.06038	5.08e-30
			DRD1	-2.06116	2.49e-10
			CYP4F12	-2.063	1.98e-36
			ABCC2	-2.07246	1.4e-33
			CD5L	-2.07298	8.61e-10
			KLF15	-2.07748	2.22e-40
			FMO5	-2.08068	1.53e-39
			HGFAC	-2.08088	1.2e-08
			SLC47A1	-2.08686	1.21e-44
			NAT8	-2.09201	7.48e-26
			ABAT	-2.09483	8.32e-48
			MLXIPL	-2.09646	2.5e-55
			CTH	-2.09694	3.37e-24
			GLOD5	-2.0976	5.16e-20
			CA14	-2.09762	3.25e-23
			KHK	-2.09871	9.18e-58
			AGMO	-2.10064	4.91e-47
			HGD	-2.11265	8.05e-40
			FXYD1	-2.11679	2.08e-15
			ITLN2	-2.12084	8.05e-11
			ACSM1	-2.12208	4.12e-13
			CES3	-2.1269	2.03e-25
			LHX3	-2.12892	6.2e-06
			PCK2	-2.13104	9.81e-68
			FGB	-2.13698	5.53e-26
			C6	-2.14282	2.21e-21
			IGFBP2	-2.15122	1.46e-27
			TM6SF2	-2.15794	7.64e-39
			FGA	-2.16282	4.63e-31
			ORM2	-2.16285	5.96e-29
			GOLGA6B	-2.16458	9.53e-09
			SARDH	-2.16836	4.77e-69
			SHBG	-2.17013	3.09e-21
			TM4SF5	-2.17358	2.21e-27
			RBP5	-2.17387	1.74e-44
			ASB4	-2.18101	4.14e-16
			ADH1C	-2.18111	9.07e-13
			C4BPB	-2.19133	4.42e-45
			SLC17A1	-2.19491	5.5e-27
			CYP27A1	-2.19808	1.61e-67
			CECR2	-2.20447	2.37e-27
			GOLGA6D	-2.20708	9.61e-12
			SULT1E1	-2.20788	5.32e-14
			MLIP	-2.20934	3.74e-28
			SLC27A2	-2.21416	6.96e-37
			OSGIN1	-2.22843	2e-40
			AQP8	-2.23264	2.24e-07
			ABCA6	-2.23733	8.09e-39
			SLC28A1	-2.24548	2.68e-16
			DDC	-2.26377	1.25e-24
			CYP2J2	-2.26682	9.7e-57
			LGSN	-2.2682	4.51e-15
			PRAMEF10	-2.26869	1.41e-05
			SLC39A5	-2.27396	1.62e-18
			LIPC	-2.28434	1.32e-44
			MST1	-2.28719	1.15e-66
			SEC14L2	-2.28933	5.16e-36
			NECAB2	-2.29014	1.76e-19
			APOB	-2.29375	4.78e-40
			FGF21	-2.29583	1.38e-09
			EHHADH	-2.29599	3.94e-53
			UGT2B15	-2.29687	8.1e-18
			VSNL1	-2.29798	1.51e-25
			IYD	-2.30378	5.57e-20
			DCXR	-2.30611	5.03e-55
			CALML3	-2.31044	2.55e-09
			SLCO1A2	-2.31331	3.14e-23
			BAAT	-2.31423	5.39e-37
			EPHX1	-2.31852	3.76e-59
			SPACA1	-2.32314	1.27e-08
			FNDC5	-2.32335	2.97e-15
			GFRA1	-2.32652	5.64e-14
			ASGR1	-2.32869	4.47e-57
			HORMAD2	-2.33229	8.69e-10
			ZCCHC16	-2.33445	1.11e-06
			REN	-2.34037	2.07e-17
			LEAP2	-2.34259	1.77e-46
			HLF	-2.35457	1.13e-39
			APOC1	-2.36027	1.03e-66
			ANG	-2.36554	1.16e-53
			CYP2C8	-2.3683	4.66e-18
			SVOP	-2.37262	2e-10
			RGN	-2.37537	8.14e-68
			INHBC	-2.37709	8.98e-25
			NAGS	-2.3793	5.01e-38
			PROC	-2.38062	5.56e-60
			CHAD	-2.39431	3.22e-54
			FMO3	-2.40184	8.22e-30
			SLC6A1	-2.40372	2.64e-38
			ALB	-2.40593	2.91e-34
			GOLGA6A	-2.40639	4.84e-11
			TMPRSS6	-2.40729	1.73e-36
			F11	-2.40843	1.78e-44
			CHRNA4	-2.41905	3.03e-07
			IL27	-2.42478	3.25e-42
			SERPINA10	-2.42533	1.18e-44
			AOX1	-2.43073	1.99e-24
			AADAC	-2.43098	5.63e-39
			GALP	-2.43186	2.33e-10
			SLC22A24	-2.44175	2.8e-16
			CES5A	-2.44211	3.32e-12
			MYRIP	-2.44289	5.31e-21
			XPNPEP2	-2.44718	4.31e-09
			C8B	-2.4581	9.08e-37
			C1orf64	-2.46485	4.99e-07
			ACOX2	-2.4899	5.75e-71
			KRTAP5-6	-2.49088	7.06e-20
			HAO2	-2.49093	5.32e-15
			AMDHD1	-2.49192	9.52e-55
			UNC93A	-2.49531	2.39e-13
			C4BPA	-2.49742	3.67e-32
			GBP7	-2.50002	1.15e-21
			UGT2B7	-2.5031	6.71e-28
			UGT1A3	-2.50745	2.26e-20
			PROZ	-2.51452	1.25e-33
			AZGP1	-2.51683	7.36e-45
			TFR2	-2.52065	5.59e-52
			UGT3A1	-2.52534	5.88e-08
			BDH1	-2.53006	4.12e-71
			RHBG	-2.53399	1.61e-10
			CPB2	-2.54269	1.57e-52
			BHMT2	-2.55429	2.64e-41
			SLC38A4	-2.5578	1.37e-34
			SEC14L3	-2.55837	1.1e-12
			CES1	-2.56574	5.58e-32
			UGT1A1	-2.57404	1.47e-23
			IAPP	-2.5812	4.16e-19
			F7	-2.59014	8.4e-53
			CYP4F3	-2.59227	2.85e-52
			SAA4	-2.60237	8.56e-26
			CTNNA2	-2.60713	1.49e-06
			CYP17A1	-2.60902	4.74e-15
			PGLYRP2	-2.6133	1.57e-22
			TLX1	-2.62078	1.28e-19
			CBLN1	-2.62641	3.33e-14
			NR1I2	-2.63276	7.14e-22
			CDHR5	-2.63648	2.45e-36
			SERPINF2	-2.64039	5.87e-61
			HSD17B13	-2.64088	8.71e-13
			APOC4-APOC2	-2.6443	3.84e-58
			SPATA21	-2.64443	5.18e-13
			AMBP	-2.64624	1.76e-54
			ETNK2	-2.64634	1.83e-48
			TDGF1	-2.64656	2.47e-16
			CCL25	-2.65067	1.67e-11
			GPLD1	-2.65579	6.15e-33
			CD300LG	-2.66274	3.15e-14
			PAH	-2.66573	7.71e-45
			TMEM82	-2.67133	2.99e-21
			HSD11B1	-2.68688	1.66e-16
			TTPA	-2.69132	1.01e-31
			CRYAA	-2.69362	6.25e-18
			SLC6A12	-2.69568	1.48e-52
			APOC2	-2.70981	1.42e-55
			ABCG5	-2.73696	1.31e-42
			RIPPLY1	-2.74919	5.27e-27
			C8A	-2.77375	5.14e-42
			TBX10	-2.78776	1e-35
			DHRS2	-2.79484	7.93e-16
			SLC22A9	-2.79645	6.12e-32
			SLC6A13	-2.80289	2.75e-39
			MBL2	-2.81987	4.86e-27
			GNAT1	-2.82666	3.29e-32
			DEFB132	-2.82771	6.94e-10
			HPX	-2.82942	2.62e-45
			PON1	-2.83005	2.63e-34
			SERPINA7	-2.84457	3.92e-21
			HMGCS2	-2.84583	3.8e-43
			PIPOX	-2.84656	1.82e-69
			AGXT2	-2.84984	5.99e-28
			FTCD	-2.85937	3.82e-41
			CPN1	-2.86758	1.45e-33
			AR	-2.86947	1.04e-25
			APOM	-2.87024	1.46e-60
			PNMA6A	-2.87166	1.72e-06
			GREM2	-2.87449	3.54e-14
			SHD	-2.8747	3.24e-32
			ACSM5	-2.87814	1.76e-39
			CFHR3	-2.8803	1.6e-26
			ARID3C	-2.88505	1.09e-50
			SLC34A1	-2.88868	1.13e-29
			ABCB4	-2.89842	8.66e-46
			SERPINA4	-2.92372	3.61e-45
			DKK4	-2.92643	4.15e-10
			PLA2G12B	-2.93077	2.09e-54
			PKLR	-2.93143	7.15e-51
			GNMT	-2.93539	3.56e-34
			GALR3	-2.9356	2.28e-18
			DMGDH	-2.93659	9.13e-57
			ALDOB	-2.94088	2.33e-31
			SLC22A10	-2.94838	3.82e-31
			UGT2B4	-2.94935	2.39e-38
			CYP2C9	-2.95015	7.82e-35
			CYP2B6	-2.95097	5.84e-32
			ITIH3	-2.95404	1.96e-56
			TPPP2	-2.96443	6.85e-35
			PRODH2	-2.97242	2.07e-38
			MAT1A	-2.99048	7.7e-64
			RDH16	-2.99791	7.15e-35
			ABCG8	-2.99931	1.65e-36
			GCGR	-3.01085	9.37e-14
			MTTP	-3.01557	4.78e-43
			GLYATL1	-3.01703	4.99e-42
			AKR1D1	-3.02901	5.74e-26
			CYP3A43	-3.03735	1.15e-31
			SLC17A2	-3.03791	1.75e-32
			F2	-3.04073	3.78e-60
			HP	-3.04432	5.08e-33
			FABP1	-3.04649	5.19e-30
			AKR1C4	-3.05033	2.44e-46
			AFM	-3.05481	1.57e-34
			TECTB	-3.07213	4.95e-21
			SLC22A12	-3.07802	1.08e-07
			SRD5A2	-3.09209	3.63e-30
			PFKFB1	-3.09899	1.61e-50
			THRSP	-3.10782	5.37e-15
			PAPPA2	-3.11342	2.97e-14
			SPDYC	-3.11408	1.24e-46
			SLC22A1	-3.116	8.79e-22
			DNMT3L	-3.11673	3.39e-31
			TF	-3.12647	1.67e-56
			DIO1	-3.13014	3.74e-37
			UGT1A4	-3.13773	1.76e-24
			ADH6	-3.15223	1.99e-56
			ANGPTL3	-3.15532	5.21e-56
			TTC36	-3.16687	7.28e-26
			ITIH1	-3.16824	3.93e-67
			CXorf66	-3.17018	4.87e-18
			RBP4	-3.1703	1.76e-72
			DPYS	-3.1778	1.42e-42
			APOH	-3.18215	9.56e-59
			SLC2A2	-3.18892	7.46e-56
			SNTG1	-3.19362	2.28e-13
			CFHR1	-3.21059	3.26e-36
			SLCO1B1	-3.22085	9.98e-46
			MPPED1	-3.22214	1.07e-24
			PCK1	-3.22547	4.61e-29
			SERPINA11	-3.24039	1.72e-44
			HSD17B6	-3.26179	8.18e-50
			NOTUM	-3.26355	2.86e-18
			CYP2D6	-3.2674	1.08e-55
			F12	-3.28822	8.7e-72
			NR1I3	-3.29219	1.64e-72
			ADH7	-3.29424	5.13e-20
			ARG1	-3.30537	2.47e-40
			CYP4F2	-3.31759	2.06e-44
			GSTA2	-3.34078	1e-22
			SERPIND1	-3.35473	1.2e-64
			SLC22A25	-3.36503	1.07e-35
			CYP1A2	-3.36651	5.65e-13
			SLC38A3	-3.37284	1.05e-67
			KCNU1	-3.39003	7.69e-10
			CYP4A11	-3.39417	3.32e-50
			G6PC	-3.4132	1.24e-40
			LPA	-3.41765	2.92e-43
			SLC22A7	-3.41865	2.42e-28
			GSTA1	-3.42077	4.45e-40
			UPB1	-3.42451	4.18e-57
			CPN2	-3.43043	1.48e-48
			UROC1	-3.43865	2.06e-22
			SLC1A2	-3.47903	2.89e-35
			HAO1	-3.48564	6.58e-58
			IGSF23	-3.48625	3.66e-47
			SLC27A5	-3.49811	3.57e-73
			APOA1	-3.5064	3.22e-45
			SLC25A47	-3.52479	6.81e-25
			CYP2E1	-3.52724	1.21e-18
			TTR	-3.52894	6.8e-58
			ACOT12	-3.53127	1.37e-45
			TRIM55	-3.53451	4.86e-22
			MASP2	-3.53682	4.54e-64
			KNG1	-3.55691	2.47e-62
			CFHR2	-3.57104	3.09e-58
			SLC13A5	-3.57168	2.38e-42
			DAO	-3.58557	4.86e-55
			PRAP1	-3.5865	6.07e-64
			AGXT	-3.59053	4.94e-52
			ALDH1L1	-3.60552	1.55e-46
			APOC4	-3.61465	6.74e-65
			APOF	-3.62052	6.88e-45
			ENPP7	-3.63479	1.7e-41
			C15orf43	-3.63494	1.4e-20
			F13B	-3.63701	4.09e-55
			OTC	-3.66229	5.4e-37
			A1BG	-3.67192	1.46e-71
			HEPACAM	-3.70747	4.28e-15
			PLG	-3.71125	1.23e-62
			ADH1A	-3.71227	4.86e-55
			PROL1	-3.71456	1.56e-16
			CPS1	-3.73369	2.41e-34
			ADH1B	-3.73919	6.5e-49
			F9	-3.74996	6.18e-38
[truncated: 45 more rows]

## Sheet: Table S3
Supplementary Table-S3: Functional enrichment analyses of subclass specific genes
Functional enrichment analyses of C1 specific genes
ID	Description	BgRatio	pvalue	p.adjust	qvalue	ONTOLOGY	Count	geneID
GO:0006805	xenobiotic metabolic process	117/18493	1.87369e-25	1.07288e-21	8.76888e-22	BP	59	CYP2A6/CYP2A7/GLYAT/CYP2C8/CYP2B6/CES2/NR1I2/SRD5A2/CYP3A4/ACSM2B/AKR7A3/ACSL1/NAT2/GHR/UGT2B15/EPHX2/CYP2C9/CYP2A13/FMO3/CDO1/EPHX1/BAAT/CMBL/CYP2J2/CYP1A2/PON3/CES3/AADAC/SULT1B1/CES1/ACY3/UGT1A3/CYP3A5/UGT1A4/MGST1/CYP2C18/ACSM1/SULT1A2/RORC/CYP2D6/CYP2W1/FMO2/CYP26B1/UGT1A1/UGT1A9/CYP1A1/ARNT2/CYP26A1/BCHE/GGT1/LPO/UGT1A6/NQO1/GRIN1/CYP2F1/SULT1A3/GSTM1/UGT2B28/DPEP1
GO:0071466	cellular response to xenobiotic stimulus	171/18493	1.10537e-21	2.30982e-18	1.88787e-18	BP	68	CYP2A6/CYP2A7/PCK2/GLYAT/CYP2C8/CYP2B6/CES2/NR1I2/SRD5A2/SRD5A1/CYP3A4/ACSM2B/AKR7A3/PCK1/ACSL1/NAT2/GHR/UGT2B15/EPHX2/SMYD3/CYP2C9/CYP2A13/FMO3/CDO1/EPHX1/BAAT/CMBL/CYP2J2/CYP1A2/PON3/ARG1/CES3/PDE2A/AADAC/SULT1B1/CES1/ACY3/UGT1A3/CYP3A5/UGT1A4/PPARGC1A/CRHBP/MGST1/CYP2C18/ACSM1/SULT1A2/RORC/CYP2D6/E2F1/CYP2W1/FMO2/CYP26B1/UGT1A1/UGT1A9/CYP1A1/ARNT2/CYP26A1/BCHE/GGT1/LPO/UGT1A6/NQO1/GRIN1/CYP2F1…
GO:0009410	response to xenobiotic stimulus	282/18493	1.21017e-21	2.30982e-18	1.88787e-18	BP	92	CYP2A6/CYP2A7/PCK2/ABCB4/GLYAT/CYP2C8/ABAT/CYP2B6/CES2/NR1I2/SRD5A2/SRD5A1/CYP3A4/ACSM2B/AKR7A3/PCK1/ACSL1/NAT2/GHR/UGT2B15/EPHX2/SMYD3/CYP2C9/CYP2A13/SLC6A1/FMO3/CDO1/EPHX1/BAAT/CMBL/CYP2J2/CPS1/CYP1A2/PON3/HOMER2/ARG1/CES3/PDE2A/DRD1/TDO2/AADAC/SULT1B1/CES1/ACY3/UGT1A3/CYP3A5/UGT1A4/PPARGC1A/CRHBP/GNAO1/MGST1/DBH/CYP2C18/ACSM1/SULT1A2/RORC/CYP2D6/F7/CACNG4/E2F1/PITX3/CYP2W1/FMO2/CYP26B1/UGT1A1/…
GO:0044282	small molecule catabolic process	431/18493	8.11866e-19	1.16219e-15	9.49884e-16	BP	115	TAT/PCK2/SCP2/ABAT/HAO2/HAGH/CYP4F2/ECHDC2/EHHADH/SLC27A2/ALDH2/ACADL/DAO/ALDOB/HAAO/ALDH6A1/PCK1/AASS/LDHD/HPD/AKR1D1/CYP4A11/SHMT1/CTH/NUDT1/BDH1/ACOX2/HAO1/DCXR/PIPOX/PON1/ACACB/ADH4/AGXT/DPYS/CYP4F11/UPB1/GSTZ1/CYP4F3/SORD/OTC/ADHFE1/GLS2/SDS/ALDOA/SULT2A1/CBS/CDO1/SARDH/HGD/AGXT2/AADAT/ACMSD/MAT1A/GPT/PON3/CYP7A1/GLYCTK/ARG1/INPP5J/GPT2/ALDH1L1/TDO2/ENTPD5/AMDHD1/SULT1B1/IDO2/UPP2/KHK/GCK/PA…
GO:0042737	drug catabolic process	140/18493	4.06716e-16	4.65771e-13	3.80686e-13	BP	53	TAT/CYP2A6/CYP2A7/PCK2/CYP2C8/CYP2B6/CAT/NR1I2/ALDH2/FMO4/DAO/CYP3A4/PCK1/AASS/HPD/BDH1/HAO1/PIPOX/HP/CYP2C9/DPYS/GSTZ1/SMOX/SDS/CYP2A13/SULT2A1/HGD/AADAT/CYP2J2/CYP1A2/SULT1B1/PAH/CYP3A5/ALDH3B1/DBH/CYP2C18/SULT1A2/CYP2D6/ADH7/CYP2W1/DUOX1/RENBP/IL4I1/ALDH3B2/LPO/SLC6A3/MT3/CYP2F1/SULT1E1/DUOX2/SULT1A3/NOS1/CHIA
GO:0046394	carboxylic acid biosynthetic process	412/18493	2.35383e-15	2.24634e-12	1.83599e-12	BP	104	CYP8B1/SLC27A5/PFKFB1/SCP2/CYP2C8/ABAT/ACSM5/ABCB11/ACSM2A/SLC27A2/MTHFD1/GPD1/ACADL/CYP3A4/ALDOB/HAAO/ACSM2B/DHTKD1/AASS/INSIG1/AKR1D1/BHMT/FBP1/SHMT1/MTHFD1L/OGDHL/EPHX2/CTH/ACOX2/APOC3/ALDH8A1/ACACB/AGXT/CYP2C9/PDK4/UPB1/OTC/GLS2/SDS/APOA5/ALDOA/CBS/CDO1/BAAT/AGXT2/ACMSD/CPS1/ACOT12/GPT/CYP1A2/RGN/CYP7A1/GPT2/IGF1/ENTPD5/PYCR1/GCKR/GATM/GCK/PAH/PPARGC1A/BHMT2/APOC1/PFKFB4/CYP27A1/AVPR1A/HK2/FA…
GO:0016053	organic acid biosynthetic process	413/18493	2.80158e-15	2.29169e-12	1.87305e-12	BP	104	CYP8B1/SLC27A5/PFKFB1/SCP2/CYP2C8/ABAT/ACSM5/ABCB11/ACSM2A/SLC27A2/MTHFD1/GPD1/ACADL/CYP3A4/ALDOB/HAAO/ACSM2B/DHTKD1/AASS/INSIG1/AKR1D1/BHMT/FBP1/SHMT1/MTHFD1L/OGDHL/EPHX2/CTH/ACOX2/APOC3/ALDH8A1/ACACB/AGXT/CYP2C9/PDK4/UPB1/OTC/GLS2/SDS/APOA5/ALDOA/CBS/CDO1/BAAT/AGXT2/ACMSD/CPS1/ACOT12/GPT/CYP1A2/RGN/CYP7A1/GPT2/IGF1/ENTPD5/PYCR1/GCKR/GATM/GCK/PAH/PPARGC1A/BHMT2/APOC1/PFKFB4/CYP27A1/AVPR1A/HK2/FA…
GO:1901606	alpha-amino acid catabolic process	100/18493	6.43964e-15	4.60917e-12	3.76719e-12	BP	42	TAT/DAO/HAAO/ALDH6A1/AASS/HPD/SHMT1/PIPOX/AGXT/GSTZ1/OTC/ADHFE1/GLS2/SDS/CBS/CDO1/SARDH/HGD/AGXT2/AADAT/ACMSD/MAT1A/GPT/ARG1/GPT2/TDO2/AMDHD1/IDO2/PAH/HDC/CRYM/BLMH/KMO/UROC1/FTCD/PRODH/IL4I1/PRODH2/GAD1/HMGCLL1/NOS1/HAL
GO:1901605	alpha-amino acid metabolic process	223/18493	1.29812e-13	8.25891e-11	6.75021e-11	BP	66	TAT/GLYATL1/GLYAT/MTHFD1/DAO/HAAO/ALDH6A1/AASS/HPD/BHMT/SHMT1/GHR/IYD/CTH/PIPOX/AGXT/GSTZ1/OTC/ADHFE1/GLS2/SDS/SLC6A8/CBS/CDO1/BAAT/SARDH/HGD/AGXT2/GNMT/AADAT/ACMSD/MAT1A/CPS1/GPT/ARG1/GPT2/TDO2/AMDHD1/PYCR1/IDO2/GATM/PAH/BHMT2/CKMT1A/CKMT1B/HDC/CRYM/BLMH/KMO/UROC1/ASNS/ART4/NAGS/FTCD/EGLN3/PRODH/IL4I1/SLC7A11/PRODH2/GGT1/GAD1/HMGCLL1/CKM/NOS1/HAL/DPEP1
GO:0009063	cellular amino acid catabolic process	118/18493	2.38356e-13	1.36483e-10	1.11551e-10	BP	44	TAT/ABAT/DAO/HAAO/ALDH6A1/AASS/HPD/SHMT1/CTH/PIPOX/AGXT/GSTZ1/OTC/ADHFE1/GLS2/SDS/CBS/CDO1/SARDH/HGD/AGXT2/AADAT/ACMSD/MAT1A/GPT/ARG1/GPT2/TDO2/AMDHD1/IDO2/PAH/HDC/CRYM/BLMH/KMO/UROC1/FTCD/PRODH/IL4I1/PRODH2/GAD1/HMGCLL1/NOS1/HAL
GO:0016054	organic acid catabolic process	265/18493	3.65318e-13	1.74318e-10	1.42474e-10	BP	73	TAT/PCK2/SCP2/ABAT/HAO2/CYP4F2/ECHDC2/EHHADH/SLC27A2/ACADL/DAO/HAAO/ALDH6A1/PCK1/AASS/LDHD/HPD/AKR1D1/CYP4A11/SHMT1/CTH/ACOX2/HAO1/DCXR/PIPOX/PON1/ACACB/AGXT/GSTZ1/CYP4F3/SORD/OTC/ADHFE1/GLS2/SDS/SULT2A1/CBS/CDO1/SARDH/HGD/AGXT2/AADAT/ACMSD/MAT1A/GPT/PON3/ARG1/GPT2/ALDH1L1/TDO2/AMDHD1/IDO2/PAH/HDC/CRYM/BLMH/KMO/UROC1/CYP39A1/FTCD/CYP26B1/PRODH/CYP4F12/RENBP/IL4I1/CYP26A1/PRODH2/GAD1/HMGCLL1/ACOXL…
GO:0046395	carboxylic acid catabolic process	265/18493	3.65318e-13	1.74318e-10	1.42474e-10	BP	73	TAT/PCK2/SCP2/ABAT/HAO2/CYP4F2/ECHDC2/EHHADH/SLC27A2/ACADL/DAO/HAAO/ALDH6A1/PCK1/AASS/LDHD/HPD/AKR1D1/CYP4A11/SHMT1/CTH/ACOX2/HAO1/DCXR/PIPOX/PON1/ACACB/AGXT/GSTZ1/CYP4F3/SORD/OTC/ADHFE1/GLS2/SDS/SULT2A1/CBS/CDO1/SARDH/HGD/AGXT2/AADAT/ACMSD/MAT1A/GPT/PON3/ARG1/GPT2/ALDH1L1/TDO2/AMDHD1/IDO2/PAH/HDC/CRYM/BLMH/KMO/UROC1/CYP39A1/FTCD/CYP26B1/PRODH/CYP4F12/RENBP/IL4I1/CYP26A1/PRODH2/GAD1/HMGCLL1/ACOXL…
GO:0072330	monocarboxylic acid biosynthetic process	293/18493	4.03565e-13	1.77755e-10	1.45283e-10	BP	78	CYP8B1/SLC27A5/PFKFB1/SCP2/CYP2C8/ABAT/ACSM5/ABCB11/ACSM2A/SLC27A2/GPD1/ACADL/CYP3A4/ALDOB/ACSM2B/DHTKD1/INSIG1/AKR1D1/FBP1/OGDHL/EPHX2/ACOX2/APOC3/ALDH8A1/ACACB/AGXT/CYP2C9/PDK4/SDS/APOA5/ALDOA/BAAT/ACMSD/ACOT12/CYP1A2/RGN/CYP7A1/IGF1/ENTPD5/GCKR/GCK/PPARGC1A/APOC1/PFKFB4/CYP27A1/AVPR1A/HK2/FABP5/ACSM1/ENO2/PKLR/KMO/ACSS1/CYP2D6/CYP39A1/ASNS/PLA2G4F/FA2H/ALOX12B/CYP1A1/ALOXE3/PFKP/PRKAA2/PTGES/A…
GO:0008202	steroid metabolic process	318/18493	6.50059e-13	2.65874e-10	2.17305e-10	BP	82	CYP2A6/CYP8B1/SLC27A5/SCP2/CYP2C8/ESR1/SEC14L2/HSD11B1/ABCB11/CYP2B6/CAT/HSD17B6/NR1I2/UGT2B7/SLC27A2/SRD5A2/SRD5A1/ACADL/CYP3A4/INSIG1/CYP4V2/AKR1D1/G6PD/APOF/UGT2B15/EPHX2/ACOX2/PON1/ACACB/CYP2C9/APOA5/SULT2A1/BAAT/SORL1/CYP1A2/CYP7A1/HMGCS2/SULT1B1/CES1/HSD3B2/CYP3A5/PPARGC1A/G6PC/CYP19A1/APOC1/CYP27A1/ANGPTL3/HSD3B1/CYP11A1/SERPINA6/SULT1A2/RORC/CYP2D6/CYP39A1/LEPR/LCAT/AFP/CYP26B1/UGT1A1/CYP…
GO:0042445	hormone metabolic process	218/18493	1.50924e-12	5.76126e-10	4.70882e-10	BP	63	ESR1/HSD11B1/HSD17B6/UGT2B7/SRD5A2/SRD5A1/CYP3A4/TTR/AKR1D1/ENPEP/GHR/IYD/ALDH8A1/BCO2/ADH4/RBP4/PON3/PCSK6/SULT1B1/HSD3B2/UGT1A3/RDH5/DIO1/PPARGC1A/CYP19A1/CRHBP/ALDH1A1/HSD3B1/PCSK1N/CYP11A1/CRYM/SLC44A4/SERPINA6/ADH7/AFP/CYP26B1/UGT1A1/UGT1A9/CYP17A1/CYP1A1/DUOX1/REN/APOA1/SPP1/AANAT/CYP26A1/AKR1C4/KLK6/DKKL1/LHB/GAL/MME/FOXE1/BACE2/SDR16C5/ACE2/SULT1E1/DHRS2/DUOX2/DUOXA2/DUOXA1/SLC5A5/CHST9
GO:0015711	organic anion transport	460/18493	4.30169e-12	1.53947e-09	1.25825e-09	BP	104	SLC10A1/SLC27A5/SCP2/ABCB4/ABAT/ABCB11/CYP4F2/SLC27A2/THRSP/MFSD10/MFSD2A/NMB/ACSL1/CYP4A11/AQP9/SLC25A15/SLC1A1/APOC3/ACACB/STARD5/CA9/SLC16A2/APBA1/SLCO2B1/AGXT/SLC38A4/GLS2/SLC6A8/APOA5/SLC6A1/SLC6A13/SLC4A11/ABCG8/ARG1/SLC7A1/SLC22A7/SLC6A14/SLCO1B1/SLC1A5/SLC2A2/SLC17A4/SLC16A3/SLC38A3/SLC13A5/G6PC/MTTP/APOC1/AVPR1A/SLC44A4/ABCC11/CA5A/SLC6A12/KMO/PLA2G4F/SLC2A1/SLC1A2/FABP4/SLC38A1/RGS2/SLC…
GO:0006067	ethanol metabolic process	21/18493	9.35369e-12	3.15054e-09	2.57501e-09	BP	16	ALDH2/ADH1C/ADH1B/ADH4/SULT2A1/SULT1B1/ADH1A/ALDH3B1/ALDH1A1/SULT1A2/ACSS1/ADH6/ADH7/ALDH3B2/SULT1E1/SULT1A3
GO:0048562	embryonic organ morphogenesis	284/18493	1.41405e-11	4.49825e-09	3.67653e-09	BP	73	MTHFD1/INSIG1/FLVCR1/MTHFD1L/TEAD2/RBP4/SIX2/NKX3-2/DLX6/SLC44A4/SIX4/GJB6/DLX5/SIX3/DLX2/NTN1/OVOL2/SOX11/HOXC9/SOX9/FZD2/VAX2/CTHRC1/PTK7/TFAP2A/HMX2/OTX1/MDFI/ATP8A2/USH1C/FOLR1/HOXC11/ATP6V1B1/HMX3/BMP7/VANGL2/GBX2/EPHB2/FOXE1/CRB2/STRA6/HOXA6/MYO3A/SHOX2/MFAP2/GRHL2/COL2A1/DSCAML1/SIX1/HOXC4/LHX1/STOX1/FOXN4/FGF8/NKX2-5/TIFAB/COL11A1/ALX4/ALX1/FOXF2/HOXB8/HOXD3/USH1G/GSC/HOXD10/HOXD9/FGF9/MM…
GO:0048706	embryonic skeletal system development	125/18493	4.2664e-11	1.28576e-08	1.05088e-08	BP	42	MTHFD1/FLVCR1/MTHFD1L/RBP4/SIX2/NKX3-2/SIX4/DLX2/HOXC6/SOX11/HOXC9/HOXB9/TFAP2A/MDFI/DMRT2/HOXC11/HOXC5/HOXD1/BMP7/DLX1/HOXA6/SHOX2/GRHL2/COL2A1/DSCAML1/SIX1/HOXC4/LHX1/COL11A1/ALX4/ALX1/HOXB8/HOXD3/GSC/HOXD10/HOXD9/FGF9/MMP16/WNT9B/WNT9A/HOXA9/HOXA11
GO:0019373	epoxygenase P450 pathway	20/18493	6.28721e-11	1.80003e-08	1.47121e-08	BP	15	CYP2A6/CYP2A7/CYP2C8/CYP4F2/CYP2B6/CYP4A11/EPHX2/CYP2C9/CYP2A13/CYP2J2/CYP1A2/CYP2C18/CYP1A1/CYP4F12/CYP2F1
GO:0003002	regionalization	341/18493	8.11894e-11	2.21377e-08	1.80936e-08	BP	81	AR/ZBTB16/PCSK6/FOXJ1/GREM2/SIX2/DKK1/XRCC2/DLL3/NBL1/CDX2/ROBO1/GDNF/CYP26B1/HOXC13/SIX3/DLX2/OVOL2/HOXC6/WNT7B/LEF1/HOXC9/HOXB9/HOXC10/TDRD5/VAX2/HOXD11/PITX2/LMX1B/OTX1/MDFI/DMRT2/RIPPLY1/SP8/HOXC11/HOXC5/VANGL2/GBX2/HOXC8/DMRTA2/RIPPLY2/CRB2/LHX3/DLX1/HOXA10/HOXA6/RELN/DSCAML1/SIX1/DMRT3/FOXD1/LRP2/RFX4/HOXC4/GPC3/ASCL1/LHX1/HOXD13/FOXN4/FGF8/NKX2-5/EVX1/TIFAB/HES2/ALX4/ALX1/HOXB8/HOXD3/GSC/H…
GO:0010466	negative regulation of peptidase activity	261/18493	2.83673e-10	7.38324e-08	6.0345e-08	BP	66	SERPING1/FETUB/HRG/SERPINC1/PTTG1/SRC/BIRC5/KNG1/SORL1/ITIH1/SERPINA10/SPP2/SERPINA11/LPA/ITIH3/SERPINI1/PCSK1N/MMP9/SPINT1/SERPINA6/SERPINA4/ITIH4/SPINK4/SERPIND1/VIL1/SERPINF2/R3HDML/RENBP/AMBP/BIRC7/LEF1/AHSG/LCN1/SERPINB11/WFDC13/SERPINA7/SPINT2/WFDC10A/UMODL1/CRB2/CST6/MT3/SFN/PAPLN/SERPINB3/SPINK13/PI3/WFDC3/GPC3/SERPINB7/SPINK1/SERPINB4/WFDC2/ITIH5/FABP1/SPINK2/SERPINI2/WNT9A/SFRP2/HMSD/SE…
GO:0009074	aromatic amino acid family catabolic process	28/18493	5.67609e-10	1.37414e-07	1.12312e-07	BP	17	TAT/HAAO/HPD/GSTZ1/HGD/AADAT/ACMSD/TDO2/AMDHD1/IDO2/PAH/HDC/KMO/UROC1/FTCD/IL4I1/HAL
GO:0006520	cellular amino acid metabolic process	324/18493	5.75958e-10	1.37414e-07	1.12312e-07	BP	76	TAT/GLYATL1/GLYAT/ABAT/MTHFD1/DAO/HAAO/ALDH6A1/AASS/HPD/BHMT/SHMT1/GHR/IYD/CTH/PIPOX/AGXT/DPYS/UPB1/GSTZ1/OTC/ADHFE1/GLS2/SDS/SLC6A8/CBS/CDO1/BAAT/SARDH/HGD/AGXT2/GNMT/AADAT/ACMSD/MAT1A/CPS1/GPT/ARG1/SLC6A14/HPDL/GPT2/TDO2/AMDHD1/PYCR1/IDO2/GATM/PAH/BHMT2/CKMT1A/CKMT1B/HDC/CRYM/FOLH1/BLMH/KMO/UROC1/ASNS/ART4/NAGS/FTCD/EGLN3/PRODH/IL4I1/SLC6A6/SLC7A11/PRODH2/NAT8L/GGT1/GAD1/HMGCLL1/NQO1/CKM/NOS1/A…
GO:0006631	fatty acid metabolic process	369/18493	8.29912e-10	1.83685e-07	1.50131e-07	BP	83	CYP2A6/CYP2A7/SLC27A5/PCK2/SCP2/CYP2C8/ACSM5/ACSM2A/HAO2/CYP4F2/CYP2B6/ECHDC2/EHHADH/CES2/SLC27A2/ACADL/CYP3A4/ACSM2B/PCK1/INSIG1/CYP4V2/ACSL1/AACS/CYP4A11/GHR/EPHX2/ACOX2/HAO1/APOC3/PON1/ACACB/CYP2C9/PDK4/CYP4F11/GSTZ1/CYP4F3/APOA5/CYP2A13/BAAT/CYP2J2/ACOT12/CYP1A2/PON3/RGN/CYP7A1/CES1/PPARGC1A/APOC1/ANGPTL3/AVPR1A/CYP2C18/FABP5/GSTA1/ACSM1/ACOT6/ACSS1/CYP2D6/PLA2G4F/ADH7/FA2H/DAGLA/ALOX12B/CYP1…
GO:0010951	negative regulation of endopeptidase activity	250/18493	8.34059e-10	1.83685e-07	1.50131e-07	BP	63	SERPING1/FETUB/HRG/SERPINC1/PTTG1/SRC/BIRC5/KNG1/SORL1/ITIH1/SERPINA10/SPP2/SERPINA11/LPA/ITIH3/SERPINI1/PCSK1N/MMP9/SPINT1/SERPINA6/SERPINA4/ITIH4/SPINK4/SERPIND1/VIL1/SERPINF2/RENBP/AMBP/BIRC7/LEF1/AHSG/LCN1/SERPINB11/WFDC13/SERPINA7/SPINT2/WFDC10A/CRB2/CST6/MT3/SFN/PAPLN/SERPINB3/SPINK13/PI3/WFDC3/SERPINB7/SPINK1/SERPINB4/WFDC2/ITIH5/FABP1/SPINK2/SERPINI2/WNT9A/SFRP2/HMSD/SERPINB2/PAX2/SPOCK3/…
GO:0016999	antibiotic metabolic process	152/18493	9.75725e-10	2.02168e-07	1.65237e-07	BP	45	PCK2/CAT/SRD5A2/ALDH2/ADH1C/ADH1B/PCK1/DHTKD1/MTHFD1L/GHR/OGDHL/HP/ADH4/SULT2A1/CYP1A2/AMDHD1/SULT1B1/CYBA/ADH1A/ALDH3B1/ALDH1A1/ACSM1/SULT1A2/UROC1/ACSS1/ADH6/ADH7/FTCD/UGT1A1/CYP1A1/DUOX1/RENBP/SLC34A1/AKR1C4/ALDH3B2/LPO/MT3/SULT1E1/DUOX2/DUOXA2/SULT1A3/DUOXA1/HAL/DPEP1/MMP3
GO:0010038	response to metal ion	358/18493	9.88596e-10	2.02168e-07	1.65237e-07	BP	81	TAT/ABAT/GPLD1/CAT/CYB5A/HAAO/CCNB1/G6PD/AQP9/FBP1/CDK1/NUDT1/CD14/NDRG1/SORD/OTC/SLC6A1/TFR2/CPS1/CYP1A2/ARG1/ECT2/KHK/SYT8/PPARGC1A/TRPC1/CRHBP/DLG2/MMP9/FGA/GIPR/PKLR/FGB/RASAL1/FGG/ADCY1/FABP4/TF/HOMER1/SYT9/TFF1/CYP1A1/IL1A/CACNA1G/SCN5A/SYT7/MT1X/SLC34A1/AANAT/PRKAA2/PTGES/IGFBP2/TNNC1/ITPR3/TFAP2A/CPNE7/SYT13/SLC6A3/MT1A/CPNE9/ACTA1/DRD2/MT3/TNNT2/NQO1/ACER1/SNCB/KCNC1/ALOX15/ASCL1/SYT5/SL…
GO:0009072	aromatic amino acid family metabolic process	39/18493	1.05955e-09	2.09206e-07	1.70989e-07	BP	20	TAT/MTHFD1/HAAO/HPD/IYD/GSTZ1/HGD/AADAT/ACMSD/HPDL/TDO2/AMDHD1/IDO2/PAH/HDC/KMO/UROC1/FTCD/IL4I1/HAL
GO:0006721	terpenoid metabolic process	104/18493	1.66597e-09	3.17977e-07	2.59891e-07	BP	35	SRD5A1/CYP3A4/TTR/CYP4V2/APOC3/ALDH8A1/BCO2/ADH4/CYP2C9/RBP4/CYP1A2/HMGCS2/UGT1A3/RDH5/ALDH1A1/CYP2D6/ADH7/LRP8/GPC2/CYP26B1/UGT1A1/UGT1A9/CYP1A1/APOB/APOA1/RBP2/CYP26A1/AKR1C4/APOC2/STRA6/APOA2/SDR16C5/LRP2/GPC3/RHO
GO:0090596	sensory organ morphogenesis	251/18493	2.64024e-09	4.87678e-07	3.98591e-07	BP	62	BAK1/INSIG1/TSKU/RBP4/SIX2/NKX3-2/DLX6/SLC44A4/SIX4/PITX3/GJB6/CYP26B1/DLX5/HOXC13/SIX3/NTN1/FSCN2/SOX11/SOX9/FZD2/VAX2/PITX2/CTHRC1/PTK7/GNAT1/TFAP2A/HMX2/OTX1/PROM1/ATP8A2/USH1C/ATP6V1B1/HMX3/BMP7/VANGL2/GBX2/EPHB2/MEGF11/STRA6/MYO3A/MFAP2/TRPM1/RS1/COL2A1/SIX1/LHX1/STOX1/FOXN4/FGF8/TIFAB/PTF1A/COL11A1/FOXF2/USH1G/HCN1/GSC/TULP1/FGF9/VSX1/WNT9A/ZIC1/PAX2
GO:0042738	exogenous drug catabolic process	24/18493	3.38399e-09	6.05523e-07	4.94909e-07	BP	15	CYP2A6/CYP2A7/CYP2C8/CYP2B6/NR1I2/CYP3A4/CYP2C9/CYP2A13/CYP2J2/CYP1A2/CYP2C18/CYP2D6/CYP2W1/CYP2F1/NOS1
GO:0033559	unsaturated fatty acid metabolic process	102/18493	3.76039e-09	6.52484e-07	5.33291e-07	BP	34	CYP2A6/CYP2A7/SCP2/CYP2C8/CYP4F2/CYP2B6/CES2/ACSL1/CYP4A11/EPHX2/CYP2C9/CYP4F3/CYP2A13/CYP2J2/CYP1A2/AVPR1A/CYP2C18/FABP5/GSTA1/CYP2D6/PLA2G4F/DAGLA/ALOX12B/CYP1A1/CYP4F12/ALOXE3/PTGES/AKR1C4/ELOVL7/ELOVL4/ALOX15/CYP2F1/EDN2/ELOVL3
GO:0048704	embryonic skeletal system morphogenesis	93/18493	4.4201e-09	7.44397e-07	6.08414e-07	BP	32	MTHFD1/FLVCR1/MTHFD1L/SIX2/SIX4/DLX2/SOX11/HOXC9/TFAP2A/MDFI/HOXC11/BMP7/HOXA6/SHOX2/GRHL2/COL2A1/DSCAML1/SIX1/HOXC4/LHX1/COL11A1/ALX4/ALX1/HOXB8/HOXD3/GSC/HOXD10/HOXD9/MMP16/WNT9B/WNT9A/HOXA11
GO:0007389	pattern specification process	434/18493	5.54209e-09	9.06686e-07	7.41057e-07	BP	91	AR/ZBTB16/PCSK6/FOXJ1/GREM2/SIX2/DKK1/NKX3-2/XRCC2/DLL3/NBL1/CDX2/ROBO1/GDNF/DAND5/CYP26B1/HOXC13/SIX3/DLX2/OVOL2/HOXC6/WNT7B/LEF1/HOXC9/HOXB9/HOXC10/TDRD5/VAX2/HOXD11/PITX2/LMX1B/OTX1/BICC1/MDFI/DMRT2/RIPPLY1/SP8/FOLR1/HOXC11/HOXC5/BMP7/VANGL2/GBX2/HOXC8/DMRTA2/RIPPLY2/CRB2/LHX3/DLX1/HOXA10/HOXA6/RELN/DSCAML1/SIX1/DMRT3/FOXD1/LRP2/RFX4/NRG3/HOXC4/GPC3/ASCL1/LHX1/HOXD13/FOXN4/LEFTY1/FGF8/NKX2-5/E…
GO:0030900	forebrain development	374/18493	8.37484e-09	1.33207e-06	1.08873e-06	BP	81	SRD5A2/H2AFX/MFSD2A/SRD5A1/C16orf45/TACC3/SRC/TYRO3/TSKU/WDR62/PITX1/MDK/DRD1/HSD3B2/IGF2BP1/DKK1/PPARGC1A/SSTR3/GNAO1/HSD3B1/AVPR1A/PLXNA3/FAT4/ASPM/SLC2A1/E2F1/LRP8/ROBO1/KIF14/SLC1A2/CDK5R2/DLX5/SIX3/DLX2/DAB1/OXTR/WNT7B/NR0B1/SCN5A/LEF1/POU3F2/ARHGAP11B/VAX2/PITX2/SLC7A11/OTX1/EPHB3/OTP/SSTR2/GBX2/DMRTA2/SLC6A3/EPHB2/CHD5/LHX3/DLX1/DRD2/RELN/NRG1/HAP1/LRP2/RFX4/GRIN1/NRG3/KIRREL3/KCNC1/ASCL1/…
GO:0016042	lipid catabolic process	321/18493	1.22919e-08	1.90225e-06	1.55476e-06	BP	72	PCK2/SCP2/GPLD1/HAO2/CYP4F2/ECHDC2/EHHADH/HSD17B6/SLC27A2/SRD5A2/PAFAH1B3/SRD5A1/ACADL/CYP3A4/PCK1/AKR1D1/CYP4A11/SPHK1/ACOX2/HAO1/APOC3/BCO2/ACACB/CYP4F3/CES4A/APOA5/SULT2A1/LIPG/CPS1/CYP1A2/CYP7A1/CES3/CES5A/AADAC/CES1/ENPP7/PLA2G4D/CYP19A1/APOC1/ANGPTL3/FABP5/CYP39A1/PLA2G4F/DAGLA/FABP6/CYP26B1/FABP4/APOB/CYP4F12/PLBD1/APOA1/SPP1/CYP26A1/APOC2/PNPLA1/FGF21/CYP24A1/PLCH2/SMPDL3B/ASAH2/LIPJ/MT3/…
GO:0006575	cellular modified amino acid metabolic process	197/18493	1.26869e-08	1.90575e-06	1.55762e-06	BP	51	HAGH/MTHFD1/ACADL/DMGDH/BHMT/G6PD/SHMT1/MTHFD1L/GHR/IYD/PIPOX/GSTZ1/SLC6A8/SARDH/GNMT/GSTA2/ALDH1L1/SULT1B1/LPCAT4/PLA2G4D/GATM/BBOX1/DIO1/BHMT2/CKMT1A/CKMT1B/MGST1/CRYM/GSTA1/FOLH1/PLA2G4F/FTCD/EGLN3/PRODH/DUOX1/PTGES/SLC7A11/GGT1/FOLR1/FOXE1/PLA2G4E/CKM/GSTA5/DUOX2/DUOXA2/GGT6/DUOXA1/SLC5A5/GSTM1/PLA2G2A/DPEP1
GO:0048568	embryonic organ development	422/18493	1.29802e-08	1.90575e-06	1.55762e-06	BP	88	MTHFD1/INSIG1/FLVCR1/MTHFD1L/TEAD2/RBP4/TTPA/SIX2/NKX3-2/DLX6/SLC44A4/SPINT1/SIX4/CDX2/GDNF/GJB6/DLX5/ASCL2/SIX3/DLX2/NTN1/OVOL2/WNT7B/KRT19/SOX11/LEF1/HOXC9/SOX9/FZD2/VAX2/CTHRC1/PTK7/TFAP2A/HMX2/OTX1/MDFI/ATP8A2/E2F8/SPINT2/USH1C/FOLR1/HOXC11/LIF/ATP6V1B1/HMX3/BMP7/VANGL2/GBX2/EPHB2/FOXE1/CRB2/STRA6/HOXA6/MYO3A/SHOX2/MFAP2/GRHL2/COL2A1/DSCAML1/SIX1/HOXC4/EN2/LHX1/STOX1/FOXN4/FGF8/NKX2-5/TIFAB/C…
GO:0015849	organic acid transport	316/18493	1.43835e-08	2.00877e-06	1.64182e-06	BP	71	SLC10A1/SLC27A5/ABCB4/ABAT/ABCB11/CYP4F2/SLC27A2/THRSP/MFSD2A/NMB/ACSL1/CYP4A11/AQP9/SLC25A15/SLC1A1/ACACB/STARD5/SLC16A2/APBA1/SLCO2B1/AGXT/SLC38A4/GLS2/SLC6A8/SLC6A1/SLC6A13/ARG1/SLC7A1/SLC6A14/SLCO1B1/SLC1A5/SLC17A4/SLC16A3/SLC38A3/SLC13A5/AVPR1A/SLC6A12/KMO/PLA2G4F/SLC1A2/FABP4/SLC38A1/RGS2/SLCO1A2/SLC7A10/ACSL4/SLC25A18/SLCO2A1/LCN1/AKR1C4/STK39/SLC6A6/SLC7A11/SLC17A2/FOLR1/OCA2/SLC6A15/SLC1…
GO:0046942	carboxylic acid transport	316/18493	1.43835e-08	2.00877e-06	1.64182e-06	BP	71	SLC10A1/SLC27A5/ABCB4/ABAT/ABCB11/CYP4F2/SLC27A2/THRSP/MFSD2A/NMB/ACSL1/CYP4A11/AQP9/SLC25A15/SLC1A1/ACACB/STARD5/SLC16A2/APBA1/SLCO2B1/AGXT/SLC38A4/GLS2/SLC6A8/SLC6A1/SLC6A13/ARG1/SLC7A1/SLC6A14/SLCO1B1/SLC1A5/SLC17A4/SLC16A3/SLC38A3/SLC13A5/AVPR1A/SLC6A12/KMO/PLA2G4F/SLC1A2/FABP4/SLC38A1/RGS2/SLCO1A2/SLC7A10/ACSL4/SLC25A18/SLCO2A1/LCN1/AKR1C4/STK39/SLC6A6/SLC7A11/SLC17A2/FOLR1/OCA2/SLC6A15/SLC1…
GO:1901568	fatty acid derivative metabolic process	160/18493	1.80034e-08	2.45447e-06	2.0061e-06	BP	44	CYP2A6/CYP2A7/SLC27A5/CYP2C8/ACSM2A/CYP4F2/CYP2B6/CES2/ACSL1/AACS/CYP4A11/EPHX2/BDH1/PON1/CYP2C9/CYP4F3/CYP2A13/CYP2J2/CYP1A2/PON3/HMGCS2/AVPR1A/CYP2C18/FABP5/CYP2D6/PLA2G4F/DAGLA/ALOX12B/CYP1A1/CYP4F12/ALOXE3/ACSL4/PTGES/AKR1C4/GGT1/ELOVL7/HMGCLL1/ELOVL4/ALOX15/CYP2F1/GGT6/EDN2/ELOVL3/DPEP1
GO:0001676	long-chain fatty acid metabolic process	108/18493	1.94525e-08	2.59035e-06	2.11715e-06	BP	34	CYP2A6/CYP2A7/SLC27A5/SCP2/CYP2C8/CYP4F2/CYP2B6/SLC27A2/ACADL/CYP3A4/ACSL1/CYP4A11/EPHX2/CYP2C9/CYP4F3/CYP2A13/CYP2J2/ACOT12/CYP1A2/CYP2C18/GSTA1/CYP2D6/DAGLA/ALOX12B/CYP1A1/CYP4F12/ALOXE3/ACSL4/PTGES/ACOT11/ASAH2/ALOX15/CYP2F1/ELOVL3
GO:0034754	cellular hormone metabolic process	115/18493	3.18151e-08	4.1403e-06	3.38397e-06	BP	35	ESR1/HSD17B6/UGT2B7/SRD5A2/SRD5A1/CYP3A4/TTR/AKR1D1/ALDH8A1/BCO2/ADH4/RBP4/HSD3B2/UGT1A3/RDH5/PPARGC1A/CYP19A1/ALDH1A1/HSD3B1/CYP11A1/ADH7/AFP/CYP26B1/UGT1A1/UGT1A9/CYP17A1/CYP1A1/SPP1/AANAT/CYP26A1/AKR1C4/LHB/SDR16C5/SULT1E1/DHRS2
GO:0009914	hormone transport	316/18493	3.32164e-08	4.2266e-06	3.4545e-06	BP	70	SLC22A1/ABAT/GPLD1/NMB/TTR/AACS/ARL2/SLC16A2/ANO1/RBP4/SOX4/TFR2/MYRIP/KCNB1/SLCO1B1/SLC2A2/GCK/CYP19A1/CRHBP/FGA/CRYM/SLC44A4/PTPRN/SNAP25/GIPR/FGB/SLC2A1/FGG/GLP1R/SSTR5/SYT9/GPR119/SOX11/REN/SYT7/SPP1/VGF/EFNA5/NMU/ITPR3/FAM3B/RFX6/SERPINA7/CRHR1/INHA/PCLO/GAL/TACR2/LIF/FFAR2/BRSK2/G6PC2/CACNA1E/ADRA2C/DRD2/KCNJ11/PDX1/STXBP5L/ADORA1/FOXD1/ILDR1/EPHA5/IL11/SLC30A8/GPR27/ISL1/GIP/GRP/MTNR1B/KCN…
GO:0001523	retinoid metabolic process	86/18493	3.87492e-08	4.81319e-06	3.93393e-06	BP	29	TTR/CYP4V2/APOC3/ALDH8A1/BCO2/ADH4/RBP4/UGT1A3/RDH5/ALDH1A1/ADH7/LRP8/GPC2/CYP26B1/UGT1A1/UGT1A9/CYP1A1/APOB/APOA1/RBP2/CYP26A1/AKR1C4/APOC2/STRA6/APOA2/SDR16C5/LRP2/GPC3/RHO
GO:1901616	organic hydroxy compound catabolic process	72/18493	3.95075e-08	4.81319e-06	3.93393e-06	BP	26	CYP4F2/ALDH2/LDHD/AKR1D1/CYP4A11/HAO1/ADH4/CYP4F3/SORD/SULT2A1/CYP7A1/INPP5J/SULT1B1/ALDH3B1/DBH/SULT1A2/CYP39A1/ADH7/CYP4F12/ALDH3B2/CYP24A1/SLC6A3/MIOX/MT3/SULT1E1/SULT1A3
GO:0042471	ear morphogenesis	116/18493	4.06027e-08	4.84357e-06	3.95877e-06	BP	35	INSIG1/SIX2/NKX3-2/DLX6/SLC44A4/SIX4/GJB6/DLX5/NTN1/SOX9/FZD2/CTHRC1/PTK7/TFAP2A/HMX2/OTX1/ATP8A2/USH1C/ATP6V1B1/HMX3/VANGL2/GBX2/EPHB2/MYO3A/COL2A1/SIX1/STOX1/FGF8/TIFAB/COL11A1/USH1G/GSC/FGF9/ZIC1/PAX2
GO:0042472	inner ear morphogenesis	96/18493	4.20137e-08	4.90961e-06	4.01274e-06	BP	31	INSIG1/DLX6/SLC44A4/SIX4/DLX5/NTN1/SOX9/FZD2/CTHRC1/PTK7/TFAP2A/HMX2/OTX1/ATP8A2/USH1C/ATP6V1B1/HMX3/VANGL2/GBX2/EPHB2/MYO3A/COL2A1/SIX1/STOX1/FGF8/TIFAB/COL11A1/USH1G/FGF9/ZIC1/PAX2
GO:0023061	signal release	453/18493	4.75512e-08	5.44557e-06	4.4508e-06	BP	91	ABAT/GPLD1/NMB/AACS/ADRA1A/ARL2/APBA1/ANO1/RBP4/SOX4/TFR2/MYRIP/KCNB1/DRD1/SLC2A2/SYT8/GCK/CHRNA4/CYP19A1/PPP1R9A/CRHBP/GRM4/FGA/SLC44A4/PTPRN/SNAP25/GIPR/KMO/FGB/SLC2A1/FGG/GLP1R/SSTR5/ADCY1/SYT9/SLC22A2/PRKCG/GPR119/SOX11/REN/CADPS/SYT7/SPP1/VGF/EFNA5/ADORA2B/NMU/ITPR3/FAM3B/CHRNA5/RFX6/CRHR1/SYT13/INHA/PCLO/GAL/TACR2/CHRM2/LIF/FFAR2/BRSK2/G6PC2/CACNA1E/ADRA2C/SYN3/HCRT/DRD2/KCNJ11/PDX1/STXBP5L…
GO:0016101	diterpenoid metabolic process	92/18493	5.39251e-08	6.05442e-06	4.94842e-06	BP	30	SRD5A1/TTR/CYP4V2/APOC3/ALDH8A1/BCO2/ADH4/RBP4/UGT1A3/RDH5/ALDH1A1/ADH7/LRP8/GPC2/CYP26B1/UGT1A1/UGT1A9/CYP1A1/APOB/APOA1/RBP2/CYP26A1/AKR1C4/APOC2/STRA6/APOA2/SDR16C5/LRP2/GPC3/RHO
GO:0019369	arachidonic acid metabolic process	51/18493	5.67749e-08	6.25179e-06	5.10974e-06	BP	21	CYP2A6/CYP2A7/CYP2C8/CYP4F2/CYP2B6/CYP4A11/EPHX2/CYP2C9/CYP2A13/CYP2J2/CYP1A2/CYP2C18/CYP2D6/DAGLA/ALOX12B/CYP1A1/CYP4F12/ALOXE3/PTGES/ALOX15/CYP2F1
GO:0042730	fibrinolysis	28/18493	6.19022e-08	6.68777e-06	5.46608e-06	BP	15	SERPING1/HRG/KLKB1/F11/PLG/F12/CPB2/TMPRSS6/FGA/FGB/APOH/F2/FGG/SERPINF2/SERPINB2
GO:0043270	positive regulation of ion transport	260/18493	6.83728e-08	7.25005e-06	5.92564e-06	BP	60	ABCB4/ABAT/CYP4F2/BAK1/G6PD/CYP4A11/SLC6A1/ATP1B3/WNK3/ADRB2/RGN/TESC/DRD1/WNK2/GPD1L/SLC38A3/TRPC1/FXYD1/AVPR1A/RAMP3/KMO/CACNG4/F2/GDNF/HOMER1/KCNH2/SCN5A/HTR3A/ABCB1/SLC34A1/P2RX5/STK39/ATP8A2/WNK4/GAL/TACR2/CHRM1/EPHB2/HCRT/DRD2/KCNJ11/RELN/HAP1/ADORA1/GRIN1/CD19/KCNC1/GALR2/NKX2-5/ACE2/LPAR3/STAC2/SCN3B/SLC6A4/NOS1/P2RX3/LRRC26/CALCR/KCNC2/CNTN1
GO:0006690	icosanoid metabolic process	108/18493	7.01815e-08	7.30653e-06	5.9718e-06	BP	33	CYP2A6/CYP2A7/CYP2C8/CYP4F2/CYP2B6/CES2/CYP4A11/EPHX2/PON1/CYP2C9/CYP4F3/CYP2A13/CYP2J2/CYP1A2/PON3/AVPR1A/CYP2C18/FABP5/CYP2D6/PLA2G4F/DAGLA/ALOX12B/CYP1A1/CYP4F12/ALOXE3/PTGES/AKR1C4/GGT1/ALOX15/CYP2F1/GGT6/EDN2/DPEP1
GO:0001655	urogenital system development	322/18493	7.29481e-08	7.45894e-06	6.09638e-06	BP	70	ESR1/CAT/SRD5A1/ENPEP/CEP55/AR/ZBTB16/RBP4/CENPF/SOX4/RGN/FOXJ1/FRAS1/CD24/SIX2/CYP19A1/PSAPL1/EPCAM/FAT4/KLF15/SIX4/GDNF/ITGB4/CYP26B1/WNT7B/SOX11/REN/GCNT3/SOX9/SLC34A1/TEK/HOXD11/HOXB13/UPK3A/CYP26A1/KIF26B/TFAP2A/ITGA3/PROM1/NPNT/EPHB3/WNK4/MME/HOXC11/LIF/BMP7/VANGL2/EPHB2/STRA6/BMPER/SIX1/FOXD1/LIN28A/NPHS2/KIRREL3/GPC3/SERPINB7/NPHS1/LHX1/HOXD13/FGF8/SIM1/WNT6/WT1/ROBO2/WNT9B/OVOL1/LGR5/HOX…
GO:0015850	organic hydroxy compound transport	255/18493	7.95545e-08	7.9884e-06	6.52912e-06	BP	59	SLC10A1/SLC22A1/SLC27A5/SCP2/ABCB4/ABAT/ABCB11/MFSD10/AQP9/APOC3/PON1/STARD5/SLCO2B1/OSBP2/RBP4/APOA5/LIPG/ABCG8/ABCG5/KCNB1/SLCO1B1/DRD1/CES1/SLC16A3/SYT8/ABCG2/CHRNA4/CYP19A1/APOC1/GDNF/LCAT/SYT9/SLCO1A2/OXTR/APOB/REN/SYT7/APOA1/SPP1/ABCA12/AKR1C4/APOC2/CRHR1/SYT13/GAL/ADRA2C/SLC6A3/DRD2/STRA6/APOA2/SYT5/HTR2A/SYT10/MAPK15/SLC6A4/NOS1/AQP10/CHRNA6/NPC1L1
GO:0051346	negative regulation of hydrolase activity	458/18493	8.09164e-08	7.9884e-06	6.52912e-06	BP	91	SERPING1/FETUB/HRG/SERPINC1/PTTG1/SRC/ARL2/BIRC5/APOC3/KNG1/MCM2/SORL1/RGN/PPP4R4/ITIH1/SERPINA10/SPP2/SERPINA11/LPA/PKMYT1/ELFN1/ITIH3/SERPINI1/APOC1/DLG2/ANGPTL3/PCSK1N/MMP9/SPINT1/SERPINA6/PPP1R14C/SERPINA4/ITIH4/LEPR/SPINK4/SERPIND1/VIL1/DLG3/SPOCD1/RGS2/SERPINF2/R3HDML/RENBP/AMBP/BIRC7/LEF1/APOA1/AHSG/APCS/LCN1/SERPINB11/GNAT1/WFDC13/SERPINA7/SPINT2/PPP1R14D/WFDC10A/UMODL1/PPP1R1B/CRB2/CST6/…
GO:0098656	anion transmembrane transport	268/18493	9.02748e-08	8.76125e-06	7.16078e-06	BP	61	SLC27A5/CLIC1/THRSP/AQP9/SLC25A15/SLC1A1/ACACB/SLC38A4/ANO1/SLC6A8/SLC4A11/SLC7A1/SLC22A7/SLC6A14/SLC1A5/SLC16A3/SLC38A3/SLC13A5/FXYD1/SLC44A4/SLC6A12/SLC1A2/ANO9/SLC38A1/RGS2/FXYD3/SLC7A10/SLC25A18/GABRR1/CLIC3/ABCB1/SLC34A1/TTYH1/SLC4A3/STK39/SLC6A6/SLC4A4/SLC7A11/CLCN1/BSND/FOLR1/SLC6A15/SLC17A1/GABRB1/STRA6/SLC6A19/SLC26A9/LRP2/BEST3/GLRB/GABRQ/SLC12A1/CLDN4/CLCNKB/GABRA2/GABRA4/GABRG3/SLC38A…
GO:0048736	appendage development	175/18493	1.10693e-07	1.03906e-05	8.4925e-06	BP	45	BAK1/FLVCR1/ZBTB16/SOX4/PITX1/FRAS1/DKK1/DLX6/FOXN1/ITGB4/CYP26B1/DLX5/HOXC13/SOX11/LEF1/SOX9/SALL4/HOXC10/PITX2/KREMEN2/TFAP2A/SLC7A11/SP8/RNF165/HOXC11/BMP7/HOXA10/SHOX2/GRHL2/COL2A1/GPC3/TBX4/HOXD13/FGF8/ALX4/ALX1/HOXD10/HOXD9/FGF9/EN1/WNT9A/HOXA9/SFRP2/HOXA11/WNT7A
GO:0060173	limb development	175/18493	1.10693e-07	1.03906e-05	8.4925e-06	BP	45	BAK1/FLVCR1/ZBTB16/SOX4/PITX1/FRAS1/DKK1/DLX6/FOXN1/ITGB4/CYP26B1/DLX5/HOXC13/SOX11/LEF1/SOX9/SALL4/HOXC10/PITX2/KREMEN2/TFAP2A/SLC7A11/SP8/RNF165/HOXC11/BMP7/HOXA10/SHOX2/GRHL2/COL2A1/GPC3/TBX4/HOXD13/FGF8/ALX4/ALX1/HOXD10/HOXD9/FGF9/EN1/WNT9A/HOXA9/SFRP2/HOXA11/WNT7A
GO:0006869	lipid transport	359/18493	1.40867e-07	1.30097e-05	1.06332e-05	BP	75	SLC10A1/SLC27A5/SCP2/ABCB4/ABCB11/CYP4F2/SLC27A2/THRSP/MFSD2A/ABCA6/NMB/CFHR4/ACSL1/CYP4A11/AQP9/APOF/APOC3/PON1/ACACB/STARD5/APOC4/SLCO2B1/OSBP2/ABCA8/RBP4/APOA5/LIPG/ABCA9/SORL1/ABCG8/ABCG5/SLCO1B1/CES1/TTPA/LPA/ABCG2/CYP19A1/MTTP/APOC1/PLA2G4F/APOH/LCAT/FABP6/ANO9/FABP4/ITGB3/SLCO1A2/APOB/REN/ACSL4/SLCO2A1/ESYT3/SYT7/APOA1/SPP1/ABCB1/LCN1/ABCA12/AKR1C4/APOC2/ATP8A2/CRHR1/GAL/DRD2/STRA6/APOA2/A…
GO:0048871	multicellular organismal homeostasis	471/18493	1.55934e-07	1.41726e-05	1.15836e-05	BP	92	ABAT/CYP4F2/ACADL/ACSL1/CYP4A11/SRC/LPCAT1/ACACB/AZGP1/PDK4/RBP4/USH2A/ADRB2/HOMER2/DRD1/GATM/PPARGC1A/PBLD/NANOS1/ALDH1A1/TRPM8/DBH/FABP5/IL20RA/GADD45G/CIB2/ALB/LEPR/ADCY1/ALOX12B/RAB3D/CYP26B1/FABP4/TF/HOMER1/ITGB3/TFF1/OXTR/IL1A/CYP4F12/ALOXE3/SOX9/SPP1/CLDN18/HOXC10/G0S2/TFF2/LCN1/PRKAA2/UCP1/ABCA12/NMU/ACOT11/STK39/IAPP/PIGR/PROM1/LYZ/FGF21/VSIG1/AQP4/USH1C/ADRB3/MRAP2/HCRT/DRD2/MFAP2/SFN/C…
GO:0006720	isoprenoid metabolic process	123/18493	2.02829e-07	1.81469e-05	1.48319e-05	BP	35	SRD5A1/CYP3A4/TTR/CYP4V2/APOC3/ALDH8A1/BCO2/ADH4/CYP2C9/RBP4/CYP1A2/HMGCS2/UGT1A3/RDH5/ALDH1A1/CYP2D6/ADH7/LRP8/GPC2/CYP26B1/UGT1A1/UGT1A9/CYP1A1/APOB/APOA1/RBP2/CYP26A1/AKR1C4/APOC2/STRA6/APOA2/SDR16C5/LRP2/GPC3/RHO
GO:0006836	neurotransmitter transport	268/18493	2.11662e-07	1.86458e-05	1.52397e-05	BP	60	SLC22A1/ABAT/ADRA1A/SLC1A1/APBA1/SLC6A8/SLC6A1/SLC6A13/SLC6A14/DRD1/SYT8/CHRNA4/PPP1R9A/GRM4/SLC44A3/SLC44A4/SNAP25/SLC6A12/KMO/GDNF/SLC1A2/ADCY1/SYT9/SLC22A2/SLC38A1/PRKCG/RGS2/SLC25A18/CADPS/SYT7/ADORA2B/SLC6A6/SLC7A11/CHRNA5/SYT13/PCLO/TACR2/CHRM2/SLC6A15/SLC6A11/SYN3/SLC6A3/HCRT/DRD2/SLC6A19/STXBP5L/SYT5/HTR2A/UNC13A/UNC13C/SLC6A17/GABRQ/CACNA1B/SYT10/GABRA2/SLC6A4/NOS1/RIMS4/CHRNA6/WNT7A
GO:0035107	appendage morphogenesis	146/18493	2.62678e-07	2.24492e-05	1.83483e-05	BP	39	BAK1/FLVCR1/ZBTB16/SOX4/PITX1/FRAS1/DKK1/DLX6/CYP26B1/DLX5/SOX11/LEF1/SOX9/SALL4/HOXC10/TFAP2A/SP8/RNF165/HOXC11/BMP7/HOXA10/SHOX2/GRHL2/COL2A1/GPC3/TBX4/HOXD13/FGF8/ALX4/ALX1/HOXD10/HOXD9/FGF9/EN1/WNT9A/HOXA9/SFRP2/HOXA11/WNT7A
GO:0035108	limb morphogenesis	146/18493	2.62678e-07	2.24492e-05	1.83483e-05	BP	39	BAK1/FLVCR1/ZBTB16/SOX4/PITX1/FRAS1/DKK1/DLX6/CYP26B1/DLX5/SOX11/LEF1/SOX9/SALL4/HOXC10/TFAP2A/SP8/RNF165/HOXC11/BMP7/HOXA10/SHOX2/GRHL2/COL2A1/GPC3/TBX4/HOXD13/FGF8/ALX4/ALX1/HOXD10/HOXD9/FGF9/EN1/WNT9A/HOXA9/SFRP2/HOXA11/WNT7A
GO:0018958	phenol-containing compound metabolic process	99/18493	3.33218e-07	2.78854e-05	2.27914e-05	BP	30	ABAT/SRD5A1/DAO/IYD/DRD1/SULT1B1/PAH/DIO1/TRPC1/HDC/DBH/CRYM/SULT1A2/DUOX1/SLC7A11/OCA2/GRIN2A/GPR37/SLC6A3/FOXE1/DRD2/SNCB/INSM1/PNMT/DUOX2/DUOXA2/SULT1A3/DUOXA1/SLC5A5/CDH3
GO:0051260	protein homooligomerization	328/18493	3.36027e-07	2.78854e-05	2.27914e-05	BP	69	SLC22A1/BEND3/CAT/ACADL/MARCKS/SRC/FBP1/SHMT1/CTH/RAD51/SLC1A1/DCXR/ACACB/CRYAA/KCTD17/DPYS/BLM/MIP/OTC/BMF/ALDOA/SLC6A1/GNMT/MAT1A/IKBKE/ARG1/KCNB1/ECT2/SLC1A5/TDO2/KCNF1/POLQ/MGST1/TRPM8/CDA/SLC1A2/C9/SCUBE1/KCNG3/SLC34A1/KCND3/ITPR3/OLFM4/BIK/IAPP/KCTD19/HRK/LY6G6C/RS1/TRPV5/MPP2/COLEC12/VSTM5/KCNC1/ACPP/ILDR1/REG1A/HCN1/KCNV2/TRIM72/KCNA7/KCNG1/KCTD8/SLC6A4/VWA2/P2RX3/LCN2/LGI1/KCNC2
GO:0010876	lipid localization	393/18493	3.51305e-07	2.87367e-05	2.34872e-05	BP	79	SLC10A1/SLC27A5/SCP2/ABCB4/ABCB11/CYP4F2/SLC27A2/THRSP/MFSD2A/ABCA6/NMB/CFHR4/ACSL1/CYP4A11/AQP9/APOF/APOC3/PON1/ACACB/STARD5/APOC4/SLCO2B1/OSBP2/ABCA8/RBP4/APOA5/LIPG/ABCA9/SORL1/IKBKE/ABCG8/ABCG5/SLCO1B1/CES1/TTPA/LPA/ABCG2/FITM1/CYP19A1/MTTP/APOC1/ANGPTL3/PLA2G4F/APOH/LCAT/FABP6/ANO9/FABP4/ITGB3/SLCO1A2/APOB/REN/ACSL4/SLCO2A1/ESYT3/SYT7/APOA1/SPP1/ABCB1/LCN1/ABCA12/AKR1C4/APOC2/ATP8A2/CRHR1/GA…
GO:0006066	alcohol metabolic process	348/18493	3.6852e-07	2.97204e-05	2.42912e-05	BP	72	PCK2/SEC14L2/CAT/MOGAT2/ALDH2/GPD1/ACADL/CYP3A4/ADH1C/ADH1B/TTR/PCK1/INSIG1/AKR1D1/G6PD/APOF/EPHX2/SPHK1/HAO1/PON1/ACACB/ADH4/SORD/RBP4/APOA5/SULT2A1/SORL1/MOGAT1/CYP7A1/INPP5J/HMGCS2/IGF1/SULT1B1/CES1/ADH1A/RDH5/ALDH3B1/ALDH1A1/APOC1/ANGPTL3/CYP11A1/DBH/SULT1A2/ACSS1/CYP39A1/ADH6/SGPP2/ADH7/LEPR/LCAT/ITPKA/APOB/APOA1/SLC34A1/PRKAA2/AKR1C4/ALDH3B2/PLCH2/ASAH2/MIOX/MT3/APOA2/SDR16C5/ACER1/PLCZ1/GA…
GO:0048705	skeletal system morphogenesis	236/18493	4.06401e-07	3.23201e-05	2.6416e-05	BP	54	MTHFD1/INSIG1/FLVCR1/MTHFD1L/SIX2/NKX3-2/ALPL/CHAD/SIX4/MBL2/CYP26B1/DLX5/DLX2/SOX11/PAPPA2/HOXC9/SOX9/TEK/ACAN/TFAP2A/MDFI/HOXC11/BMP7/HOXC8/RIPPLY2/HOXA6/SHOX2/GRHL2/COL2A1/MMP13/DSCAML1/SIX1/MATN3/HOXC4/TBX4/LHX1/TIFAB/COL11A1/ALX4/ALX1/HOXB8/HOXD3/GSC/HOXD10/BARX2/VWA2/VIT/HOXD9/MMP16/WNT9B/WNT9A/SFRP2/HOXA11/WNT7A
GO:0008652	cellular amino acid biosynthetic process	85/18493	4.47833e-07	3.51273e-05	2.87104e-05	BP	27	ABAT/MTHFD1/AASS/BHMT/SHMT1/CTH/AGXT/UPB1/OTC/GLS2/CBS/CDO1/AGXT2/CPS1/GPT/GPT2/PYCR1/GATM/PAH/BHMT2/FOLH1/ASNS/NAGS/NAT8L/GGT1/GAD1/ASPG
GO:0005996	monosaccharide metabolic process	287/18493	5.03379e-07	3.8593e-05	3.1543e-05	BP	62	PFKFB1/PCK2/GPLD1/UGT2B7/CYB5A/FGGY/GPD1/ALDOB/PCK1/G6PD/SRC/FBP1/UGT2B15/DCXR/ACACB/PDK4/SORD/RBP4/SDS/ALDOA/GNMT/RGN/GLYCTK/IGF1/KHK/GCKR/GCK/UGT1A3/GCGR/UGT1A4/MST1/PPARGC1A/G6PC/ALDH1A1/PFKFB4/HK2/FABP5/RORC/ENO2/UGT2B4/PKLR/SLC2A1/LEPR/FUT2/UGT1A1/UGT1A9/UGT2B17/DHDH/PFKP/PGM5/UGT1A6/G6PC2/PMAIP1/KCNJ11/PDX1/FUT9/HKDC1/FUT7/GAL3ST3/BRS3/UGT2B28/TKTL1
GO:0006068	ethanol catabolic process	12/18493	5.22418e-07	3.8593e-05	3.1543e-05	BP	9	ALDH2/SULT2A1/SULT1B1/ALDH3B1/SULT1A2/ADH7/ALDH3B2/SULT1E1/SULT1A3
GO:0006069	ethanol oxidation	12/18493	5.22418e-07	3.8593e-05	3.1543e-05	BP	9	ALDH2/ADH1C/ADH1B/ADH4/ADH1A/ALDH1A1/ACSS1/ADH6/ADH7
GO:0008209	androgen metabolic process	28/18493	5.25716e-07	3.8593e-05	3.1543e-05	BP	14	ESR1/HSD17B6/UGT2B7/SRD5A2/SRD5A1/CYP3A4/AKR1D1/HSD3B2/PPARGC1A/CYP19A1/HSD3B1/CYP17A1/SPP1/AKR1C4
GO:0072378	blood coagulation, fibrin clot formation	28/18493	5.25716e-07	3.8593e-05	3.1543e-05	BP	14	SERPING1/F9/KLKB1/SERPINC1/F11/KNG1/F13B/F12/FGA/F7/FGB/APOH/F2/FGG
GO:0006641	triglyceride metabolic process	101/18493	5.38381e-07	3.90224e-05	3.1894e-05	BP	30	SLC27A5/PCK2/GPLD1/CAT/THRSP/MOGAT2/PCK1/INSIG1/ACSL1/APOC3/APOA5/CPS1/MOGAT1/RGN/AADAC/G6PC/APOC1/AGMO/FABP5/APOH/FABP6/FABP4/APOB/ACSL4/APOA1/APOC2/PNPLA1/FGF21/APOA2/FABP1
GO:0051047	positive regulation of secretion	404/18493	5.61813e-07	4.02118e-05	3.28661e-05	BP	80	ABAT/GPLD1/CYP4F2/NMB/AACS/CYP4A11/SRC/ANG/CD14/ANO1/RBP4/SLC6A1/SOX4/TFR2/CPB2/MYRIP/KCNB1/IGF1/CYBA/GCK/CYP19A1/ZP3/AVPR1A/FGA/GIPR/SAA1/KMO/EXPH5/FGB/TSLP/FGG/GDNF/ALOX12B/RAB3D/CDK5R2/SYT9/ORM1/MMP12/OXTR/ORM2/IL1A/SOX11/CACNA1G/SYT7/NPPB/SPP1/ADORA2B/TRIM6/FERMT1/NMU/RFX6/IL17F/INHA/GAL/PANX2/TACR2/FFAR2/DRD2/PRL/PDX1/ADORA1/ILDR1/SCIN/PAEP/CD177/IL1RL1/UNC13A/CLEC5A/SLC30A8/GPR27/SYT10/ISL1…
GO:0042391	regulation of membrane potential	424/18493	5.69969e-07	4.02919e-05	3.29315e-05	BP	83	CLIC1/ABAT/BAK1/ADRA1A/SRC/RANGRF/BCO2/CUX2/ATP1B3/ADRB2/KCNB1/DRD1/PYCR1/GPD1L/CHRNA4/PPP1R9A/FXYD1/TRPC5/CACNG4/CTNNA3/KCNH2/SCN4A/CACNA1G/SCN5A/GPR35/HTR3A/GABRR1/SLC34A1/KCND3/P2RX5/GPR88/NRCAM/CHRNA5/CLCN1/CHRNG/GRIN2A/KCNH3/CHRM1/CACNA1E/GRIN2B/GABRB1/PMAIP1/HCRT/CHRND/FZD9/DRD2/KCNJ11/POPDC3/RELN/SLC26A9/MPP2/ADORA1/GRIN1/KCNC1/CHRNA7/HCN4/ABCB5/STOX1/GRIA3/GLRB/ATP1A4/ADRB1/GABRQ/CACNA1B/…
GO:0006633	fatty acid biosynthetic process	156/18493	5.96898e-07	4.1681e-05	3.40669e-05	BP	40	CYP2C8/ACSM5/ACSM2A/ACADL/CYP3A4/ACSM2B/INSIG1/EPHX2/APOC3/ACACB/CYP2C9/PDK4/APOA5/ACOT12/CYP1A2/RGN/CYP7A1/APOC1/AVPR1A/FABP5/ACSM1/ACSS1/CYP2D6/PLA2G4F/FA2H/ALOX12B/CYP1A1/ALOXE3/PRKAA2/PTGES/ACOT11/APOC2/ELOVL7/ASAH2/ELOVL4/ALOX15/GIP/EDN2/TECRL/ELOVL3
GO:0006814	sodium ion transport	215/18493	6.44664e-07	4.43765e-05	3.627e-05	BP	50	SLC10A1/ABCB11/RANGRF/SLC38A4/SLC6A8/ATP1B3/WNK3/ADRB2/TESC/SLC4A11/FXYD2/WNK2/SLC17A4/GPD1L/SLC38A3/SLC13A5/NKAIN1/FXYD1/SLC38A1/FXYD3/SCN4A/SCN5A/SLC34A1/NKAIN4/STK39/SLC4A4/SLC17A2/WNK4/SLC9A2/SLC6A15/SLC17A1/SLC34A2/DRD2/SLC28A3/SLC34A3/HCN4/NKX2-5/ATP1A4/TRPM5/SLC12A1/HCN1/ATP1A3/SLC24A2/SCN3B/SLC5A5/NOS1/SCN1A/SLC38A8/ATP12A/CNTN1
GO:0034310	primary alcohol catabolic process	15/18493	6.51e-07	4.43765e-05	3.627e-05	BP	10	ALDH2/HAO1/SULT2A1/SULT1B1/ALDH3B1/SULT1A2/ADH7/ALDH3B2/SULT1E1/SULT1A3
GO:0099177	regulation of trans-synaptic signaling	419/18493	6.73093e-07	4.53427e-05	3.70597e-05	BP	82	ABAT/CPEB3/ADRA1A/SRC/CDC20/APBA1/SLC6A1/CUX2/DBN1/ADRB2/CLSTN1/KCNB1/DRD1/DKK1/CHRNA4/PPP1R9A/FAM107A/GRM4/FABP5/SNAP25/DNM1/KMO/CACNG4/LRP8/GDNF/GRIK4/ADCY1/SYNGR1/ITPKA/HOMER1/SYT9/CALB2/PRKCG/OXTR/SYT7/SORCS3/ADORA2B/NMU/ITPR3/SLC7A11/CHRNA5/NPTX1/BCHE/TACR2/CHRM2/GRIN2A/GRIN2B/SYN3/EPHB2/HCRT/DRD2/RELN/S100B/MPP2/HAP1/STXBP5L/ADORA1/GRIN1/CA7/SHISA8/NRG3/NTNG1/CHRNA7/HTR2A/UNC13A/UNC13C/SLC2…
GO:0007586	digestion	135/18493	7.81465e-07	5.2031e-05	4.25262e-05	BP	36	MOGAT2/AKR1D1/RBP4/APOA5/WNK3/ABCG8/ABCG5/SLC2A2/PPARGC1A/PBLD/PGC/CYP39A1/VIL1/TFF1/ADM2/OXTR/GCNT3/APOA1/SOX9/TFF2/GUCA2A/NMU/STK39/VSIG1/WNK4/CHRM1/APOA2/CAPN9/CCKBR/GUCY2C/TIFAB/ARX/FABP1/PRSS1/CHIA/NPC1L1
GO:0006790	sulfur compound metabolic process	362/18493	8.55e-07	5.56859e-05	4.55134e-05	BP	73	GLYAT/ACSM5/ACSM2A/HAGH/MTHFD1/ACSM2B/AASS/BHMT/ACSL1/G6PD/GHR/CTH/ST3GAL6/PIPOX/ACACB/AGXT/PDK4/GSTZ1/SULT2A1/CBS/CDO1/BAAT/GNMT/AADAT/MAT1A/CPS1/ACOT12/GSTA2/HMGCS2/TDO2/SULT1B1/BOLA2B/BHMT2/MGST1/GSTA1/ACSM1/ACOT6/SULT1A2/BLMH/ACSS1/SULT1C2/ACSL4/B3GNT3/PTGES/ACOT11/ACAN/SLC7A11/HS3ST5/GGT1/LPO/OMD/ELOVL7/CHST6/HYAL4/ELOVL4/NDST4/ACPP/GSTA5/B3GNT4/SULT1E1/GAL3ST3/OGN/GGT6/SULT2B1/SULT1A3/CHST9…
GO:0015893	drug transport	217/18493	8.64755e-07	5.56859e-05	4.55134e-05	BP	50	SLC22A1/ABCB4/ABAT/NR1I2/MFSD10/SLC25A15/SLC1A1/ABCA8/SLC6A8/SLC4A11/ABCG8/ABCG5/ARG1/SLC7A1/SLC1A5/DRD1/SYT8/SLC38A3/ABCG2/SLC13A5/CHRNA4/SLC47A1/SLC44A4/GDNF/SLC1A2/SLC35F3/SYT9/SLC22A2/RGS2/SLC7A10/SLC25A18/SYT7/ABCB1/SLC7A11/TCN1/SYT13/FOLR1/GAL/TACR2/SLC6A3/DRD2/STRA6/LRP2/SYT5/ABCB5/HTR2A/SLC6A17/SYT10/MAPK15/CHRNA6
GO:0097164	ammonium ion metabolic process	199/18493	8.65533e-07	5.56859e-05	4.55134e-05	BP	47	ABAT/GPLD1/MFSD2A/SRD5A1/ACADL/DAO/DMGDH/BHMT/SHMT1/SPHK1/LPCAT1/PON1/SMOX/APOA5/SARDH/DRD1/LPCAT4/ENPP7/PLA2G4D/BBOX1/APOC1/HDC/SLC44A3/DBH/SLC44A4/FABP5/PLA2G4F/SGPP2/LCAT/PLBD1/APOA1/AKR1C4/BCHE/PCYT1B/GRIN2A/SMPDL3B/ASAH2/GPR37/SLC6A3/CDS1/DRD2/PLA2G4E/APOA2/ACER1/SNCB/SULT1A3/PLA2G2A
GO:0072001	renal system development	286/18493	9.76992e-07	6.21584e-05	5.08036e-05	BP	61	CAT/ENPEP/CEP55/ZBTB16/RBP4/CENPF/SOX4/RGN/FOXJ1/FRAS1/CD24/SIX2/EPCAM/FAT4/KLF15/SIX4/GDNF/ITGB4/CYP26B1/WNT7B/SOX11/REN/GCNT3/SOX9/SLC34A1/TEK/HOXD11/UPK3A/CYP26A1/KIF26B/TFAP2A/ITGA3/PROM1/NPNT/WNK4/MME/HOXC11/LIF/BMP7/VANGL2/STRA6/BMPER/SIX1/FOXD1/LIN28A/NPHS2/KIRREL3/GPC3/SERPINB7/NPHS1/LHX1/FGF8/SIM1/WNT6/WT1/ROBO2/WNT9B/OVOL1/LGR5/HOXA11/PAX2
GO:0046883	regulation of hormone secretion	261/18493	9.91645e-07	6.23974e-05	5.09989e-05	BP	57	ABAT/GPLD1/NMB/AACS/ARL2/ANO1/RBP4/SOX4/TFR2/MYRIP/KCNB1/SLC2A2/GCK/CYP19A1/CRHBP/FGA/SNAP25/GIPR/FGB/SLC2A1/FGG/GLP1R/SSTR5/SYT9/SOX11/REN/SYT7/SPP1/EFNA5/NMU/ITPR3/RFX6/CRHR1/INHA/GAL/TACR2/LIF/FFAR2/BRSK2/G6PC2/CACNA1E/ADRA2C/DRD2/KCNJ11/PDX1/STXBP5L/ADORA1/ILDR1/EPHA5/IL11/SLC30A8/GPR27/ISL1/GIP/GRP/MTNR1B/KCNC2
GO:0046879	hormone secretion	306/18493	1.09269e-06	6.80084e-05	5.55849e-05	BP	64	ABAT/GPLD1/NMB/AACS/ARL2/ANO1/RBP4/SOX4/TFR2/MYRIP/KCNB1/SLC2A2/GCK/CYP19A1/CRHBP/FGA/SLC44A4/PTPRN/SNAP25/GIPR/FGB/SLC2A1/FGG/GLP1R/SSTR5/SYT9/GPR119/SOX11/REN/SYT7/SPP1/VGF/EFNA5/NMU/ITPR3/FAM3B/RFX6/CRHR1/INHA/PCLO/GAL/TACR2/LIF/FFAR2/BRSK2/G6PC2/CACNA1E/ADRA2C/DRD2/KCNJ11/PDX1/STXBP5L/ADORA1/FOXD1/ILDR1/EPHA5/IL11/SLC30A8/GPR27/ISL1/GIP/GRP/MTNR1B/KCNC2
GO:0050804	modulation of chemical synaptic transmission	418/18493	1.186e-06	7.3022e-05	5.96827e-05	BP	81	ABAT/CPEB3/ADRA1A/SRC/CDC20/APBA1/SLC6A1/CUX2/DBN1/ADRB2/CLSTN1/KCNB1/DRD1/DKK1/CHRNA4/PPP1R9A/FAM107A/GRM4/SNAP25/DNM1/KMO/CACNG4/LRP8/GDNF/GRIK4/ADCY1/SYNGR1/ITPKA/HOMER1/SYT9/CALB2/PRKCG/OXTR/SYT7/SORCS3/ADORA2B/NMU/ITPR3/SLC7A11/CHRNA5/NPTX1/BCHE/TACR2/CHRM2/GRIN2A/GRIN2B/SYN3/EPHB2/HCRT/DRD2/RELN/S100B/MPP2/HAP1/STXBP5L/ADORA1/GRIN1/CA7/SHISA8/NRG3/NTNG1/CHRNA7/HTR2A/UNC13A/UNC13C/SLC24A2/GR…
GO:0140014	mitotic nuclear division	277/18493	1.53166e-06	9.33012e-05	7.62573e-05	BP	59	MYBL2/AURKB/UBE2C/KIF2C/PLK1/CCNB1/PTTG1/TACC3/UBE2S/TRIP13/CDC20/CDT1/KIFC1/NUF2/CDCA5/KIF11/CCNB2/MKI67/RACGAP1/CHEK1/CENPF/NEK2/NCAPG/DLGAP5/CCNF/PSRC1/KIF18A/CDC6/TPX2/BUB1/MAD2L1/KIF23/BUB1B/NCAPH/KIF4A/ANLN/ZWINT/TTK/CDCA8/NDC80/PRC1/KIF18B/IGF1/PKMYT1/NUSAP1/CENPE/CDC25C/KIF14/CCNE1/IL1A/TGFA/CCNJL/BMP7/DMRT1/FGF8/KIF4B/EREG/CCNA1/CCNO
GO:0048665	neuron fate specification	34/18493	1.56938e-06	9.45921e-05	7.73124e-05	BP	15	MNX1/ESRP1/POU3F2/HOXC10/ISL2/OLIG3/DMRTA2/LHX3/SIX1/DMRT3/ASCL1/EVX1/FEV/HOXD10/ISL1
GO:0015837	amine transport	101/18493	1.78846e-06	0.000106674	8.71872e-05	BP	29	ABAT/AQP9/SLC6A1/ARG1/KCNB1/DRD1/SYT8/SLC38A3/CHRNA4/AVPR1A/KMO/GDNF/SYT9/RGS2/OXTR/SYT7/STK39/SLC22A16/SYT13/TACR2/ADRA2C/DRD2/ADORA1/SYT5/RHCG/ACE2/HTR2A/SYT10/CHRNA6
GO:0043583	ear development	210/18493	1.81005e-06	0.000106849	8.733e-05	BP	48	INSIG1/USH2A/MCM2/SIX2/NKX3-2/DLX6/DDR1/SLC44A4/FAT4/SIX4/GJB6/DLX5/NTN1/ESRP1/SOX9/MCOLN3/FZD2/CTHRC1/PTK7/TFAP2A/HMX2/OTX1/ATP8A2/USH1C/ATP6V1B1/HMX3/VANGL2/GBX2/EPHB2/LHX3/STRA6/BMPER/MYO3A/COL2A1/SIX1/STOX1/FGF8/ROR1/TIFAB/COL11A1/USH1G/DUOX2/GSC/FGF9/LGR5/ZIC1/GABRA5/PAX2
GO:0002526	acute inflammatory response	211/18493	2.08725e-06	0.000121955	9.96769e-05	BP	48	SERPING1/C6/C8A/C1S/KLKB1/CFHR4/SERPINC1/HP/C1R/C8B/HPR/F12/TFR2/CFHR5/CPB2/CFHR2/DNASE1L3/SAA4/CPN2/CFH/C4BPA/ZP3/SAA1/ITIH4/F2/CFHR1/C9/SAA2/MBL2/UGT1A1/ORM1/SERPINF2/ORM2/IL1A/C7/AHSG/APCS/CREB3L3/PTGES/FFAR2/APOA2/EPO/ADORA1/CD19/IL31RA/TREM1/CR2/SUSD4
GO:0034308	primary alcohol metabolic process	76/18493	2.16419e-06	0.000125173	0.000102307	BP	24	ALDH2/GPD1/ADH1C/ADH1B/TTR/HAO1/ADH4/RBP4/SULT2A1/IGF1/SULT1B1/ADH1A/RDH5/ALDH3B1/ALDH1A1/SULT1A2/ACSS1/ADH6/ADH7/AKR1C4/ALDH3B2/SDR16C5/SULT1E1/SULT1A3
GO:0019835	cytolysis	39/18493	2.29349e-06	0.000130916	0.000107001	BP	16	GPLD1/C6/C8A/HRG/C8B/CFHR5/CFHR2/MMD/ALB/F2/CFHR1/C9/C7/LYZ/PGLYRP4/PAX2
GO:0006639	acylglycerol metabolic process	124/18493	2.32828e-06	0.000130916	0.000107001	BP	33	SLC27A5/PCK2/GPLD1/CAT/THRSP/MOGAT2/PCK1/INSIG1/ACSL1/APOC3/ANG/APOA5/CPS1/MOGAT1/RGN/AADAC/G6PC/APOC1/AGMO/FABP5/APOH/DAGLA/FABP6/FABP4/APOB/ACSL4/APOA1/APOC2/PNPLA1/FGF21/APOA2/FABP1/DGKK
GO:0006706	steroid catabolic process	27/18493	2.33208e-06	0.000130916	0.000107001	BP	13	HSD17B6/SRD5A2/SRD5A1/CYP3A4/AKR1D1/CYP1A2/CYP7A1/CYP19A1/CYP39A1/SPP1/CYP24A1/MT3/SULT1E1
GO:0045861	negative regulation of proteolysis	359/18493	2.5094e-06	0.000139503	0.00011402	BP	71	SERPING1/FETUB/HRG/SERPINC1/PTTG1/SRC/BIRC5/KNG1/CPB2/SORL1/ITIH1/SERPINA10/SPP2/SERPINA11/LPA/C4BPA/PBK/ITIH3/SERPINI1/PCSK1N/MMP9/SPINT1/SERPINA6/SERPINA4/ITIH4/F2/SPINK4/SERPIND1/VIL1/PRKCG/SERPINF2/R3HDML/RENBP/AMBP/BIRC7/LEF1/AHSG/LCN1/SERPINB11/WFDC13/SERPINA7/SPINT2/WFDC10A/UMODL1/CRB2/CST6/MT3/SFN/PAPLN/SERPINB3/SPINK13/PI3/WFDC3/GPC3/SERPINB7/SPINK1/SERPINB4/WFDC2/ITIH5/FABP1/SPINK2/SERP…
GO:0007218	neuropeptide signaling pathway	103/18493	2.76687e-06	0.00014755	0.000120596	BP	29	NMB/TYRO3/KISS1R/SSTR3/PCSK1N/RXFP4/NXPH4/SSTR5/SORCS3/NMU/NPFFR1/SORCS1/GAL/GALP/QRFP/SSTR2/HCRT/GPR84/NXPH2/ECEL1/QRFPR/GALR2/GLRB/GRPR/TAC3/GRP/PNOC/GPR1/NPFFR2
GO:0030072	peptide hormone secretion	244/18493	2.78218e-06	0.00014755	0.000120596	BP	53	ABAT/GPLD1/AACS/ARL2/ANO1/RBP4/SOX4/TFR2/MYRIP/KCNB1/SLC2A2/GCK/CRHBP/FGA/PTPRN/SNAP25/GIPR/FGB/SLC2A1/FGG/GLP1R/SSTR5/SYT9/GPR119/SYT7/VGF/EFNA5/NMU/ITPR3/FAM3B/RFX6/CRHR1/PCLO/GAL/TACR2/FFAR2/BRSK2/G6PC2/CACNA1E/ADRA2C/DRD2/KCNJ11/PDX1/STXBP5L/ILDR1/EPHA5/SLC30A8/GPR27/ISL1/GIP/GRP/MTNR1B/KCNC2
GO:0044242	cellular lipid catabolic process	207/18493	2.80696e-06	0.00014755	0.000120596	BP	47	PCK2/SCP2/GPLD1/HAO2/CYP4F2/ECHDC2/EHHADH/SLC27A2/ACADL/PCK1/CYP4A11/SPHK1/ACOX2/HAO1/APOC3/BCO2/ACACB/CYP4F3/APOA5/LIPG/CPS1/AADAC/ENPP7/PLA2G4D/APOC1/ANGPTL3/FABP5/PLA2G4F/DAGLA/FABP6/CYP26B1/FABP4/APOB/CYP4F12/APOA1/CYP26A1/APOC2/PNPLA1/FGF21/SMPDL3B/ASAH2/MT3/PLA2G4E/APOA2/ACER1/ACOXL/FABP1
GO:0006638	neutral lipid metabolic process	125/18493	2.82043e-06	0.00014755	0.000120596	BP	33	SLC27A5/PCK2/GPLD1/CAT/THRSP/MOGAT2/PCK1/INSIG1/ACSL1/APOC3/ANG/APOA5/CPS1/MOGAT1/RGN/AADAC/G6PC/APOC1/AGMO/FABP5/APOH/DAGLA/FABP6/FABP4/APOB/ACSL4/APOA1/APOC2/PNPLA1/FGF21/APOA2/FABP1/DGKK
GO:0030326	embryonic limb morphogenesis	125/18493	2.82043e-06	0.00014755	0.000120596	BP	33	FLVCR1/ZBTB16/PITX1/FRAS1/DKK1/DLX6/CYP26B1/DLX5/LEF1/SALL4/HOXC10/TFAP2A/SP8/HOXC11/BMP7/HOXA10/SHOX2/GRHL2/GPC3/TBX4/HOXD13/FGF8/ALX4/ALX1/HOXD10/HOXD9/FGF9/EN1/WNT9A/HOXA9/SFRP2/HOXA11/WNT7A
GO:0035113	embryonic appendage morphogenesis	125/18493	2.82043e-06	0.00014755	0.000120596	BP	33	FLVCR1/ZBTB16/PITX1/FRAS1/DKK1/DLX6/CYP26B1/DLX5/LEF1/SALL4/HOXC10/TFAP2A/SP8/HOXC11/BMP7/HOXA10/SHOX2/GRHL2/GPC3/TBX4/HOXD13/FGF8/ALX4/ALX1/HOXD10/HOXD9/FGF9/EN1/WNT9A/HOXA9/SFRP2/HOXA11/WNT7A
GO:0015698	inorganic anion transport	177/18493	2.85114e-06	0.00014755	0.000120596	BP	42	CLIC1/SLC1A1/RACGAP1/ANO1/ABCC6/SLC4A11/ABCC9/FXYD1/ABCC11/ANO9/FXYD3/GABRR1/CLIC3/ABCB1/SLC34A1/TTYH1/SLC4A3/SLC4A4/CLCN1/BSND/WNK4/ROS1/SLC17A1/GABRB1/SLC34A2/SLC26A9/SLC34A3/CA7/BEST3/GLRB/GABRQ/SLC12A1/CLDN4/CLCNKB/GABRA2/ANO4/SLC5A5/GABRA4/GABRG3/GABRA5/SLC22A8/GABRG2
GO:0048839	inner ear development	183/18493	2.8691e-06	0.00014755	0.000120596	BP	43	INSIG1/USH2A/MCM2/DLX6/SLC44A4/FAT4/SIX4/GJB6/DLX5/NTN1/ESRP1/SOX9/MCOLN3/FZD2/CTHRC1/PTK7/TFAP2A/HMX2/OTX1/ATP8A2/USH1C/ATP6V1B1/HMX3/VANGL2/GBX2/EPHB2/LHX3/BMPER/MYO3A/COL2A1/SIX1/STOX1/FGF8/ROR1/TIFAB/COL11A1/USH1G/DUOX2/FGF9/LGR5/ZIC1/GABRA5/PAX2
GO:0048732	gland development	434/18493	2.88607e-06	0.00014755	0.000120596	BP	82	PCK2/ESR1/SRD5A1/SERPINC1/PCK1/XDH/AACS/SRC/AR/CCNB2/PLXNA1/OTC/PITX1/CDO1/BAAT/CPB2/CPS1/RGN/ARG1/MDK/MST1/CYP19A1/DDR1/PSAPL1/HK2/SIX4/ASNS/IQGAP3/FOXN1/ROBO1/FA2H/UGT1A1/SIX3/NTN1/CYP1A1/OXTR/WNT7B/ITGA2/NR0B1/LEF1/POU3F2/APOA1/ZNF703/SOX9/HOXB9/HOXB13/PITX2/EPHB3/E2F8/IGSF3/OTP/BMP7/SLC6A3/FOXE1/LHX3/DRD2/PRL/STRA6/WNT10A/PDX1/AREG/NRG1/NKX2-8/SIX1/NRG3/ASCL1/CCKBR/HOXD13/FGF8/NKX2-5/PTF1A/IN…
GO:0046461	neutral lipid catabolic process	40/18493	3.41798e-06	0.000170244	0.000139144	BP	16	GPLD1/APOC3/APOA5/CPS1/AADAC/FABP5/DAGLA/FABP6/FABP4/APOB/APOA1/APOC2/PNPLA1/FGF21/APOA2/FABP1
GO:0046464	acylglycerol catabolic process	40/18493	3.41798e-06	0.000170244	0.000139144	BP	16	GPLD1/APOC3/APOA5/CPS1/AADAC/FABP5/DAGLA/FABP6/FABP4/APOB/APOA1/APOC2/PNPLA1/FGF21/APOA2/FABP1
GO:0001822	kidney development	271/18493	3.45478e-06	0.000170244	0.000139144	BP	57	CAT/ENPEP/ZBTB16/CENPF/SOX4/RGN/FOXJ1/FRAS1/CD24/SIX2/EPCAM/FAT4/KLF15/SIX4/GDNF/CYP26B1/WNT7B/SOX11/REN/GCNT3/SOX9/SLC34A1/TEK/HOXD11/UPK3A/CYP26A1/KIF26B/TFAP2A/ITGA3/PROM1/NPNT/WNK4/MME/HOXC11/LIF/BMP7/VANGL2/STRA6/BMPER/SIX1/FOXD1/LIN28A/NPHS2/KIRREL3/GPC3/SERPINB7/NPHS1/LHX1/FGF8/SIM1/WNT6/WT1/ROBO2/WNT9B/OVOL1/HOXA11/PAX2
GO:0006063	uronic acid metabolic process	24/18493	3.47861e-06	0.000170244	0.000139144	BP	12	UGT2B7/UGT2B15/DCXR/SORD/UGT1A3/UGT1A4/UGT2B4/UGT1A1/UGT1A9/UGT2B17/UGT1A6/UGT2B28
GO:0019585	glucuronate metabolic process	24/18493	3.47861e-06	0.000170244	0.000139144	BP	12	UGT2B7/UGT2B15/DCXR/SORD/UGT1A3/UGT1A4/UGT2B4/UGT1A1/UGT1A9/UGT2B17/UGT1A6/UGT2B28
GO:0051917	regulation of fibrinolysis	14/18493	3.83289e-06	0.000185993	0.000152016	BP	9	HRG/KLKB1/F11/PLG/F12/CPB2/APOH/F2/SERPINF2
GO:0008015	blood circulation	492/18493	3.87839e-06	0.000186619	0.000152528	BP	90	ABAT/SERPING1/CYP4F2/CYP4A11/ADRA1A/ENPEP/SRC/EPHX2/RANGRF/SLC1A1/AR/KNG1/ADRB2/CYP2J2/CPS1/PDE2A/DRD1/PTP4A3/ADRA1B/GPD1L/CYBA/GCGR/LPA/TRPC1/FXYD1/GNAO1/AVPR1A/DBH/FGA/TNNT1/VEGFB/MYLK2/FGB/FGG/GLP1R/CTNNA3/TNNI2/KCNH2/RGS2/ADM2/OXTR/SERPINF2/CYP4F12/CACNA1G/SCN5A/REN/RENBP/NPPB/HTR1D/KCND3/ADORA2B/TEK/TNNC1/NMU/ITPR3/STK39/KLK1/ATP2B2/TACR2/MME/BMP10/CHRM2/QRFP/ADRB3/ADRA2C/AVPR1B/DRD2/TNNT2/T…
GO:0060993	kidney morphogenesis	94/18493	3.98507e-06	0.000190154	0.000155418	BP	27	SOX4/FOXJ1/FRAS1/SIX2/FAT4/SIX4/GDNF/WNT7B/GCNT3/SOX9/HOXD11/KIF26B/NPNT/WNK4/LIF/BMP7/VANGL2/SIX1/FOXD1/GPC3/LHX1/FGF8/WNT6/WT1/WNT9B/HOXA11/PAX2
GO:0003013	circulatory system process	500/18493	4.25634e-06	0.00020142	0.000164625	BP	91	ABAT/SERPING1/CYP4F2/CYP4A11/ADRA1A/ENPEP/SRC/EPHX2/RANGRF/SLC1A1/AR/KNG1/ADRB2/CYP2J2/CPS1/PDE2A/DRD1/PTP4A3/ADRA1B/GPD1L/CYBA/GCGR/LPA/TRPC1/FXYD1/GNAO1/AVPR1A/DBH/FGA/RAMP3/TNNT1/VEGFB/MYLK2/FGB/FGG/GLP1R/CTNNA3/TNNI2/KCNH2/RGS2/ADM2/OXTR/SERPINF2/CYP4F12/CACNA1G/SCN5A/REN/RENBP/NPPB/HTR1D/KCND3/ADORA2B/TEK/TNNC1/NMU/ITPR3/STK39/KLK1/ATP2B2/TACR2/MME/BMP10/CHRM2/QRFP/ADRB3/ADRA2C/AVPR1B/DRD2/T…
GO:0060078	regulation of postsynaptic membrane potential	139/18493	4.59254e-06	0.000214706	0.000175485	BP	35	ABAT/CUX2/ADRB2/CHRNA4/PPP1R9A/GABRR1/P2RX5/CHRNA5/CHRNG/GRIN2A/CHRM1/GRIN2B/GABRB1/HCRT/CHRND/DRD2/RELN/MPP2/ADORA1/GRIN1/CHRNA7/GRIA3/GLRB/ADRB1/CHRNA1/GABRA2/GABRA4/GABRG3/P2RX3/RGS7BP/CHRNA6/CBLN1/GABRA5/WNT7A/GABRG2
GO:0021537	telencephalon development	248/18493	4.6121e-06	0.000214706	0.000175485	BP	53	SRD5A2/H2AFX/MFSD2A/SRD5A1/C16orf45/TACC3/TSKU/WDR62/MDK/DRD1/HSD3B2/IGF2BP1/HSD3B1/AVPR1A/PLXNA3/FAT4/ASPM/SLC2A1/LRP8/ROBO1/KIF14/SLC1A2/CDK5R2/DLX5/SIX3/DLX2/DAB1/OXTR/SCN5A/LEF1/POU3F2/ARHGAP11B/SLC7A11/EPHB3/DMRTA2/EPHB2/DLX1/DRD2/RELN/NRG1/RFX4/GRIN1/NRG3/KIRREL3/ASCL1/LHX1/FGF8/EPHA5/AVPR2/ARX/NEFL/ROBO2/PLXNA4
GO:0031667	response to nutrient levels	481/18493	4.92465e-06	0.000227407	0.000185866	BP	88	PFKFB1/PCK2/CAT/SRD5A2/SRD5A1/SERPINC1/PCK1/ACSL1/AACS/G6PD/SRC/PON1/ACACB/PDK4/SORD/OTC/LIPG/ADRB2/CPS1/ABCG8/ABCG5/ARG1/KCNB1/CYBA/SLC38A3/TTPA/GCGR/PPARGC1A/G6PC/SSTR3/ALPL/FAM107A/PCSK1N/SLC39A4/GIPR/PKLR/CIB2/F7/ALB/ASNS/SLC2A1/CYP26B1/UGT1A1/PRKCG/CYP1A1/ITGA2/KIAA1324/ACSL4/APOA1/SPP1/VGF/SLC34A1/P2RX5/PRKAA2/IGFBP2/UCP1/CYP26A1/GAST/BCL11A/FGF21/BCHE/CYP24A1/FOLR1/GALP/SSTR2/BMP7/PMAIP1/P…
GO:0001505	regulation of neurotransmitter levels	346/18493	5.07769e-06	0.000232599	0.000190109	BP	68	GLYAT/ABAT/SRD5A1/DMGDH/BHMT/ADRA1A/SHMT1/SLC1A1/APBA1/AGXT/DPYS/UPB1/SDS/BAAT/SARDH/AGXT2/CPS1/RGN/DRD1/SYT8/PAH/CHRNA4/PPP1R9A/GRM4/HDC/DBH/SLC44A4/SNAP25/KMO/GDNF/DAGLA/SLC1A2/ADCY1/SYT9/SLC22A2/SLC38A1/PRKCG/RGS2/CADPS/SYT7/ADORA2B/SLC7A11/CHRNA5/BCHE/SYT13/GAD1/PCLO/TACR2/CHRM2/GRIN2A/SYN3/SLC6A3/HCRT/DRD2/NQO1/STXBP5L/SYT5/HTR2A/UNC13A/UNC13C/CACNA1B/SYT10/GABRA2/SLC6A4/NOS1/RIMS4/CHRNA6/WN…
GO:0046503	glycerolipid catabolic process	60/18493	5.96947e-06	0.000271279	0.000221723	BP	20	GPLD1/APOC3/APOA5/CPS1/AADAC/PLA2G4D/APOC1/FABP5/PLA2G4F/DAGLA/FABP6/FABP4/APOB/APOA1/APOC2/PNPLA1/FGF21/PLA2G4E/APOA2/FABP1
GO:0048806	genitalia development	46/18493	6.10186e-06	0.000275112	0.000224856	BP	17	ESR1/SRD5A2/SRD5A1/BAK1/AR/TYRO3/RBP4/CYP19A1/STRA6/LRP2/LHX1/HOXD13/FGF8/TIFAB/FOXF2/WT1/WNT9B
GO:0019433	triglyceride catabolic process	33/18493	6.15668e-06	0.000275415	0.000225104	BP	14	GPLD1/APOC3/APOA5/CPS1/AADAC/FABP5/FABP6/FABP4/APOB/APOA1/APOC2/PNPLA1/FGF21/FABP1
GO:0042759	long-chain fatty acid biosynthetic process	29/18493	6.32551e-06	0.000280774	0.000229483	BP	13	CYP2C8/CYP3A4/EPHX2/CYP2C9/ACOT12/CYP1A2/CYP2D6/ALOX12B/CYP1A1/ALOXE3/ACOT11/ASAH2/ALOX15
GO:0030540	female genitalia development	18/18493	6.84881e-06	0.000301664	0.000246557	BP	10	ESR1/SRD5A2/SRD5A1/BAK1/TYRO3/RBP4/CYP19A1/STRA6/LRP2/LHX1
GO:0052548	regulation of endopeptidase activity	417/18493	7.33546e-06	0.000320537	0.000261983	BP	78	SERPING1/FETUB/HRG/SERPINC1/BAK1/XDH/PTTG1/SRC/BIRC5/CIDEB/KNG1/SORL1/EFNA3/ITIH1/SERPINA10/SPP2/SERPINA11/LPA/ITIH3/SERPINI1/PCSK1N/MMP9/SPINT1/SERPINA6/SERPINA4/ITIH4/TTBK1/ROBO1/SPINK4/SERPIND1/TNFSF15/VIL1/EGLN3/SERPINF2/RENBP/AMBP/BIRC7/LEF1/AHSG/LCN1/IFI27/SERPINB11/ST18/WFDC13/SERPINA7/SPINT2/WFDC10A/GRIN2A/GRIN2B/PMAIP1/S100A9/CRB2/CST6/MT3/SFN/PAPLN/SERPINB3/GRIN1/SPINK13/PI3/WFDC3/SERPI…
GO:0072006	nephron development	136/18493	7.38926e-06	0.000320537	0.000261983	BP	34	ENPEP/FOXJ1/CD24/SIX2/FAT4/KLF15/SIX4/GDNF/WNT7B/SOX9/TEK/HOXD11/KIF26B/ITGA3/PROM1/NPNT/WNK4/LIF/BMP7/VANGL2/SIX1/FOXD1/NPHS2/KIRREL3/GPC3/SERPINB7/NPHS1/LHX1/FGF8/WNT6/WT1/WNT9B/HOXA11/PAX2
GO:0050819	negative regulation of coagulation	56/18493	7.57273e-06	0.000326026	0.000266469	BP	19	ABAT/SERPING1/HRG/KLKB1/F11/PLG/KNG1/F12/CPB2/TMPRSS6/FGA/FGB/APOH/PROC/F2/FGG/SERPINF2/HS3ST5/SERPINB2
GO:0048565	digestive tract development	131/18493	8.4145e-06	0.000359563	0.000293879	BP	33	CCNB1/OTC/CPS1/SIX2/NKX3-2/FAT4/AGR2/CDX2/ITGB4/DAB1/OVOL2/CYP1A1/OXTR/SOX11/MIXL1/CLDN18/SPDEF/EPHB3/VANGL2/FOXE1/STRA6/PDX1/SHOX2/ASCL1/CCKBR/HOXD13/ALX4/FOXF2/FOXL1/REG1A/SFRP5/FGF9/SFRP2
GO:0006000	fructose metabolic process	15/18493	8.60574e-06	0.000362327	0.000296139	BP	9	PFKFB1/ALDOB/FBP1/SORD/ALDOA/GLYCTK/KHK/ALDH1A1/PFKFB4
GO:0009812	flavonoid metabolic process	15/18493	8.60574e-06	0.000362327	0.000296139	BP	9	SULT1B1/UGT1A3/UGT1A4/PPARGC1A/UGT1A1/UGT1A9/CYP1A1/UGT1A6/SULT1A3
GO:0090276	regulation of peptide hormone secretion	203/18493	8.78999e-06	0.000367383	0.000300271	BP	45	ABAT/GPLD1/AACS/ARL2/ANO1/RBP4/SOX4/TFR2/MYRIP/KCNB1/SLC2A2/GCK/CRHBP/FGA/SNAP25/GIPR/FGB/SLC2A1/FGG/GLP1R/SSTR5/SYT9/SYT7/EFNA5/NMU/ITPR3/RFX6/FFAR2/BRSK2/G6PC2/CACNA1E/ADRA2C/DRD2/KCNJ11/PDX1/STXBP5L/ILDR1/EPHA5/SLC30A8/GPR27/ISL1/GIP/GRP/MTNR1B/KCNC2
GO:0006855	drug transmembrane transport	87/18493	8.89447e-06	0.000369056	0.000301639	BP	25	SLC22A1/ABCB4/SLC25A15/SLC1A1/ABCA8/SLC6A8/SLC4A11/ABCG8/ABCG5/SLC7A1/SLC1A5/SLC38A3/ABCG2/SLC13A5/SLC47A1/SLC1A2/SLC22A2/RGS2/SLC25A18/ABCB1/SLC7A11/FOLR1/STRA6/LRP2/ABCB5
GO:0060065	uterus development	22/18493	8.98469e-06	0.000369807	0.000302253	BP	11	ESR1/SRC/RBP4/CYP19A1/HOXA10/STRA6/LHX1/WNT9B/HOXA9/HOXA11/WNT7A
GO:0055123	digestive system development	143/18493	9.04174e-06	0.000369807	0.000302253	BP	35	CCNB1/OTC/CPS1/SIX2/NKX3-2/FAT4/AGR2/CDX2/ITGB4/DAB1/OVOL2/CYP1A1/OXTR/SOX11/MIXL1/CLDN18/SPDEF/EPHB3/VANGL2/FOXE1/STRA6/PDX1/SHOX2/ASCL1/CCKBR/HOXD13/PTF1A/ALX4/FOXF2/FOXL1/REG1A/GIP/SFRP5/FGF9/SFRP2
GO:0042908	xenobiotic transport	12/18493	9.31544e-06	0.000375914	0.000307244	BP	8	ABCB4/NR1I2/ABCA8/ABCG2/SLC2A1/ABCB1/SLC6A6/ABCB5
GO:0034765	regulation of ion transmembrane transport	454/18493	9.33418e-06	0.000375914	0.000307244	BP	83	CLIC1/G6PD/RANGRF/ATP1B3/WNK3/ADRB2/RGN/TESC/KCNJ4/FXYD2/KCNB1/DRD1/WNK2/KCNF1/GPD1L/CYBA/PPARGC1A/TRPC1/CRHBP/FXYD1/MMP9/RAMP3/CACNG4/F2/ANO9/KCNG3/HOMER1/KCNH2/TMC2/RGS2/FXYD3/SCN4A/CACNA1G/SCN5A/GPR35/HTR3A/CLIC3/ABCB1/SLC34A1/KCND3/STK39/CLCN1/CRHR1/KCNK12/WNK4/GAL/KCNH3/CACNA1E/CATSPER1/EPHB2/DRD2/KCNJ11/RELN/HAP1/EPO/SLN/SHISA8/CD19/KCNC1/HCN4/GALR2/DPP10/TRPM5/CACNG1/STAC2/CACNA1B/HCN1/CLC…
GO:0030195	negative regulation of blood coagulation	52/18493	9.5193e-06	0.000375914	0.000307244	BP	18	ABAT/SERPING1/HRG/KLKB1/F11/PLG/KNG1/F12/CPB2/TMPRSS6/FGA/FGB/APOH/PROC/F2/FGG/SERPINF2/SERPINB2
GO:0031638	zymogen activation	52/18493	9.5193e-06	0.000375914	0.000307244	BP	18	F9/KLKB1/BAK1/F11/CIDEB/C1R/F12/CPB2/CLEC3B/FGA/FGB/APOH/FGG/SERPINF2/CUZD1/GGT1/KLK1/GRIN2A
GO:1900047	negative regulation of hemostasis	52/18493	9.5193e-06	0.000375914	0.000307244	BP	18	ABAT/SERPING1/HRG/KLKB1/F11/PLG/KNG1/F12/CPB2/TMPRSS6/FGA/FGB/APOH/PROC/F2/FGG/SERPINF2/SERPINB2
GO:0006865	amino acid transport	132/18493	1.00043e-05	0.00039236	0.000320686	BP	33	ABAT/SLC25A15/SLC1A1/APBA1/SLC38A4/GLS2/SLC6A8/SLC6A1/SLC6A13/ARG1/SLC7A1/SLC6A14/SLC1A5/SLC38A3/AVPR1A/SLC6A12/KMO/SLC1A2/SLC38A1/RGS2/SLC7A10/SLC25A18/STK39/SLC6A6/SLC7A11/OCA2/SLC6A15/SLC6A11/SLC6A19/ADORA1/ACE2/SLC6A17/SLC38A8
GO:1903532	positive regulation of secretion by cell	373/18493	1.00761e-05	0.00039249	0.000320792	BP	71	ABAT/GPLD1/NMB/AACS/SRC/ANG/CD14/ANO1/RBP4/SOX4/TFR2/CPB2/MYRIP/KCNB1/IGF1/GCK/CYP19A1/ZP3/AVPR1A/FGA/GIPR/SAA1/KMO/EXPH5/FGB/TSLP/FGG/GDNF/RAB3D/CDK5R2/SYT9/ORM1/MMP12/OXTR/ORM2/IL1A/SOX11/CACNA1G/SYT7/SPP1/ADORA2B/TRIM6/FERMT1/NMU/RFX6/IL17F/INHA/GAL/PANX2/TACR2/FFAR2/DRD2/PDX1/ILDR1/PAEP/CD177/IL1RL1/UNC13A/CLEC5A/SLC30A8/GPR27/SYT10/ISL1/VTCN1/SLC6A4/GIP/CLEC6A/GRP/CHIA/IL26/PANX3
GO:0017001	antibiotic catabolic process	57/18493	1.01498e-05	0.000392689	0.000320955	BP	19	PCK2/CAT/ALDH2/PCK1/HP/SULT2A1/SULT1B1/ALDH3B1/SULT1A2/ADH7/UGT1A1/DUOX1/RENBP/ALDH3B2/LPO/MT3/SULT1E1/DUOX2/SULT1A3
GO:0048663	neuron fate commitment	67/18493	1.05001e-05	0.000403513	0.000329801	BP	21	MNX1/DLX2/ESRP1/POU3F2/HOXC10/ISL2/OLIG3/DMRTA2/LHX3/DLX1/NRG1/SIX1/DMRT3/ASCL1/FOXN4/EVX1/PTF1A/OLIG1/FEV/HOXD10/ISL1
GO:0052547	regulation of peptidase activity	442/18493	1.08746e-05	0.000412399	0.000337063	BP	81	SERPING1/FETUB/HRG/SERPINC1/BAK1/XDH/PTTG1/SRC/BIRC5/CIDEB/KNG1/SORL1/EFNA3/ITIH1/SERPINA10/SPP2/SERPINA11/LPA/ITIH3/SERPINI1/PCSK1N/MMP9/SPINT1/SERPINA6/SERPINA4/ITIH4/TTBK1/ROBO1/SPINK4/SERPIND1/TNFSF15/VIL1/EGLN3/SERPINF2/R3HDML/RENBP/AMBP/BIRC7/LEF1/AHSG/LCN1/IFI27/SERPINB11/ST18/WFDC13/SERPINA7/SPINT2/WFDC10A/GRIN2A/UMODL1/GRIN2B/PMAIP1/S100A9/CRB2/CST6/MT3/SFN/PAPLN/SERPINB3/GRIN1/SPINK13/P…
GO:0007548	sex differentiation	268/18493	1.08753e-05	0.000412399	0.000337063	BP	55	ESR1/SRD5A2/SRD5A1/BAK1/SRC/NUDT1/AR/TYRO3/ANG/RBP4/KIF18A/LHFPL2/CYP19A1/ZP3/MGST1/CENPI/PTPRN/TEX19/ASPM/SIX4/AFP/CYP17A1/NR0B1/REN/SOX9/VGF/BIK/DMRTA1/PCYT1B/LHB/INHA/UMODL1/DMRT1/HOXA10/STRA6/ANKRD7/DMRT3/LRP2/LHX1/HOXD13/FGF8/TIFAB/EREG/FOXF2/WT1/CDKL2/ROBO2/FGF9/WNT9B/HOXA9/SFRP2/HOXA11/WNT7A/TFAP2C/LHX9
GO:0009952	anterior/posterior pattern specification	211/18493	1.11344e-05	0.000419446	0.000342824	BP	46	ZBTB16/PCSK6/SIX2/DKK1/XRCC2/DLL3/CDX2/HOXC13/SIX3/HOXC6/LEF1/HOXC9/HOXB9/HOXC10/TDRD5/OTX1/DMRT2/RIPPLY1/HOXC11/HOXC5/VANGL2/GBX2/HOXC8/RIPPLY2/CRB2/HOXA10/HOXA6/HOXC4/GPC3/LHX1/HOXD13/FGF8/TIFAB/HES2/ALX4/ALX1/HOXB8/HOXD3/HOXD10/WT1/HOXD9/EN1/TDGF1/HOXA9/SFRP2/HOXA11
GO:0009064	glutamine family amino acid metabolic process	78/18493	1.26028e-05	0.000469915	0.000384073	BP	23	TAT/GLYATL1/DAO/OTC/ADHFE1/GLS2/AADAT/CPS1/ARG1/AMDHD1/PYCR1/UROC1/ASNS/ART4/NAGS/FTCD/PRODH/SLC7A11/PRODH2/GGT1/GAD1/NOS1/HAL
GO:0051952	regulation of amine transport	94/18493	1.26383e-05	0.000469915	0.000384073	BP	26	ABAT/SLC6A1/ARG1/KCNB1/DRD1/SYT8/SLC38A3/CHRNA4/AVPR1A/KMO/GDNF/SYT9/RGS2/OXTR/SYT7/STK39/SYT13/TACR2/ADRA2C/DRD2/ADORA1/SYT5/ACE2/HTR2A/SYT10/CHRNA6
GO:0046164	alcohol catabolic process	53/18493	1.28843e-05	0.000475972	0.000389024	BP	18	ALDH2/AKR1D1/HAO1/ADH4/SORD/SULT2A1/CYP7A1/INPP5J/SULT1B1/ALDH3B1/SULT1A2/CYP39A1/ADH7/ALDH3B2/MIOX/MT3/SULT1E1/SULT1A3
GO:0052695	cellular glucuronidation	19/18493	1.29739e-05	0.00047621	0.000389218	BP	10	UGT2B7/UGT2B15/UGT1A3/UGT1A4/UGT2B4/UGT1A1/UGT1A9/UGT2B17/UGT1A6/UGT2B28
GO:0001708	cell fate specification	84/18493	1.48575e-05	0.000540395	0.000441678	BP	24	AR/SIX2/DKK1/MNX1/FZD7/ESRP1/POU3F2/SOX9/HOXC10/ISL2/OLIG3/DMRTA2/LHX3/SIX1/DMRT3/ASCL1/EVX1/FEV/GSC/HOXD10/ISL1/SFRP2/HOXA11/PAX2
GO:0015718	monocarboxylic acid transport	158/18493	1.49113e-05	0.000540395	0.000441678	BP	37	SLC10A1/SLC27A5/ABCB4/ABAT/ABCB11/CYP4F2/SLC27A2/THRSP/MFSD2A/NMB/ACSL1/CYP4A11/AQP9/ACACB/STARD5/SLC16A2/APBA1/SLCO2B1/SLC6A1/SLC6A13/SLCO1B1/SLC16A3/SLC38A3/SLC6A12/PLA2G4F/FABP4/SLCO1A2/ACSL4/SLCO2A1/LCN1/AKR1C4/SLC6A11/DRD2/STRA6/FABP1/SLC16A9/PLA2G2A
GO:0007088	regulation of mitotic nuclear division	177/18493	1.68562e-05	0.000607035	0.000496144	BP	40	AURKB/UBE2C/PLK1/CCNB1/PTTG1/TACC3/TRIP13/CDC20/CDT1/CDCA5/KIF11/CCNB2/MKI67/CHEK1/CENPF/NEK2/DLGAP5/CCNF/CDC6/BUB1/MAD2L1/BUB1B/ANLN/TTK/NDC80/IGF1/PKMYT1/NUSAP1/CENPE/CDC25C/CCNE1/IL1A/TGFA/CCNJL/BMP7/DMRT1/FGF8/EREG/CCNA1/CCNO
GO:0001823	mesonephros development	101/18493	1.71474e-05	0.000613664	0.000501562	BP	27	CAT/ZBTB16/FOXJ1/SIX2/EPCAM/FAT4/SIX4/GDNF/REN/SOX9/HOXD11/KIF26B/NPNT/BMP7/BMPER/SIX1/FOXD1/GPC3/LHX1/FGF8/SIM1/WNT6/WT1/ROBO2/WNT9B/HOXA11/PAX2
GO:0000070	mitotic sister chromatid segregation	153/18493	1.73041e-05	0.000615424	0.000503001	BP	36	AURKB/KIF2C/PLK1/CCNB1/PTTG1/TACC3/TRIP13/CDC20/CDT1/KIFC1/NUF2/CDCA5/RACGAP1/CENPF/NEK2/NCAPG/DLGAP5/PSRC1/KIF18A/CDC6/BUB1/MAD2L1/KIF23/BUB1B/NCAPH/KIF4A/ZWINT/TTK/CDCA8/NDC80/PRC1/KIF18B/NUSAP1/CENPE/KIF14/KIF4B
GO:0001763	morphogenesis of a branching structure	196/18493	1.80399e-05	0.000637634	0.000521154	BP	43	ESR1/SRC/AR/PLXNA1/SIX2/DDR1/FAT4/SPINT1/SIX4/GDNF/DLX2/LEF1/SOX9/HOXD11/HOXB13/BCL11A/NPNT/SPINT2/BMP7/VANGL2/GBX2/DRD2/AREG/GDF2/SHOX2/GRHL2/SIX1/FOXD1/GPC3/LHX1/HOXD13/FGF8/SEMA3E/WNT6/WT1/WNT9B/LAMA1/TDGF1/GCM1/SFRP2/HOXA11/RSPO3/PAX2
GO:0006821	chloride transport	107/18493	1.85927e-05	0.000653138	0.000533826	BP	28	CLIC1/SLC1A1/ANO1/FXYD1/ANO9/FXYD3/GABRR1/CLIC3/ABCB1/TTYH1/CLCN1/BSND/WNK4/GABRB1/SLC26A9/CA7/BEST3/GLRB/GABRQ/SLC12A1/CLDN4/CLCNKB/GABRA2/ANO4/GABRA4/GABRG3/GABRA5/GABRG2
GO:0006090	pyruvate metabolic process	113/18493	1.98485e-05	0.000693001	0.000566407	BP	29	PFKFB1/PCK2/HAGH/GPD1/ALDOB/PCK1/DHTKD1/FBP1/OGDHL/AGXT/PDK4/GSTZ1/SDS/ALDOA/ACOT12/IGF1/ENTPD5/SLC16A3/GCKR/GCK/PPARGC1A/PFKFB4/HK2/ENO2/PKLR/PFKP/PRKAA2/HKDC1/HTR2A
GO:0000819	sister chromatid segregation	185/18493	2.17425e-05	0.00075453	0.000616696	BP	41	AURKB/KIF2C/PLK1/CCNB1/PTTG1/TACC3/TRIP13/CDC20/CDT1/KIFC1/NUF2/CDCA5/RACGAP1/CENPF/NEK2/HORMAD2/NCAPG/DLGAP5/PSRC1/KIF18A/CDC6/BUB1/MAD2L1/KIF23/BUB1B/NCAPH/KIF4A/ZWINT/TTK/CDCA8/NDC80/TOP2A/PRC1/KIF18B/RMI2/NUSAP1/CENPE/KIF14/SMC1B/KIF4B/MAPK15
GO:0000280	nuclear division	416/18493	2.24443e-05	0.000774195	0.000632768	BP	76	MYBL2/AURKB/UBE2C/KIF2C/PLK1/CCNB1/PTTG1/TACC3/UBE2S/TRIP13/CDC20/CDT1/RAD51/KIFC1/NUF2/CDCA5/KIF11/CCNB2/MKI67/RACGAP1/BLM/CHEK1/CENPF/NEK2/FANCD2/HORMAD2/NCAPG/DLGAP5/CCNF/PSRC1/KIF18A/CDC6/TPX2/BUB1/MAD2L1/KIF23/BUB1B/NCAPH/KIF4A/ANLN/ZWINT/TTK/CDCA8/NDC80/TOP2A/PRC1/KIF18B/DNMT3L/IGF1/PKMYT1/NUSAP1/CENPE/CDC25C/TEX19/ASPM/KIF14/CCNE1/CYP26B1/IL1A/TEX15/TGFA/CCNJL/LIF/BMP7/DMRT1/BRDT/FGF8/KIF4…
GO:0035150	regulation of tube size	137/18493	2.29186e-05	0.000784336	0.000641057	BP	33	ADRA1A/EPHX2/KNG1/ADRB2/CPS1/DRD1/ADRA1B/AVPR1A/DBH/FGA/FGB/FGG/RGS2/OXTR/SERPINF2/NPPB/HTR1D/ADORA2B/ADRB3/ADRA2C/AVPR1B/ADORA1/UTS2/ACE2/HTR2A/ADRB1/NTS/AVPR2/SLC6A4/NOS1/EDN2/WNT9B/MTNR1B
GO:0009954	proximal/distal pattern formation	32/18493	2.32559e-05	0.000784336	0.000641057	BP	13	CYP26B1/SIX3/DLX2/HOXC10/SP8/HOXC11/DLX1/HOXA10/HOXD10/HOXD9/EN1/HOXA9/HOXA11
GO:0003018	vascular process in circulatory system	161/18493	2.32567e-05	0.000784336	0.000641057	BP	37	ADRA1A/SRC/EPHX2/KNG1/ADRB2/CPS1/PDE2A/DRD1/PTP4A3/ADRA1B/AVPR1A/DBH/FGA/FGB/FGG/RGS2/OXTR/SERPINF2/NPPB/HTR1D/ADORA2B/TEK/TACR2/ADRB3/ADRA2C/AVPR1B/ADORA1/UTS2/ACE2/HTR2A/ADRB1/NTS/AVPR2/SLC6A4/NOS1/EDN2/MTNR1B
GO:0042403	thyroid hormone metabolic process	20/18493	2.32863e-05	0.000784336	0.000641057	BP	10	IYD/SULT1B1/DIO1/CRYM/DUOX1/FOXE1/DUOX2/DUOXA2/DUOXA1/SLC5A5
GO:0034368	protein-lipid complex remodeling	28/18493	2.52256e-05	0.000839779	0.000686372	BP	12	APOC3/APOA5/LIPG/LPA/APOC1/ALB/LCAT/APOB/APOA1/APOC2/APOA2/PLA2G2A
GO:0034369	plasma lipoprotein particle remodeling	28/18493	2.52256e-05	0.000839779	0.000686372	BP	12	APOC3/APOA5/LIPG/LPA/APOC1/ALB/LCAT/APOB/APOA1/APOC2/APOA2/PLA2G2A
GO:0021517	ventral spinal cord development	46/18493	2.75962e-05	0.000913387	0.000746533	BP	16	SOX4/MNX1/DAB1/HOXC10/ISL2/OLIG3/LHX3/RELN/DMRT3/VSTM5/ASCL1/LHX1/FOXN4/EVX1/HOXD10/ISL1
GO:0006813	potassium ion transport	238/18493	2.93992e-05	0.000967471	0.000790738	BP	49	ATP1B3/WNK3/KCNJ4/FXYD2/ABCC9/KCNB1/DRD1/WNK2/KCNF1/GCK/FXYD1/SNAP25/KCNG3/KCNH2/FXYD3/KCND3/STK39/KCNK12/WNK4/GAL/SLC9A2/KCNH3/HCRT/DRD2/KCNJ11/ADORA1/KCNC1/HCN4/GALR2/ATP1A4/HTR2A/DPP10/TRPM5/SLC12A1/HCN1/ATP1A3/SLC24A2/KCNV2/KCNA7/KCNG1/NOS1/KCNK10/DPP6/LRRC26/ATP12A/KCNK9/MTNR1B/KCNK15/KCNC2
GO:0006732	coenzyme metabolic process	351/18493	3.03864e-05	0.000994243	0.000812619	BP	66	PFKFB1/GLYAT/ACSM5/ACSM2A/CYP4F2/MTHFD1/CYB5A/ASPDH/GPD1/ALDOB/HAAO/ACSM2B/DHTKD1/AASS/ACSL1/G6PD/FBP1/SHMT1/MTHFD1L/OGDHL/DCXR/PIPOX/ACACB/PDK4/CYP4F11/GSTZ1/ALDOA/BAAT/GNMT/AADAT/ACMSD/MAT1A/ACOT12/RGN/HMGCS2/ALDH1L1/TDO2/IGF1/ENTPD5/GPD1L/GCKR/GCK/PPARGC1A/BHMT2/PFKFB4/HK2/ACSM1/ACOT6/FOLH1/ENO2/PKLR/KMO/ACSS1/SLC2A1/FTCD/FMO2/ACSL4/PFKP/PRKAA2/ACOT11/FOLR1/ELOVL7/ELOVL4/HKDC1/HTR2A/ELOVL3
GO:0001101	response to acid chemical	332/18493	3.43058e-05	0.00111041	0.000907562	BP	63	ABCB4/CAT/CPEB3/PCK1/CCNB1/ACSL1/AACS/SRC/SHMT1/PON1/TEAD2/PDK4/OTC/RBP4/CDO1/CPS1/TESC/ARG1/CYBA/DKK1/PPARGC1A/AVPR1A/GIPR/F7/FZD7/ASNS/E2F1/SLC1A2/CYP26B1/WNT7B/ITGA2/APOB/SOX9/AANAT/PRKAA2/PTGES/IGFBP2/UCP1/CYP26A1/AKR1C4/PTK7/BCL11A/FGF21/BCHE/FOLR1/FFAR2/NQO1/SIX1/GRIN1/PTGFR/STRA8/ASCL1/GLRB/GPRC6A/REG1A/WNT6/SLC6A4/FZD10/GIP/WNT9B/GJB3/WNT9A/PAX2
GO:0048608	reproductive structure development	428/18493	3.43245e-05	0.00111041	0.000907562	BP	77	ESR1/SRD5A2/SRD5A1/BAK1/SRC/ETNK2/NUDT1/AR/TYRO3/ANG/RBP4/CCNF/KIF18A/TTPA/CYP19A1/ZP3/PSAPL1/MGST1/PTPRN/SPINT1/TEX19/ASPM/SIX4/CDX2/AFP/ASCL2/OVOL2/WNT7B/KRT19/NR0B1/REN/LEF1/SOX9/SPP1/VGF/HOXB13/BIK/MDFI/DMRTA1/PCYT1B/PLAC1/E2F8/LHB/SPINT2/INHA/LIF/UMODL1/BMP7/DMRT1/LHX3/HOXA10/STRA6/NDP/ANKRD7/GRHL2/LRP2/LHX1/HOXD13/FGF8/TIFAB/DLX3/EREG/FOXF2/ITGB8/WT1/ROBO2/FGF9/WNT9B/GJB3/HOXA9/GCM1/SFRP2/H…
GO:0035270	endocrine system development	128/18493	3.57717e-05	0.00115072	0.000940515	BP	31	SRD5A1/BAK1/SOX4/PITX1/MDK/MNX1/GIPR/SIX3/NR0B1/POU3F2/APOA1/SOX9/PITX2/RFX6/OTP/SLC6A3/FOXE1/LHX3/DRD2/STRA6/PDX1/SIX1/ASCL1/FGF8/NKX2-5/INSM1/HOXD3/DUOX2/WT1/ISL1/GIP
GO:0016052	carbohydrate catabolic process	152/18493	3.65618e-05	0.00115976	0.000947898	BP	35	PFKFB1/GPD1/ALDOB/DHTKD1/FBP1/OGDHL/DCXR/SORD/ALDOA/GLYCTK/IGF1/ENTPD5/KHK/GCKR/GCK/PPARGC1A/G6PC/ALDH1A1/PFKFB4/HK2/ENO2/PKLR/FUT2/TREH/DHDH/PFKP/PRKAA2/PGM5/MIOX/FUT9/HKDC1/FUT7/HTR2A/CHIA/TKTL1
GO:0035725	sodium ion transmembrane transport	140/18493	3.66602e-05	0.00115976	0.000947898	BP	33	ABCB11/RANGRF/ATP1B3/WNK3/TESC/SLC4A11/FXYD2/WNK2/SLC17A4/GPD1L/FXYD1/FXYD3/SCN4A/SCN5A/SLC34A1/STK39/SLC17A2/WNK4/SLC9A2/SLC34A2/SLC28A3/SLC34A3/HCN4/ATP1A4/TRPM5/SLC12A1/HCN1/ATP1A3/SLC24A2/SCN3B/NOS1/SCN1A/ATP12A
GO:0072073	kidney epithelium development	140/18493	3.66602e-05	0.00115976	0.000947898	BP	33	CAT/FOXJ1/CD24/SIX2/EPCAM/FAT4/KLF15/SIX4/GDNF/WNT7B/SOX9/HOXD11/KIF26B/PROM1/NPNT/WNK4/LIF/BMP7/BMPER/SIX1/FOXD1/NPHS2/GPC3/NPHS1/LHX1/FGF8/SIM1/WNT6/WT1/ROBO2/WNT9B/HOXA11/PAX2
GO:0006953	acute-phase response	47/18493	3.74283e-05	0.00117755	0.000962443	BP	16	HP/TFR2/SAA4/SAA1/ITIH4/F2/SAA2/MBL2/UGT1A1/ORM1/SERPINF2/ORM2/IL1A/AHSG/APCS/EPO
GO:0043062	extracellular structure organization	402/18493	3.96723e-05	0.00124133	0.00101457	BP	73	KLKB1/TTR/APOC3/ECM2/APOC4/PLG/APOA5/LIPG/CPB2/MMP11/TLL2/COL9A2/LPA/TMPRSS6/DDR1/MTTP/APOC1/MMP9/COL5A3/FGA/SPINT1/MMP1/ALB/FGB/FGG/ITGB4/LCAT/SCUBE1/ITGB3/MMP12/SERPINF2/ITGA2/MMP10/APOB/APOA1/SOX9/SPP1/FERMT1/APOC2/ACAN/ITGA3/NPNT/COL25A1/SPINT2/ADAM12/COL22A1/EGFL6/BMP7/IBSP/MFAP2/HAPLN1/APOA2/COL2A1/MMP13/MATN3/NPHS1/MMP7/COL11A1/HPSE2/FOXF2/ITGB8/PRSS1/WT1/LAMC2/DMP1/DPT/VIT/MMP16/LAMA1/SFR…
GO:0042402	cellular biogenic amine catabolic process	21/18493	3.99004e-05	0.00124168	0.00101486	BP	10	DMGDH/HAAO/BHMT/SMOX/SARDH/AADAT/ACMSD/TDO2/IDO2/KMO
GO:0042866	pyruvate biosynthetic process	78/18493	4.13985e-05	0.00127934	0.00104564	BP	22	PFKFB1/GPD1/ALDOB/DHTKD1/FBP1/OGDHL/AGXT/SDS/ALDOA/IGF1/ENTPD5/GCKR/GCK/PPARGC1A/PFKFB4/HK2/ENO2/PKLR/PFKP/PRKAA2/HKDC1/HTR2A
GO:0050806	positive regulation of synaptic transmission	159/18493	4.17337e-05	0.00127934	0.00104564	BP	36	ABAT/ADRA1A/CUX2/ADRB2/CLSTN1/DRD1/PPP1R9A/FAM107A/SNAP25/KMO/CACNG4/SYT9/CALB2/OXTR/SYT7/NMU/ITPR3/TACR2/GRIN2A/GRIN2B/EPHB2/DRD2/RELN/S100B/MPP2/HAP1/ADORA1/GRIN1/CA7/CHRNA7/UNC13A/SLC24A2/GIP/RIMS4/WNT7A/LGI1
GO:0035296	regulation of tube diameter	129/18493	4.20043e-05	0.00127934	0.00104564	BP	31	ADRA1A/EPHX2/KNG1/ADRB2/CPS1/DRD1/ADRA1B/AVPR1A/DBH/FGA/FGB/FGG/RGS2/OXTR/SERPINF2/NPPB/HTR1D/ADORA2B/ADRB3/ADRA2C/AVPR1B/ADORA1/UTS2/ACE2/HTR2A/ADRB1/AVPR2/SLC6A4/NOS1/EDN2/MTNR1B
GO:0097746	regulation of blood vessel diameter	129/18493	4.20043e-05	0.00127934	0.00104564	BP	31	ADRA1A/EPHX2/KNG1/ADRB2/CPS1/DRD1/ADRA1B/AVPR1A/DBH/FGA/FGB/FGG/RGS2/OXTR/SERPINF2/NPPB/HTR1D/ADORA2B/ADRB3/ADRA2C/AVPR1B/ADORA1/UTS2/ACE2/HTR2A/ADRB1/AVPR2/SLC6A4/NOS1/EDN2/MTNR1B
GO:0061458	reproductive system development	431/18493	4.38021e-05	0.00132216	0.00108063	BP	77	ESR1/SRD5A2/SRD5A1/BAK1/SRC/ETNK2/NUDT1/AR/TYRO3/ANG/RBP4/CCNF/KIF18A/TTPA/CYP19A1/ZP3/PSAPL1/MGST1/PTPRN/SPINT1/TEX19/ASPM/SIX4/CDX2/AFP/ASCL2/OVOL2/WNT7B/KRT19/NR0B1/REN/LEF1/SOX9/SPP1/VGF/HOXB13/BIK/MDFI/DMRTA1/PCYT1B/PLAC1/E2F8/LHB/SPINT2/INHA/LIF/UMODL1/BMP7/DMRT1/LHX3/HOXA10/STRA6/NDP/ANKRD7/GRHL2/LRP2/LHX1/HOXD13/FGF8/TIFAB/DLX3/EREG/FOXF2/ITGB8/WT1/ROBO2/FGF9/WNT9B/GJB3/HOXA9/GCM1/SFRP2/H…
GO:0046434	organophosphate catabolic process	203/18493	4.38718e-05	0.00132216	0.00108063	BP	43	PFKFB1/ASPDH/GPD1/ALDOB/DHTKD1/XDH/FBP1/OGDHL/NUDT1/PON1/ALDOA/LIPG/PDE9A/INPP5J/PDE2A/IGF1/ENTPD5/GPD1L/UPP2/ENPP7/GCKR/PLA2G4D/GCK/PPARGC1A/APOC1/PFKFB4/ANGPTL3/HK2/ENO2/PKLR/PLA2G4F/PFKP/ENTPD2/PRKAA2/APOC2/GDA/SMPDL3B/PLA2G4E/APOA2/HKDC1/HTR2A/NUDT11/NUDT10
GO:0050880	regulation of blood vessel size	136/18493	4.95721e-05	0.00148613	0.00121465	BP	32	ADRA1A/EPHX2/KNG1/ADRB2/CPS1/DRD1/ADRA1B/AVPR1A/DBH/FGA/FGB/FGG/RGS2/OXTR/SERPINF2/NPPB/HTR1D/ADORA2B/ADRB3/ADRA2C/AVPR1B/ADORA1/UTS2/ACE2/HTR2A/ADRB1/NTS/AVPR2/SLC6A4/NOS1/EDN2/MTNR1B
GO:0050808	synapse organization	384/18493	4.99734e-05	0.00149035	0.0012181	BP	70	CDC20/NDRG1/CUX2/CLSTN1/DRD1/DKK1/PPP1R9A/ELFN1/CTNND2/DLG2/DRP2/SIX4/GPM6A/LRP8/GDNF/LRFN1/ITPKA/DLG3/HOMER1/NTN1/OXTR/WNT7B/SPTBN2/EFNA5/NRCAM/DNER/ITGA3/SLC7A11/EPHB3/PCLO/GRIN2B/EPHB2/FZD9/CAMKV/DRD2/RELN/NRG1/SIX1/TPBG/GRIN1/VSTM5/KIRREL3/SNCB/NTNG1/CHRNA7/PTPRD/SEMA3E/GLRB/UNC13A/UNC13C/PCDHB2/NEFL/IL1RAPL2/CHRNA1/CAMK2B/GAP43/LHFPL4/ROBO2/INA/SLITRK3/CBLN2/ZNF365/CBLN1/WNT7A/SHISA6/LRRN1/C…
GO:0007187	G-protein coupled receptor signaling pathway, coupled to cyclic nucleotide second messenger	256/18493	5.09447e-05	0.00151145	0.00123534	BP	51	ADRA1A/VIPR1/ADRB2/PDE2A/DRD1/ADRA1B/GNA14/PTHLH/GCGR/SSTR3/GNAZ/PSAPL1/GNAO1/GRM4/RAMP3/GLP1R/SSTR5/ADCY1/RGS2/ADM2/HTR1D/ADORA2B/GNAT1/IAPP/APLP1/CRHR1/CHRM2/SSTR2/ADRB3/MRAP2/CHRM1/ADRA2C/GPR37/DRD2/ADORA1/PTGFR/INSL3/GALR2/HTR2A/ADRB1/LPAR3/AVPR2/ADRA1D/OR10J5/HTR1F/NOS1/GRM3/CALCR/LGR5/ADCY2/MTNR1B
GO:0003073	regulation of systemic arterial blood pressure	90/18493	5.15657e-05	0.00151418	0.00123758	BP	24	CYP4F2/CYP4A11/ADRA1A/ENPEP/AR/ADRB2/ADRA1B/CYBA/AVPR1A/OXTR/SERPINF2/CYP4F12/REN/KLK1/MME/ADRB3/AVPR1B/DRD2/TNNI3/ADORA1/ACE2/ADRB1/AVPR2/EDN2
GO:0007215	glutamate receptor signaling pathway	90/18493	5.15657e-05	0.00151418	0.00123758	BP	24	HOMER3/ADRB2/HOMER2/KCNB1/PPARGC1A/NECAB2/CRHBP/GRM4/CACNG4/DAGLA/GRIK4/HOMER1/GRIN2A/GRIN2B/EPHB2/RELN/TRPM1/GRIN1/SHISA8/GRIA3/UNC13A/SULT1A3/GRM3/SHISA6
GO:0001657	ureteric bud development	96/18493	5.5718e-05	0.00162776	0.00133041	BP	25	CAT/FOXJ1/SIX2/EPCAM/FAT4/SIX4/GDNF/SOX9/HOXD11/KIF26B/NPNT/BMP7/BMPER/SIX1/FOXD1/GPC3/LHX1/FGF8/SIM1/WNT6/WT1/ROBO2/WNT9B/HOXA11/PAX2
GO:0006936	muscle contraction	351/18493	5.62417e-05	0.00163472	0.0013361	BP	65	ABAT/ADRA1A/SPHK1/SLC6A8/ALDOA/ADRB2/DRD1/ADRA1B/GPD1L/FXYD1/GNAO1/TNNT1/VEGFB/MYLK2/GDNF/CTNNA3/TNNI2/HOMER1/KCNH2/RGS2/OXTR/ITGA2/SCN4A/CACNA1G/SCN5A/HTR1D/KCND3/ADORA2B/TNNC1/NMU/NPNT/CLCN1/ATP8A2/CHRNG/TACR2/BMP10/CHRM2/SSTR2/ADRA2C/ANKRD2/LMOD2/CHRND/ACTA1/DRD2/TNNT2/TNNI3/ADORA1/HCN4/GALR2/MYBPC2/UTS2/NKX2-5/ACE2/TIFAB/MYH13/HTR2A/TACR1/SCN3B/CHRNA1/TRIM72/NOS1/SCN1A/EDN2/MYH7/P2RX3
GO:0045165	cell fate commitment	257/18493	5.66288e-05	0.00163766	0.0013385	BP	51	SOX12/AR/ARHGEF2/PITX1/SIX2/DKK1/MNX1/RORC/FZD7/FOXN1/CYP26B1/DLX2/WNT7B/ESRP1/POU3F2/SOX9/HOXC10/SPDEF/ISL2/OLIG3/DMRTA2/CHD5/LHX3/DLX1/WNT10A/NRG1/DSCAML1/SIX1/DMRT3/ASCL1/FOXN4/FGF8/NKX2-5/EVX1/PTF1A/ARX/OLIG1/FEV/WNT6/GSC/HOXD10/WT1/ISL1/GAP43/WNT9B/WNT9A/GCM1/SFRP2/HOXA11/WNT7A/PAX2
GO:0034367	protein-containing complex remodeling	30/18493	5.76142e-05	0.00164949	0.00134817	BP	12	APOC3/APOA5/LIPG/LPA/APOC1/ALB/LCAT/APOB/APOA1/APOC2/APOA2/PLA2G2A
GO:0045907	positive regulation of vasoconstriction	30/18493	5.76142e-05	0.00164949	0.00134817	BP	12	ADRA1A/ADRA1B/AVPR1A/DBH/FGA/FGB/FGG/OXTR/ADRA2C/AVPR1B/HTR2A/AVPR2
GO:1903524	positive regulation of blood circulation	69/18493	5.97424e-05	0.00170191	0.00139102	BP	20	ADRA1A/SLC1A1/ADRA1B/AVPR1A/DBH/FGA/FGB/FGG/RGS2/OXTR/NMU/ADRA2C/AVPR1B/NKX2-5/ACE2/HTR2A/ADRB1/AVPR2/SCN3B/EDN2
GO:0007597	blood coagulation, intrinsic pathway	18/18493	6.06073e-05	0.00171801	0.00140417	BP	9	SERPING1/F9/KLKB1/SERPINC1/F11/KNG1/F12/APOH/F2
GO:0003044	regulation of systemic arterial blood pressure mediated by a chemical signal	49/18493	6.67254e-05	0.00185942	0.00151975	BP	16	ADRA1A/ENPEP/ADRB2/ADRA1B/CYBA/AVPR1A/OXTR/SERPINF2/REN/MME/ADRB3/AVPR1B/ACE2/ADRB1/AVPR2/EDN2
GO:0022600	digestive system process	97/18493	6.70175e-05	0.00185942	0.00151975	BP	25	MOGAT2/RBP4/APOA5/WNK3/ABCG8/ABCG5/SLC2A2/PBLD/VIL1/TFF1/OXTR/GCNT3/APOA1/SOX9/TFF2/NMU/STK39/VSIG1/WNK4/CHRM1/APOA2/CCKBR/TIFAB/FABP1/NPC1L1
GO:0072163	mesonephric epithelium development	97/18493	6.70175e-05	0.00185942	0.00151975	BP	25	CAT/FOXJ1/SIX2/EPCAM/FAT4/SIX4/GDNF/SOX9/HOXD11/KIF26B/NPNT/BMP7/BMPER/SIX1/FOXD1/GPC3/LHX1/FGF8/SIM1/WNT6/WT1/ROBO2/WNT9B/HOXA11/PAX2
GO:0072164	mesonephric tubule development	97/18493	6.70175e-05	0.00185942	0.00151975	BP	25	CAT/FOXJ1/SIX2/EPCAM/FAT4/SIX4/GDNF/SOX9/HOXD11/KIF26B/NPNT/BMP7/BMPER/SIX1/FOXD1/GPC3/LHX1/FGF8/SIM1/WNT6/WT1/ROBO2/WNT9B/HOXA11/PAX2
GO:0090183	regulation of kidney development	54/18493	6.72196e-05	0.00185942	0.00151975	BP	17	CD24/SIX2/FAT4/SIX4/GDNF/SOX9/PROM1/LIF/BMP7/SIX1/FOXD1/LIN28A/SERPINB7/LHX1/WT1/WNT9B/PAX2
GO:0002009	morphogenesis of an epithelium	479/18493	6.83065e-05	0.0018804	0.0015369	BP	83	ESR1/MTHFD1/SRC/MTHFD1L/AR/TEAD2/CA9/PLXNA1/SOX4/SH3BP1/TRIM71/FRAS1/SIX2/DKK1/DDR1/FAT4/SPINT1/FZD7/SIX4/FOXN1/GDNF/DLG3/NTN1/MMP12/OVOL2/WNT7B/SOX11/LEF1/SOX9/FZD2/SALL4/HOXD11/HOXB13/CTHRC1/PTK7/KIF26B/TFAP2A/NPNT/SPINT2/FOLR1/WNK4/KRT17/LIF/KRT27/BRSK2/BMP7/VANGL2/GBX2/FOXE1/FOXQ1/WNT10A/PDX1/AREG/GDF2/GRHL2/SIX1/FOXD1/LRP2/GPC3/TBX4/LHX1/STOX1/HOXD13/FOXN4/FGF8/NKX2-5/ROR1/SEMA3E/AIRE/ALX1/F…
GO:0072009	nephron epithelium development	109/18493	7.35567e-05	0.00201524	0.00164711	BP	27	FOXJ1/CD24/SIX2/FAT4/KLF15/SIX4/GDNF/WNT7B/SOX9/HOXD11/KIF26B/PROM1/NPNT/WNK4/LIF/SIX1/FOXD1/NPHS2/GPC3/NPHS1/LHX1/FGF8/WNT6/WT1/WNT9B/HOXA11/PAX2
GO:0051783	regulation of nuclear division	201/18493	7.42817e-05	0.00202541	0.00165542	BP	42	AURKB/UBE2C/PLK1/CCNB1/PTTG1/TACC3/TRIP13/CDC20/CDT1/CDCA5/KIF11/CCNB2/MKI67/CHEK1/CENPF/NEK2/DLGAP5/CCNF/CDC6/BUB1/MAD2L1/BUB1B/ANLN/TTK/NDC80/IGF1/PKMYT1/NUSAP1/CENPE/CDC25C/CCNE1/IL1A/TGFA/CCNJL/LIF/BMP7/DMRT1/FGF8/EREG/MAPK15/CCNA1/CCNO
GO:0031644	regulation of neurological system process	127/18493	7.78227e-05	0.00211191	0.00172611	BP	30	ABAT/SRC/TNFRSF21/CUX2/ADRB2/AVPR1A/FABP5/CACNG4/HOMER1/ITGA2/GPR35/TMEM100/NMU/NPTX1/GRIN2A/ADRA2C/HCRT/RELN/S100B/ADORA1/GRIN1/CHRNA7/ACPP/NPTX2/P2RX3/CBLN1/WNT7A/SHISA6/MTNR1B/FAM19A4
GO:0051591	response to cAMP	98/18493	8.0327e-05	0.00216196	0.00176702	BP	25	PFKFB1/SRD5A1/GPD1/PCK1/AQP9/AGXT/CDO1/CPS1/PDE2A/CRHBP/PTPRN/PKLR/DUOX1/REN/VGF/AANAT/TEK/SLC6A3/AREG/HCN4/AQP8/DUOX2/HCN1/WT1/SLC5A5
GO:0006536	glutamate metabolic process	40/18493	8.04222e-05	0.00216196	0.00176702	BP	14	TAT/ADHFE1/GLS2/AADAT/AMDHD1/UROC1/NAGS/FTCD/PRODH/SLC7A11/PRODH2/GGT1/GAD1/HAL
GO:0021510	spinal cord development	104/18493	8.41352e-05	0.00225121	0.00183997	BP	26	SRD5A1/SOX12/SOX4/MNX1/GDNF/DAB1/SOX11/HOXC10/ISL2/OLIG3/LHX3/RELN/DMRT3/RFX4/VSTM5/ASCL1/LHX1/FOXN4/EVX1/HOXB8/NEFL/HOXD10/ISL1/ROBO2/VIT/ZIC1
GO:1902476	chloride transmembrane transport	87/18493	8.47616e-05	0.00225742	0.00184504	BP	23	CLIC1/SLC1A1/ANO1/FXYD1/FXYD3/GABRR1/CLIC3/TTYH1/CLCN1/BSND/GABRB1/SLC26A9/BEST3/GLRB/GABRQ/SLC12A1/CLDN4/CLCNKB/GABRA2/GABRA4/GABRG3/GABRA5/GABRG2
GO:0014075	response to amine	45/18493	8.58287e-05	0.00227525	0.00185962	BP	15	CDK1/CPS1/ARG1/DRD1/DBH/RGS2/OXTR/ITGA2/RGS17/GRIN2A/PPP1R1B/DRD2/GRIN1/KCNC1/KCNC2
GO:0098661	inorganic anion transmembrane transport	110/18493	8.70137e-05	0.00229604	0.00187661	BP	27	CLIC1/SLC1A1/ANO1/SLC4A11/FXYD1/ANO9/FXYD3/GABRR1/CLIC3/SLC34A1/TTYH1/CLCN1/BSND/SLC17A1/GABRB1/SLC26A9/BEST3/GLRB/GABRQ/SLC12A1/CLDN4/CLCNKB/GABRA2/GABRA4/GABRG3/GABRA5/GABRG2
GO:0008217	regulation of blood pressure	177/18493	8.80166e-05	0.00231185	0.00188953	BP	38	ABAT/CYP4F2/CYP4A11/ADRA1A/ENPEP/EPHX2/AR/ADRB2/ADRA1B/CYBA/GCGR/AVPR1A/GLP1R/ADM2/OXTR/SERPINF2/CYP4F12/REN/RENBP/NPPB/NMU/STK39/KLK1/MME/QRFP/ADRB3/AVPR1B/DRD2/TNNI3/ADORA1/UTS2/ACE2/ADRB1/AVPR2/CACNA1B/BRS3/NOS1/EDN2
GO:0046887	positive regulation of hormone secretion	128/18493	9.06954e-05	0.00237133	0.00193815	BP	30	ABAT/GPLD1/NMB/AACS/ANO1/RBP4/SOX4/TFR2/MYRIP/GCK/CYP19A1/FGA/GIPR/FGB/FGG/SOX11/SPP1/NMU/RFX6/INHA/GAL/TACR2/DRD2/PDX1/ILDR1/SLC30A8/GPR27/ISL1/GIP/GRP
GO:0042180	cellular ketone metabolic process	190/18493	9.17339e-05	0.00238758	0.00195143	BP	40	HAGH/CYP4F2/CYP2B6/SRD5A2/SRD5A1/GPD1/ACADL/INSIG1/BHMT/APOC3/ACACB/ADH4/PDK4/CYP4F11/GSTZ1/APOA5/AADAT/ACMSD/RGN/CYP7A1/TDO2/IDO2/PPARGC1A/CYP19A1/APOC1/AVPR1A/FABP5/KMO/AFP/CYP2W1/CYP17A1/PRKAA2/AKR1C4/APOC2/SLC7A11/DKKL1/LHB/NQO1/FABP1/GIP
GO:0030073	insulin secretion	203/18493	9.39594e-05	0.0024325	0.00198814	BP	42	ABAT/GPLD1/AACS/ARL2/ANO1/RBP4/SOX4/MYRIP/KCNB1/SLC2A2/GCK/PTPRN/SNAP25/GIPR/SLC2A1/GLP1R/SSTR5/SYT9/GPR119/SYT7/VGF/EFNA5/ITPR3/FAM3B/RFX6/PCLO/GAL/BRSK2/G6PC2/CACNA1E/ADRA2C/DRD2/KCNJ11/PDX1/STXBP5L/EPHA5/SLC30A8/GPR27/ISL1/GIP/MTNR1B/KCNC2
GO:0007416	synapse assembly	165/18493	9.43091e-05	0.0024325	0.00198814	BP	36	CUX2/CLSTN1/DRD1/PPP1R9A/SIX4/GPM6A/LRFN1/NTN1/OXTR/SPTBN2/EFNA5/NRCAM/DNER/EPHB3/PCLO/EPHB2/DRD2/NRG1/SIX1/TPBG/GRIN1/VSTM5/KIRREL3/PTPRD/PCDHB2/IL1RAPL2/GAP43/LHFPL4/ROBO2/SLITRK3/CBLN2/CBLN1/WNT7A/LRRN1/CDH9/NLGN4Y
GO:0007584	response to nutrient	216/18493	9.48562e-05	0.00243564	0.0019907	BP	44	CAT/SERPINC1/ACSL1/AACS/OTC/LIPG/ABCG8/ABCG5/ARG1/CYBA/TTPA/GCGR/ALPL/GIPR/PKLR/CIB2/F7/CYP26B1/UGT1A1/CYP1A1/ITGA2/ACSL4/APOA1/SPP1/SLC34A1/P2RX5/IGFBP2/CYP26A1/BCL11A/BCHE/CYP24A1/FOLR1/BMP7/PRL/KCNJ11/SLC6A19/EPO/NQO1/GRIN1/ASCL1/SLC6A4/P2RX3/PHEX/SFRP2
GO:0006939	smooth muscle contraction	105/18493	9.98308e-05	0.00252934	0.00206729	BP	26	ABAT/ADRA1A/SPHK1/ADRB2/DRD1/ADRA1B/GDNF/RGS2/OXTR/ITGA2/HTR1D/ADORA2B/NMU/NPNT/TACR2/CHRM2/SSTR2/ADRA2C/DRD2/TNNI3/ADORA1/TIFAB/HTR2A/TACR1/EDN2/P2RX3
GO:0022037	metencephalon development	105/18493	9.98308e-05	0.00252934	0.00206729	BP	26	ABAT/MDK/PPARGC1A/SSTR3/NANOS1/MYO16/TRNP1/KIF14/CDK5R2/DAB1/SCN5A/SPTBN2/OTX1/SSTR2/GBX2/HAP1/GRIN1/KCNC1/ASCL1/LHX1/PTF1A/EN1/ZNF365/CBLN1/WNT7A/CNTN1
GO:0098739	import across plasma membrane	105/18493	9.98308e-05	0.00252934	0.00206729	BP	26	SLC1A1/ATP1B3/KCNJ4/FXYD2/SLC7A1/ABCC9/SLC1A5/RAMP3/SLC39A4/SLC1A2/RGS2/FAM155B/SLC34A1/SLC7A11/FOLR1/SLC9A2/KCNJ11/TRPV5/LRP2/HCN4/ATP1A4/SLC12A1/ATP1A3/CALCR/TRPV6/ATP12A
GO:0060457	negative regulation of digestive system process	19/18493	0.000103477	0.00260226	0.00212689	BP	9	WNK3/ABCG8/ABCG5/OXTR/TFF2/NMU/STK39/WNK4/TIFAB
GO:0030534	adult behavior	141/18493	0.000103618	0.00260226	0.00212689	BP	32	ABAT/HOMER2/DRD1/CHRNA4/CRHBP/DBH/GDNF/SLC1A2/DMBX1/HOMER1/DAB1/SPTBN2/SLC7A11/CHRNA5/UCHL1/ADAM22/PPP1R1B/DRD2/DMRT3/GRIN1/GLRB/NRXN3/HTR2A/HOXB8/HOXD10/BRS3/GIP/SCN1A/HOXD9/EN1/ZIC1/GABRG2
GO:0009310	amine catabolic process	23/18493	0.000104296	0.00260786	0.00213147	BP	10	DMGDH/HAAO/BHMT/SMOX/SARDH/AADAT/ACMSD/TDO2/IDO2/KMO
GO:0044784	metaphase/anaphase transition of cell cycle	56/18493	0.000111773	0.00278265	0.00227433	BP	17	AURKB/PLK1/CCNB1/TACC3/TRIP13/CDC20/CDT1/CENPF/DLGAP5/CDC6/BUB1/MAD2L1/BUB1B/TTK/NDC80/CENPE/MAPK15
GO:0061045	negative regulation of wound healing	72/18493	0.000115089	0.00285281	0.00233167	BP	20	ABAT/SERPING1/HRG/KLKB1/F11/PLG/KNG1/F12/CPB2/TMPRSS6/FGA/FGB/APOH/PROC/F2/FGG/SERPINF2/APCS/EPPK1/SERPINB2
GO:0033700	phospholipid efflux	12/18493	0.000118654	0.00291595	0.00238327	BP	7	APOC3/APOA5/APOC1/APOA1/ABCA12/APOC2/APOA2
GO:0034370	triglyceride-rich lipoprotein particle remodeling	12/18493	0.000118654	0.00291595	0.00238327	BP	7	APOC3/APOA5/LCAT/APOB/APOA1/APOC2/APOA2
GO:0001656	metanephros development	89/18493	0.000123456	0.00302098	0.00246912	BP	23	FOXJ1/FRAS1/SIX2/FAT4/SIX4/GDNF/WNT7B/SOX9/KIF26B/HOXC11/LIF/BMP7/SIX1/FOXD1/NPHS2/GPC3/LHX1/FGF8/WT1/ROBO2/WNT9B/HOXA11/PAX2
GO:0072028	nephron morphogenesis	78/18493	0.000128076	0.0031207	0.00255062	BP	21	SIX2/FAT4/SIX4/GDNF/SOX9/HOXD11/KIF26B/NPNT/WNK4/LIF/BMP7/SIX1/FOXD1/GPC3/LHX1/FGF8/WNT6/WT1/WNT9B/HOXA11/PAX2
GO:0061326	renal tubule development	95/18493	0.000130315	0.0031618	0.00258422	BP	24	CD24/SIX2/FAT4/SIX4/GDNF/WNT7B/SOX9/HOXD11/KIF26B/PROM1/NPNT/WNK4/LIF/SIX1/FOXD1/GPC3/LHX1/FGF8/WNT6/WT1/WNT9B/LGR5/HOXA11/PAX2
GO:0006940	regulation of smooth muscle contraction	62/18493	0.000134585	0.00323795	0.00264646	BP	18	ABAT/ADRA1A/SPHK1/ADRB2/ADRA1B/RGS2/OXTR/ITGA2/ADORA2B/NMU/NPNT/TACR2/CHRM2/ADRA2C/TNNI3/ADORA1/TACR1/EDN2
GO:1905818	regulation of chromosome separation	62/18493	0.000134585	0.00323795	0.00264646	BP	18	AURKB/PLK1/CCNB1/PTTG1/TACC3/TRIP13/CDC20/CDT1/CENPF/DLGAP5/CDC6/BUB1/MAD2L1/BUB1B/TTK/NDC80/CENPE/MAPK15
GO:0010965	regulation of mitotic sister chromatid separation	57/18493	0.000142482	0.00341361	0.00279002	BP	17	AURKB/PLK1/CCNB1/PTTG1/TACC3/TRIP13/CDC20/CDT1/CENPF/DLGAP5/CDC6/BUB1/MAD2L1/BUB1B/TTK/NDC80/CENPE
GO:0016125	sterol metabolic process	162/18493	0.000143791	0.00343062	0.00280393	BP	35	CYP8B1/SEC14L2/CAT/ACADL/INSIG1/CYP4V2/AKR1D1/G6PD/APOF/EPHX2/PON1/ACACB/APOA5/SORL1/CYP7A1/HMGCS2/CES1/CYP19A1/APOC1/CYP27A1/ANGPTL3/CYP11A1/CYP39A1/LEPR/LCAT/CYP26B1/CYP17A1/APOB/APOA1/PRKAA2/CYP26A1/MT3/APOA2/SULT2B1/NPC1L1
GO:0042593	glucose homeostasis	233/18493	0.000144804	0.00344044	0.00281196	BP	46	PCK2/GPLD1/ACSM2A/NMB/PCK1/AACS/PIK3R2/PDK4/ANO1/RBP4/SOX4/CPB2/CYP7A1/KCNB1/ADRA1B/CYBA/GCK/GCGR/PPARGC1A/G6PC/DBH/HK2/FABP5/PTPRN/LEPR/SSTR5/GJB6/VGF/EFNA5/PRKAA2/FAM3B/FGF21/RFX6/FFAR2/BRSK2/G6PC2/KCNJ11/PDX1/HKDC1/STXBP5L/LIN28A/EPHA5/GPR27/INSRR/PAX2/MTNR1B
GO:0072376	protein activation cascade	194/18493	0.000147165	0.00347631	0.00284128	BP	40	SERPING1/C6/F9/C8A/C1S/KLKB1/CFHR4/SERPINC1/F11/C1R/C8B/KNG1/F13B/F12/MASP2/CFHR5/CPB2/CFHR2/CPN2/MASP1/CFH/C4BPA/FGA/F7/FGB/APOH/FCN2/F2/FGG/CFHR1/C9/MBL2/C7/APCS/COLEC10/FCN3/CD19/CR2/IGLL1/SUSD4
GO:0015872	dopamine transport	52/18493	0.000147973	0.00347631	0.00284128	BP	16	SLC22A1/ABAT/DRD1/SYT8/CHRNA4/GDNF/SYT9/SYT7/SYT13/SLC6A3/DRD2/SYT5/HTR2A/SYT10/MAPK15/CHRNA6
GO:0009308	amine metabolic process	90/18493	0.000148135	0.00347631	0.00284128	BP	23	ABAT/DMGDH/HAAO/BHMT/SMOX/SARDH/AADAT/ACMSD/DRD1/TDO2/SULT1B1/IDO2/HDC/DBH/SULT1A2/KMO/SULT1C2/CYP1A1/AANAT/SLC7A11/GPR37/SLC6A3/NQO1
GO:0021953	central nervous system neuron differentiation	175/18493	0.000150623	0.00352029	0.00287722	BP	37	TSKU/SOX4/DRD1/DKK1/NANOS1/MNX1/PLXNA3/ROBO1/DLX5/DLX2/HOXC10/EPHB3/ISL2/OLIG3/OTP/GBX2/GABRB1/EPHB2/CHD5/LHX3/DLX1/DRD2/DMRT3/ASCL1/LHX1/FOXN4/FGF8/EVX1/ARX/HOXD10/ISL1/ROBO2/WNT9B/CBLN1/SFRP2/WNT7A/PLXNA4
GO:0120162	NA	96/18493	0.000155181	0.00361206	0.00295222	BP	24	ACADL/ACSL1/ADRB2/GATM/PPARGC1A/TRPM8/DBH/FABP5/GADD45G/LEPR/FABP4/OXTR/G0S2/UCP1/FGF21/ADRB3/HCRT/MFAP2/SLN/ADRB1/KSR2/LCN2/ELOVL3/PTH2R
GO:0006590	thyroid hormone generation	16/18493	0.00015857	0.00365018	0.00298339	BP	8	IYD/DIO1/DUOX1/FOXE1/DUOX2/DUOXA2/DUOXA1/SLC5A5
GO:0043252	sodium-independent organic anion transport	16/18493	0.00015857	0.00365018	0.00298339	BP	8	MFSD10/SLC16A2/SLCO2B1/SLCO1B1/SLCO1A2/SLCO2A1/SLCO5A1/SLCO6A1
GO:0031639	plasminogen activation	24/18493	0.000160535	0.00365018	0.00298339	BP	10	KLKB1/F11/F12/CPB2/CLEC3B/FGA/FGB/APOH/FGG/SERPINF2
GO:0042430	indole-containing compound metabolic process	24/18493	0.000160535	0.00365018	0.00298339	BP	10	SRD5A1/HAAO/AADAT/ACMSD/TDO2/IDO2/KMO/SLC34A1/AANAT/GRIN2A
GO:0042537	benzene-containing compound metabolic process	24/18493	0.000160535	0.00365018	0.00298339	BP	10	SRD5A2/HAAO/AADAT/PON3/TDO2/IDO2/ACSM1/KMO/UGT1A1/GSTM1
GO:0033500	carbohydrate homeostasis	234/18493	0.000160644	0.00365018	0.00298339	BP	46	PCK2/GPLD1/ACSM2A/NMB/PCK1/AACS/PIK3R2/PDK4/ANO1/RBP4/SOX4/CPB2/CYP7A1/KCNB1/ADRA1B/CYBA/GCK/GCGR/PPARGC1A/G6PC/DBH/HK2/FABP5/PTPRN/LEPR/SSTR5/GJB6/VGF/EFNA5/PRKAA2/FAM3B/FGF21/RFX6/FFAR2/BRSK2/G6PC2/KCNJ11/PDX1/HKDC1/STXBP5L/LIN28A/EPHA5/GPR27/INSRR/PAX2/MTNR1B
GO:0061138	morphogenesis of a branching epithelium	182/18493	0.000162405	0.00367562	0.00300417	BP	38	ESR1/SRC/AR/PLXNA1/SIX2/DDR1/FAT4/SPINT1/SIX4/GDNF/LEF1/SOX9/HOXD11/HOXB13/NPNT/SPINT2/BMP7/VANGL2/GBX2/AREG/GDF2/GRHL2/SIX1/FOXD1/GPC3/LHX1/HOXD13/FGF8/SEMA3E/WNT6/WT1/WNT9B/LAMA1/GCM1/SFRP2/HOXA11/RSPO3/PAX2
GO:0007188	adenylate cyclase-modulating G-protein coupled receptor signaling pathway	221/18493	0.000163835	0.00369339	0.0030187	BP	44	ADRA1A/ADRB2/PDE2A/DRD1/ADRA1B/GNA14/PTHLH/GCGR/GNAZ/PSAPL1/GNAO1/GRM4/RAMP3/GLP1R/ADCY1/RGS2/ADM2/HTR1D/ADORA2B/GNAT1/IAPP/APLP1/CRHR1/CHRM2/SSTR2/ADRB3/MRAP2/CHRM1/ADRA2C/GPR37/DRD2/ADORA1/PTGFR/INSL3/GALR2/ADRB1/AVPR2/ADRA1D/HTR1F/NOS1/GRM3/CALCR/LGR5/ADCY2
GO:2000027	regulation of organ morphogenesis	208/18493	0.00016543	0.00371472	0.00303613	BP	42	ESR1/AR/CPB2/SIX2/DKK1/CHAD/FZD7/SIX4/ROBO1/GDNF/SOX9/FZD2/CTHRC1/PAX9/PTK7/TFAP2A/BMP10/HOXC11/LIF/BMP7/VANGL2/WNT10A/SP6/SIX1/DMRT3/GPC3/LHX1/STOX1/HOXD13/FGF8/ROR1/WNT6/WT1/ISL1/DMP1/ROBO2/WNT9B/SFRP2/HOXA11/WNT7A/RSPO3/PAX2
GO:0003338	metanephros morphogenesis	33/18493	0.000170299	0.00379428	0.00310116	BP	12	FOXJ1/FRAS1/SIX2/GDNF/WNT7B/SOX9/KIF26B/LIF/LHX1/WT1/WNT9B/PAX2
GO:0010092	specification of animal organ identity	33/18493	0.000170299	0.00379428	0.00310116	BP	12	AR/DKK1/ROBO1/GDNF/HOXC11/SIX1/LRP2/FGF8/ISL1/ROBO2/HOXA11/PAX2
GO:0006096	glycolytic process	74/18493	0.000173554	0.00385183	0.00314819	BP	20	PFKFB1/GPD1/ALDOB/DHTKD1/FBP1/OGDHL/ALDOA/IGF1/ENTPD5/GCKR/GCK/PPARGC1A/PFKFB4/HK2/ENO2/PKLR/PFKP/PRKAA2/HKDC1/HTR2A
GO:0014074	response to purine-containing compound	151/18493	0.000174965	0.00386815	0.00316153	BP	33	PFKFB1/SRD5A1/GPD1/PCK1/AACS/AQP9/AGXT/SLC6A1/CDO1/CPS1/PDE2A/PPARGC1A/CRHBP/PTPRN/PKLR/CIB2/DUOX1/REN/VGF/AANAT/P2RX5/TEK/SLC6A3/KCNJ11/AREG/HCN4/AQP8/DUOX2/HCN1/WT1/SLC5A5/SLC6A4/P2RX3
GO:0051983	regulation of chromosome segregation	103/18493	0.000189087	0.00416161	0.00340139	BP	25	AURKB/KIF2C/PLK1/CCNB1/PTTG1/TACC3/TRIP13/CDC20/CDT1/CDCA5/MKI67/RACGAP1/CENPF/NEK2/DLGAP5/CDC6/BUB1/MAD2L1/BUB1B/TTK/NDC80/ECT2/RMI2/CENPE/MAPK15
GO:1902099	regulation of metaphase/anaphase transition of cell cycle	53/18493	0.000189693	0.00416161	0.00340139	BP	16	AURKB/PLK1/CCNB1/TRIP13/CDC20/CDT1/CENPF/DLGAP5/CDC6/BUB1/MAD2L1/BUB1B/TTK/NDC80/CENPE/MAPK15
GO:0032355	response to estradiol	127/18493	0.000191214	0.00417897	0.00341558	BP	29	ESR1/CAT/SRD5A1/SLC6A1/KIF18A/CYP1A2/PPARGC1A/SSTR3/CRHBP/RAMP3/F7/UGT1A1/OXTR/ITGA2/APOB/ZNF703/SLC34A1/ARNT2/IGFBP2/GGT1/SSTR2/BMP7/PRL/KCNJ11/AREG/NQO1/PTGFR/SLC6A4/WNT7A
GO:0055078	sodium ion homeostasis	48/18493	0.000195208	0.00425004	0.00347366	BP	15	CYP4F2/CYP4A11/ATP1B3/AVPR1A/CYP4F12/C7/NPPB/UPK3A/TMPRSS3/DRD2/ADORA1/ATP1A4/AVPR2/ATP1A3/ATP12A
GO:0051592	response to calcium ion	146/18493	0.000205817	0.00446405	0.00364858	BP	32	GPLD1/SLC6A1/ECT2/SYT8/TRPC1/CRHBP/FGA/GIPR/FGB/RASAL1/FGG/ADCY1/HOMER1/SYT9/SCN5A/SYT7/AANAT/PRKAA2/PTGES/ITPR3/CPNE7/SYT13/CPNE9/TNNT2/ACER1/ALOX15/SYT5/CPNE6/SYT10/TRPV6/CPNE4/DPEP1
GO:0046365	monosaccharide catabolic process	64/18493	0.000209684	0.00453076	0.0037031	BP	18	ALDOB/DCXR/SORD/ALDOA/GLYCTK/KHK/GCK/ALDH1A1/HK2/ENO2/PKLR/FUT2/DHDH/PFKP/PGM5/FUT9/FUT7/TKTL1
GO:0006757	ATP generation from ADP	75/18493	0.000211557	0.00455404	0.00372213	BP	20	PFKFB1/GPD1/ALDOB/DHTKD1/FBP1/OGDHL/ALDOA/IGF1/ENTPD5/GCKR/GCK/PPARGC1A/PFKFB4/HK2/ENO2/PKLR/PFKP/PRKAA2/HKDC1/HTR2A
GO:0002576	platelet degranulation	128/18493	0.000220659	0.00473218	0.00386772	BP	29	SERPING1/HRG/A1BG/PLG/KNG1/ALDOA/SPP2/IGF1/LHFPL2/CLEC3B/ITIH3/QSOX1/FGA/VEGFB/ALB/FGB/SERPINA4/ITIH4/APOH/FGG/TF/ITGB3/ORM1/SERPINF2/ORM2/APOA1/AHSG/SCG3/LEFTY2
GO:0019318	hexose metabolic process	244/18493	0.000225086	0.00480911	0.00393061	BP	47	PFKFB1/PCK2/GPLD1/GPD1/ALDOB/PCK1/G6PD/SRC/FBP1/DCXR/ACACB/PDK4/SORD/RBP4/SDS/ALDOA/GNMT/RGN/GLYCTK/IGF1/KHK/GCKR/GCK/GCGR/MST1/PPARGC1A/G6PC/ALDH1A1/PFKFB4/HK2/FABP5/RORC/ENO2/PKLR/LEPR/FUT2/PFKP/PGM5/G6PC2/PMAIP1/KCNJ11/PDX1/FUT9/HKDC1/FUT7/BRS3/TKTL1
GO:0050796	regulation of insulin secretion	172/18493	0.000226467	0.00482063	0.00394002	BP	36	ABAT/GPLD1/AACS/ARL2/ANO1/RBP4/SOX4/MYRIP/KCNB1/SLC2A2/GCK/SNAP25/GIPR/SLC2A1/GLP1R/SSTR5/SYT9/SYT7/EFNA5/ITPR3/RFX6/BRSK2/G6PC2/CACNA1E/ADRA2C/DRD2/KCNJ11/PDX1/STXBP5L/EPHA5/SLC30A8/GPR27/ISL1/GIP/MTNR1B/KCNC2
GO:0001867	complement activation, lectin pathway	13/18493	0.000231673	0.0048592	0.00397154	BP	7	SERPING1/MASP2/MASP1/FCN2/MBL2/COLEC10/FCN3
GO:0021520	spinal cord motor neuron cell fate specification	13/18493	0.000231673	0.0048592	0.00397154	BP	7	MNX1/HOXC10/ISL2/OLIG3/LHX3/HOXD10/ISL1
GO:0032536	regulation of cell projection size	13/18493	0.000231673	0.0048592	0.00397154	BP	7	CDHR5/VIL1/WNT7B/CDHR2/USH1C/NEFL/WNT7A
GO:0046415	urate metabolic process	13/18493	0.000231673	0.0048592	0.00397154	BP	7	GCKR/ABCG2/G6PC/SLC2A9/SLC17A1/SLC16A9/SLC22A12
GO:0007094	mitotic spindle assembly checkpoint	34/18493	0.000235999	0.0048609	0.00397293	BP	12	AURKB/PLK1/CCNB1/TRIP13/CDC20/CDT1/CENPF/BUB1/MAD2L1/BUB1B/TTK/NDC80
GO:0010765	positive regulation of sodium ion transport	34/18493	0.000235999	0.0048609	0.00397293	BP	12	ATP1B3/WNK3/TESC/WNK2/GPD1L/FXYD1/SCN5A/WNK4/NKX2-5/SCN3B/NOS1/CNTN1
GO:0031577	spindle checkpoint	34/18493	0.000235999	0.0048609	0.00397293	BP	12	AURKB/PLK1/CCNB1/TRIP13/CDC20/CDT1/CENPF/BUB1/MAD2L1/BUB1B/TTK/NDC80
GO:0071173	spindle assembly checkpoint	34/18493	0.000235999	0.0048609	0.00397293	BP	12	AURKB/PLK1/CCNB1/TRIP13/CDC20/CDT1/CENPF/BUB1/MAD2L1/BUB1B/TTK/NDC80
GO:0071174	mitotic spindle checkpoint	34/18493	0.000235999	0.0048609	0.00397293	BP	12	AURKB/PLK1/CCNB1/TRIP13/CDC20/CDT1/CENPF/BUB1/MAD2L1/BUB1B/TTK/NDC80
GO:0007091	metaphase/anaphase transition of mitotic cell cycle	54/18493	0.000241261	0.00495146	0.00404695	BP	16	AURKB/PLK1/CCNB1/TACC3/TRIP13/CDC20/CDT1/CENPF/DLGAP5/CDC6/BUB1/MAD2L1/BUB1B/TTK/NDC80/CENPE
GO:0072080	nephron tubule development	93/18493	0.000250357	0.00510159	0.00416965	BP	23	CD24/SIX2/FAT4/SIX4/GDNF/WNT7B/SOX9/HOXD11/KIF26B/PROM1/NPNT/WNK4/LIF/SIX1/FOXD1/GPC3/LHX1/FGF8/WNT6/WT1/WNT9B/HOXA11/PAX2
GO:0090277	positive regulation of peptide hormone secretion	93/18493	0.000250357	0.00510159	0.00416965	BP	23	ABAT/GPLD1/AACS/ANO1/RBP4/SOX4/TFR2/MYRIP/GCK/FGA/GIPR/FGB/FGG/NMU/RFX6/DRD2/PDX1/ILDR1/SLC30A8/GPR27/ISL1/GIP/GRP
GO:2000816	negative regulation of mitotic sister chromatid separation	39/18493	0.000252007	0.00511699	0.00418224	BP	13	AURKB/PLK1/CCNB1/PTTG1/TRIP13/CDC20/CDT1/CENPF/BUB1/MAD2L1/BUB1B/TTK/NDC80
GO:0072329	monocarboxylic acid catabolic process	129/18493	0.000254069	0.00512081	0.00418536	BP	29	PCK2/SCP2/ABAT/HAO2/CYP4F2/ECHDC2/EHHADH/SLC27A2/ACADL/PCK1/LDHD/AKR1D1/CYP4A11/ACOX2/HAO1/DCXR/ACACB/AGXT/CYP4F3/SORD/SULT2A1/AGXT2/PON3/CYP39A1/CYP26B1/CYP4F12/CYP26A1/ACOXL/FABP1
GO:0000096	sulfur amino acid metabolic process	44/18493	0.000256348	0.00512081	0.00418536	BP	14	MTHFD1/BHMT/CTH/AGXT/CBS/CDO1/GNMT/MAT1A/CPS1/BHMT2/BLMH/SLC7A11/GGT1/DPEP1
GO:0035850	epithelial cell differentiation involved in kidney development	44/18493	0.000256348	0.00512081	0.00418536	BP	14	FOXJ1/CD24/SIX2/FAT4/KLF15/GDNF/PROM1/LIF/NPHS2/NPHS1/LHX1/WT1/WNT9B/PAX2
GO:0021536	diencephalon development	76/18493	0.000256666	0.00512081	0.00418536	BP	20	SRD5A2/SRD5A1/PITX1/SIX3/NR0B1/POU3F2/PITX2/OTX1/OTP/GBX2/SLC6A3/LHX3/DRD2/HAP1/KCNC1/FGF8/ARX/DUOX2/ISL1/KCNC2
GO:0072088	nephron epithelium morphogenesis	76/18493	0.000256666	0.00512081	0.00418536	BP	20	SIX2/FAT4/SIX4/GDNF/SOX9/HOXD11/KIF26B/NPNT/WNK4/LIF/SIX1/FOXD1/GPC3/LHX1/FGF8/WNT6/WT1/WNT9B/HOXA11/PAX2
GO:0060675	ureteric bud morphogenesis	65/18493	0.000259377	0.00515692	0.00421488	BP	18	SIX2/FAT4/SIX4/GDNF/SOX9/HOXD11/KIF26B/NPNT/SIX1/FOXD1/GPC3/LHX1/FGF8/WNT6/WT1/WNT9B/HOXA11/PAX2
GO:0014821	phasic smooth muscle contraction	21/18493	0.000265979	0.00525172	0.00429236	BP	9	DRD1/GDNF/HTR1D/TACR2/SSTR2/DRD2/TIFAB/EDN2/P2RX3
GO:0051383	kinetochore organization	21/18493	0.000265979	0.00525172	0.00429236	BP	9	CDT1/NUF2/CENPH/CENPA/CENPW/CENPF/NDC80/CENPE/CENPK
GO:0034767	positive regulation of ion transmembrane transport	148/18493	0.000267235	0.00525838	0.0042978	BP	32	G6PD/ATP1B3/WNK3/ADRB2/RGN/TESC/DRD1/WNK2/TRPC1/FXYD1/RAMP3/CACNG4/F2/KCNH2/HTR3A/ABCB1/SLC34A1/STK39/WNK4/GAL/EPHB2/KCNJ11/RELN/HAP1/CD19/KCNC1/GALR2/STAC2/NOS1/LRRC26/CALCR/KCNC2
GO:0034375	high-density lipoprotein particle remodeling	17/18493	0.000269541	0.00526754	0.00430529	BP	8	APOC3/LIPG/APOC1/ALB/LCAT/APOA1/APOC2/APOA2
GO:0051923	sulfation	17/18493	0.000269541	0.00526754	0.00430529	BP	8	SULT2A1/SULT1B1/SULT1A2/SULT1C2/HS3ST5/SULT1E1/SULT1A3/CHST4
GO:0050818	regulation of coagulation	82/18493	0.000273832	0.00533321	0.00435896	BP	21	ABAT/SERPING1/HRG/KLKB1/SERPINC1/F11/PLG/KNG1/F12/CPB2/TMPRSS6/FGA/F7/FGB/APOH/PROC/F2/FGG/SERPINF2/HS3ST5/SERPINB2
GO:0001658	branching involved in ureteric bud morphogenesis	60/18493	0.000282938	0.0054549	0.00445842	BP	17	SIX2/FAT4/SIX4/GDNF/SOX9/HOXD11/NPNT/SIX1/FOXD1/GPC3/LHX1/FGF8/WNT6/WT1/WNT9B/HOXA11/PAX2
GO:0051306	mitotic sister chromatid separation	60/18493	0.000282938	0.0054549	0.00445842	BP	17	AURKB/PLK1/CCNB1/PTTG1/TACC3/TRIP13/CDC20/CDT1/CENPF/DLGAP5/CDC6/BUB1/MAD2L1/BUB1B/TTK/NDC80/CENPE
GO:0051784	negative regulation of nuclear division	60/18493	0.000282938	0.0054549	0.00445842	BP	17	AURKB/PLK1/CCNB1/PTTG1/TRIP13/CDC20/CDT1/CHEK1/CENPF/BUB1/MAD2L1/BUB1B/TTK/NDC80/LIF/BMP7/DMRT1
GO:0015844	monoamine transport	88/18493	0.000286897	0.00551265	0.00450563	BP	22	SLC22A1/ABAT/KCNB1/SLC29A4/DRD1/SYT8/CHRNA4/GDNF/SYT9/OXTR/SYT7/SYT13/ADRA2C/SLC6A3/DRD2/SYT5/HTR2A/SYT10/MAPK15/SLC6A4/NOS1/CHRNA6
GO:1903825	organic acid transmembrane transport	130/18493	0.000291897	0.00557134	0.00455359	BP	29	SLC27A5/THRSP/AQP9/SLC25A15/SLC1A1/ACACB/SLC38A4/SLC6A8/SLC7A1/SLC6A14/SLC1A5/SLC16A3/SLC38A3/SLC13A5/SLC6A12/SLC1A2/SLC38A1/RGS2/SLC7A10/SLC25A18/STK39/SLC6A6/SLC7A11/FOLR1/SLC6A15/STRA6/SLC6A19/LRP2/SLC38A8
GO:1905039	carboxylic acid transmembrane transport	130/18493	0.000291897	0.00557134	0.00455359	BP	29	SLC27A5/THRSP/AQP9/SLC25A15/SLC1A1/ACACB/SLC38A4/SLC6A8/SLC7A1/SLC6A14/SLC1A5/SLC16A3/SLC38A3/SLC13A5/SLC6A12/SLC1A2/SLC38A1/RGS2/SLC7A10/SLC25A18/STK39/SLC6A6/SLC7A11/FOLR1/SLC6A15/STRA6/SLC6A19/LRP2/SLC38A8
GO:0050878	regulation of body fluid levels	493/18493	0.000299592	0.00565258	0.00462	BP	82	CLIC1/ABAT/SERPING1/CYP4F2/F9/HRG/KLKB1/SERPINC1/F11/XDH/CYP4A11/SRC/TYRO3/PLG/CYP4F11/KNG1/F13B/F12/CDO1/CPB2/WNK3/PROZ/NLRP6/SERPINA10/GNA14/CYBA/TMPRSS6/DDR1/HK2/FGA/AGR2/SAA1/F7/FGB/APOH/PROC/F2/FGG/ADCY1/ALOX12B/SERPIND1/SCUBE1/CYP26B1/ITGB3/SLC22A2/PRKCG/OXTR/SERPINF2/ITGA2/CYP4F12/ALOXE3/NPPB/ENTPD2/P2RX5/ABCA12/ITPR3/STK39/SLC7A11/AQP4/WNK4/CHRM1/ADRA2C/SLC6A3/EPHB2/DRD2/PRL/SFN/TRPV5/TRP…
GO:0016331	morphogenesis of embryonic epithelium	149/18493	0.000303674	0.00565258	0.00462	BP	32	MTHFD1/MTHFD1L/AR/TEAD2/SOX4/TRIM71/SPINT1/SIX4/GDNF/OVOL2/WNT7B/SOX11/SOX9/FZD2/SALL4/CTHRC1/PTK7/TFAP2A/SPINT2/FOLR1/BMP7/VANGL2/PDX1/GRHL2/SIX1/LRP2/FGF8/ALX1/WNT6/WNT9B/SFRP2/PAX2
GO:0043648	dicarboxylic acid metabolic process	112/18493	0.000304504	0.00565258	0.00462	BP	26	TAT/MTHFD1/SRD5A2/HAAO/PCK1/SHMT1/MTHFD1L/GHR/ADHFE1/GLS2/AADAT/ACMSD/GPT2/ALDH1L1/AMDHD1/KMO/UROC1/NAGS/FTCD/PRODH/SLC7A11/PRODH2/GGT1/FOLR1/GAD1/HAL
GO:0006547	histidine metabolic process	10/18493	0.000309057	0.00565258	0.00462	BP	6	MTHFD1/AMDHD1/HDC/UROC1/FTCD/HAL
GO:0006569	tryptophan catabolic process	10/18493	0.000309057	0.00565258	0.00462	BP	6	HAAO/AADAT/ACMSD/TDO2/IDO2/KMO
GO:0006570	tyrosine metabolic process	10/18493	0.000309057	0.00565258	0.00462	BP	6	TAT/HPD/IYD/GSTZ1/HGD/PAH
GO:0030432	peristalsis	10/18493	0.000309057	0.00565258	0.00462	BP	6	DRD1/GDNF/SSTR2/DRD2/TIFAB/P2RX3
GO:0034378	chylomicron assembly	10/18493	0.000309057	0.00565258	0.00462	BP	6	APOC3/MTTP/APOB/APOA1/APOC2/APOA2
GO:0042436	indole-containing compound catabolic process	10/18493	0.000309057	0.00565258	0.00462	BP	6	HAAO/AADAT/ACMSD/TDO2/IDO2/KMO
GO:0046218	indolalkylamine catabolic process	10/18493	0.000309057	0.00565258	0.00462	BP	6	HAAO/AADAT/ACMSD/TDO2/IDO2/KMO
GO:0051918	negative regulation of fibrinolysis	10/18493	0.000309057	0.00565258	0.00462	BP	6	HRG/PLG/CPB2/APOH/F2/SERPINF2
GO:0060068	vagina development	10/18493	0.000309057	0.00565258	0.00462	BP	6	ESR1/BAK1/TYRO3/RBP4/LRP2/LHX1
GO:0030193	regulation of blood coagulation	77/18493	0.000309974	0.00565258	0.00462	BP	20	ABAT/SERPING1/HRG/KLKB1/SERPINC1/F11/PLG/KNG1/F12/CPB2/TMPRSS6/FGA/F7/FGB/APOH/PROC/F2/FGG/SERPINF2/SERPINB2
GO:1900046	regulation of hemostasis	77/18493	0.000309974	0.00565258	0.00462	BP	20	ABAT/SERPING1/HRG/KLKB1/SERPINC1/F11/PLG/KNG1/F12/CPB2/TMPRSS6/FGA/F7/FGB/APOH/PROC/F2/FGG/SERPINF2/SERPINB2
GO:0061351	neural precursor cell proliferation	143/18493	0.00031487	0.00572364	0.00467807	BP	31	NAP1L1/RACGAP1/ARHGEF2/DBN1/SHCBP1/MELK/TRIM71/IGF2BP1/SPINT1/TRNP1/ASPM/KIF14/DAGLA/PITX3/SIX3/LEF1/POU3F2/SPINT2/OTP/GBX2/DMRTA2/FZD9/DRD2/LRP2/ASCL1/RASSF10/FGF8/INSM1/ARX/SLC6A4/WNT7A
GO:0072171	mesonephric tubule morphogenesis	66/18493	0.000319016	0.00578064	0.00472466	BP	18	SIX2/FAT4/SIX4/GDNF/SOX9/HOXD11/KIF26B/NPNT/SIX1/FOXD1/GPC3/LHX1/FGF8/WNT6/WT1/WNT9B/HOXA11/PAX2
GO:0048285	organelle fission	458/18493	0.000323896	0.00585057	0.00478182	BP	77	MYBL2/AURKB/UBE2C/KIF2C/PLK1/CCNB1/PTTG1/TACC3/UBE2S/TRIP13/CDC20/CDT1/RAD51/KIFC1/NUF2/CDCA5/KIF11/CCNB2/MKI67/RACGAP1/BLM/CHEK1/CENPF/NEK2/FANCD2/HORMAD2/NCAPG/DLGAP5/CCNF/PSRC1/KIF18A/CDC6/TPX2/BUB1/MAD2L1/KIF23/BUB1B/NCAPH/KIF4A/ANLN/ZWINT/TTK/CDCA8/NDC80/TOP2A/PRC1/KIF18B/DNMT3L/IGF1/PKMYT1/NUSAP1/PPARGC1A/CENPE/CDC25C/TEX19/ASPM/KIF14/CCNE1/CYP26B1/IL1A/TEX15/TGFA/CCNJL/LIF/BMP7/DMRT1/BRDT/…
GO:0046683	response to organophosphorus	137/18493	0.000325278	0.00585705	0.00478711	BP	30	PFKFB1/SRD5A1/GPD1/PCK1/AQP9/AGXT/CDO1/CPS1/PDE2A/CRHBP/PTPRN/PKLR/CIB2/DUOX1/REN/VGF/AANAT/P2RX5/TEK/SLC6A3/KCNJ11/AREG/HCN4/AQP8/DUOX2/HCN1/WT1/SLC5A5/SLC6A4/P2RX3
GO:0051932	synaptic transmission, GABAergic	45/18493	0.000333357	0.00595044	0.00486344	BP	14	ADRA1A/SLC6A1/OXTR/SYN3/DRD2/HAP1/ADORA1/CA7/GABRA2/GABRA4/GABRG3/GABRA5/GABRG2/CNTNAP4
GO:0071827	plasma lipoprotein particle organization	45/18493	0.000333357	0.00595044	0.00486344	BP	14	APOC3/APOC4/APOA5/LIPG/LPA/MTTP/APOC1/ALB/LCAT/APOB/APOA1/APOC2/APOA2/PLA2G2A
GO:0090184	positive regulation of kidney development	40/18493	0.000334622	0.00595044	0.00486344	BP	13	CD24/SIX4/GDNF/SOX9/PROM1/LIF/SIX1/FOXD1/LIN28A/SERPINB7/LHX1/WT1/PAX2
GO:1905819	negative regulation of chromosome separation	40/18493	0.000334622	0.00595044	0.00486344	BP	13	AURKB/PLK1/CCNB1/PTTG1/TRIP13/CDC20/CDT1/CENPF/BUB1/MAD2L1/BUB1B/TTK/NDC80
GO:0021543	pallium development	169/18493	0.000339076	0.00601099	0.00491293	BP	35	SRD5A2/H2AFX/MFSD2A/SRD5A1/C16orf45/TACC3/WDR62/MDK/DRD1/HSD3B2/IGF2BP1/HSD3B1/PLXNA3/FAT4/ASPM/SLC2A1/LRP8/ROBO1/KIF14/CDK5R2/DLX2/DAB1/LEF1/POU3F2/ARHGAP11B/DMRTA2/DLX1/RELN/GRIN1/KIRREL3/ASCL1/FGF8/EPHA5/ARX/NEFL
GO:0009953	dorsal/ventral pattern formation	89/18493	0.000340564	0.00601873	0.00491925	BP	22	GREM2/NBL1/SIX3/OVOL2/VAX2/HOXD11/LMX1B/MDFI/SP8/LHX3/DSCAML1/DMRT3/RFX4/ASCL1/LHX1/FOXN4/FGF8/EVX1/GSC/EN1/HOXA11/WNT7A
GO:0055088	lipid homeostasis	144/18493	0.000358089	0.00630898	0.00515649	BP	31	ABCB4/ACSM2A/INSIG1/EPHX2/ACOX2/APOC3/APOC4/APOA5/LIPG/CYP7A1/ABCG8/ABCG5/GCKR/CD24/G6PC/MTTP/ANGPTL3/ACSM1/CYP39A1/LCAT/FABP4/APOB/APOA1/PRKAA2/ABCA12/APOC2/PNPLA1/APOA2/ADORA1/ACOXL/GIP
GO:0051321	meiotic cell cycle	249/18493	0.000363875	0.00639125	0.00522373	BP	47	H2AFX/PLK1/PTTG1/TRIP13/CDC20/RAD51/NUF2/CDC25A/BLM/NEK2/FANCD2/HORMAD2/KIF18A/BUB1/BUB1B/NCAPH/EXO1/TTK/TOP2A/DNMT3L/RAD54L/PKMYT1/XRCC2/CDC25C/TEX19/ASPM/CCNE1/CYP26B1/DUSP13/TEX15/LIF/DMRT1/FKBP6/RSPH1/BRDT/STRA8/FAM9B/SMC1B/EREG/BOLL/MAPK15/DDX4/TUBB8/TDRD12/CCNA1/OVOL1/FMN2
GO:0033865	nucleoside bisphosphate metabolic process	138/18493	0.00037097	0.00645646	0.00527702	BP	30	GLYAT/ACSM5/ACSM2A/ACSM2B/AASS/ACSL1/PIPOX/ACACB/PDK4/GSTZ1/SULT2A1/BAAT/AADAT/ACOT12/HMGCS2/TDO2/SULT1B1/ACSM1/ACOT6/SULT1A2/ACSS1/SULT1C2/ACSL4/ACOT11/ELOVL7/ELOVL4/SULT1E1/SULT2B1/SULT1A3/ELOVL3
GO:0033875	ribonucleoside bisphosphate metabolic process	138/18493	0.00037097	0.00645646	0.00527702	BP	30	GLYAT/ACSM5/ACSM2A/ACSM2B/AASS/ACSL1/PIPOX/ACACB/PDK4/GSTZ1/SULT2A1/BAAT/AADAT/ACOT12/HMGCS2/TDO2/SULT1B1/ACSM1/ACOT6/SULT1A2/ACSS1/SULT1C2/ACSL4/ACOT11/ELOVL7/ELOVL4/SULT1E1/SULT2B1/SULT1A3/ELOVL3
GO:0034032	purine nucleoside bisphosphate metabolic process	138/18493	0.00037097	0.00645646	0.00527702	BP	30	GLYAT/ACSM5/ACSM2A/ACSM2B/AASS/ACSL1/PIPOX/ACACB/PDK4/GSTZ1/SULT2A1/BAAT/AADAT/ACOT12/HMGCS2/TDO2/SULT1B1/ACSM1/ACOT6/SULT1A2/ACSS1/SULT1C2/ACSL4/ACOT11/ELOVL7/ELOVL4/SULT1E1/SULT2B1/SULT1A3/ELOVL3
GO:0061333	renal tubule morphogenesis	78/18493	0.000372698	0.00646687	0.00528553	BP	20	SIX2/FAT4/SIX4/GDNF/SOX9/HOXD11/KIF26B/NPNT/WNK4/SIX1/FOXD1/GPC3/LHX1/FGF8/WNT6/WT1/WNT9B/LGR5/HOXA11/PAX2
GO:1903035	negative regulation of response to wounding	84/18493	0.000390503	0.00675535	0.00552131	BP	21	ABAT/SERPING1/HRG/KLKB1/F11/PLG/KNG1/F12/CPB2/TMPRSS6/FGA/FGB/APOH/PROC/F2/FGG/SERPINF2/SPP1/APCS/EPPK1/SERPINB2
GO:0001759	organ induction	22/18493	0.000404659	0.00693737	0.00567008	BP	9	AR/DKK1/ROBO1/GDNF/HOXC11/SIX1/FGF8/ROBO2/HOXA11
GO:0007530	sex determination	22/18493	0.000404659	0.00693737	0.00567008	BP	9	SRD5A1/AR/SIX4/NR0B1/SOX9/DMRT1/WT1/FGF9/INSRR
GO:0042573	retinoic acid metabolic process	22/18493	0.000404659	0.00693737	0.00567008	BP	9	ALDH8A1/BCO2/UGT1A3/ADH7/CYP26B1/UGT1A1/UGT1A9/CYP1A1/CYP26A1
GO:0030071	regulation of mitotic metaphase/anaphase transition	51/18493	0.000408775	0.00698701	0.00571065	BP	15	AURKB/PLK1/CCNB1/TRIP13/CDC20/CDT1/CENPF/DLGAP5/CDC6/BUB1/MAD2L1/BUB1B/TTK/NDC80/CENPE
GO:0021549	cerebellum development	96/18493	0.000410199	0.00699047	0.00571348	BP	23	ABAT/MDK/PPARGC1A/SSTR3/NANOS1/MYO16/TRNP1/KIF14/CDK5R2/DAB1/SCN5A/SPTBN2/SSTR2/GBX2/HAP1/KCNC1/LHX1/PTF1A/EN1/ZNF365/CBLN1/WNT7A/CNTN1
GO:0019233	sensory perception of pain	102/18493	0.000413231	0.00702125	0.00573864	BP	24	ANO1/CHRNA4/DLG2/FABP5/ITGA2/ALOXE3/TMEM100/NMU/IAPP/UCHL1/MME/GRIN2A/HOXD1/ADRA2C/ADORA1/GRIN1/ACPP/HTR2A/HOXB8/SCN3B/GIP/SCN1A/P2RX3/FAM19A4
GO:0010248	establishment or maintenance of transmembrane electrochemical gradient	14/18493	0.000417635	0.00703346	0.00574862	BP	7	SLC22A1/BAK1/ATP1B3/FXYD2/ATP1A4/ATP1A3/ATP12A
GO:0030238	male sex determination	14/18493	0.000417635	0.00703346	0.00574862	BP	7	AR/SIX4/NR0B1/SOX9/DMRT1/FGF9/INSRR
GO:0050667	homocysteine metabolic process	14/18493	0.000417635	0.00703346	0.00574862	BP	7	MTHFD1/BHMT/CTH/CBS/CPS1/BLMH/DPEP1
GO:0001895	retina homeostasis	73/18493	0.000421882	0.00708415	0.00579005	BP	19	AZGP1/USH2A/CIB2/ALB/TF/LCN1/PIGR/PROM1/LYZ/USH1C/NXNL2/CNGB1/ZG16B/USH1G/PIP/RHO/TULP1/POTEF/CDH3
GO:0001659	temperature homeostasis	171/18493	0.000427273	0.00714623	0.00584079	BP	35	ABAT/ACADL/ACSL1/ADRB2/DRD1/GATM/PPARGC1A/ALDH1A1/TRPM8/DBH/FABP5/GADD45G/LEPR/FABP4/OXTR/IL1A/HOXC10/G0S2/UCP1/NMU/ACOT11/FGF21/ADRB3/HCRT/DRD2/MFAP2/SLN/ADORA1/HTR2A/ADRB1/EDN2/KSR2/LCN2/ELOVL3/PTH2R
GO:0045981	positive regulation of nucleotide metabolic process	46/18493	0.000429323	0.00714623	0.00584079	BP	14	PFKFB1/BEND3/GPD1/CCNB1/CDK1/IGF1/ENTPD5/PPARGC1A/PFKFB4/GUCA2A/PRKAA2/ADORA2B/HTR2A/NOS1
GO:1900544	positive regulation of purine nucleotide metabolic process	46/18493	0.000429323	0.00714623	0.00584079	BP	14	PFKFB1/BEND3/GPD1/CCNB1/CDK1/IGF1/ENTPD5/PPARGC1A/PFKFB4/GUCA2A/PRKAA2/ADORA2B/HTR2A/NOS1
GO:0019748	secondary metabolic process	62/18493	0.000432744	0.00714967	0.0058436	BP	17	CYP2A6/CYP2A7/AKR7A3/CTH/CYP2A13/CBS/CYP1A2/PON3/TRPC1/CYP2D6/CYP2W1/FMO2/CYP1A1/AKR1C4/SLC7A11/OCA2/CDH3
GO:0006699	bile acid biosynthetic process	36/18493	0.000433276	0.00714967	0.0058436	BP	12	CYP8B1/SLC27A5/SCP2/ABCB11/SLC27A2/AKR1D1/ACOX2/BAAT/CYP7A1/CYP27A1/CYP39A1/AKR1C4
GO:0045841	negative regulation of mitotic metaphase/anaphase transition	36/18493	0.000433276	0.00714967	0.0058436	BP	12	AURKB/PLK1/CCNB1/TRIP13/CDC20/CDT1/CENPF/BUB1/MAD2L1/BUB1B/TTK/NDC80
GO:2000696	regulation of epithelial cell differentiation involved in kidney development	18/18493	0.000436687	0.00718526	0.00587269	BP	8	CD24/FAT4/GDNF/PROM1/LIF/LHX1/WNT9B/PAX2
GO:0006006	glucose metabolic process	204/18493	0.000438572	0.00719559	0.00588113	BP	40	PFKFB1/PCK2/GPLD1/GPD1/ALDOB/PCK1/G6PD/SRC/FBP1/DCXR/ACACB/PDK4/SORD/RBP4/SDS/ALDOA/GNMT/RGN/IGF1/KHK/GCKR/GCK/GCGR/MST1/PPARGC1A/G6PC/HK2/FABP5/RORC/ENO2/PKLR/LEPR/PFKP/PGM5/G6PC2/PMAIP1/KCNJ11/PDX1/BRS3/TKTL1
GO:0046470	phosphatidylcholine metabolic process	79/18493	0.000446191	0.00729968	0.00596621	BP	20	GPLD1/MFSD2A/LPCAT1/PON1/APOA5/LPCAT4/PLA2G4D/APOC1/SLC44A3/SLC44A4/FABP5/PLA2G4F/LCAT/PLBD1/APOA1/PCYT1B/CDS1/PLA2G4E/APOA2/PLA2G2A
GO:0003012	muscle system process	456/18493	0.000460071	0.00750532	0.00613429	BP	76	ABAT/G6PD/ADRA1A/SPHK1/SORBS2/SLC6A8/ALDOA/PDE9A/ADRB2/DRD1/IGF1/ADRA1B/GPD1L/CYBA/GATM/PPARGC1A/FXYD1/MLIP/GNAO1/TNNT1/KLF15/VEGFB/MYLK2/GDNF/CTNNA3/TNNI2/HOMER1/KCNH2/RGS2/OXTR/ITGA2/SCN4A/CACNA1G/SCN5A/HTR1D/KCND3/ADORA2B/TNNC1/NMU/NPNT/CLCN1/ATP8A2/CHRNG/TACR2/BMP10/CHRM2/SSTR2/ADRA2C/ANKRD2/LMOD2/CHRND/ACTA1/DRD2/TNNT2/TNNI3/SLN/ADORA1/HCN4/GALR2/MYBPC2/UTS2/NKX2-5/ACE2/TIFAB/MYH13/HTR2A/TAC…
GO:0006959	humoral immune response	349/18493	0.000471761	0.00767415	0.00627227	BP	61	SERPING1/C6/C8A/HRG/C1S/CFHR4/HPX/C1R/C8B/TNFRSF21/MASP2/CFHR5/CPB2/EXO1/CFHR2/FOXJ1/CPN2/MASP1/CFH/C4BPA/LEAP2/ZP3/MNX1/FGA/PGC/PGLYRP2/FGB/DMBT1/FCN2/F2/CFHR1/C9/MBL2/C7/APCS/COLEC10/CXCL5/LYZ/POU2AF1/GALP/FCN3/S100A9/CCR6/PDCD1/IFNE/PI3/CD19/PGLYRP4/TREM1/MMP7/AIRE/CR2/REG1A/IGLL1/CAMP/REG1B/RNASE3/LCN2/SUSD4/S100A7/PLA2G2A
GO:0099173	postsynapse organization	159/18493	0.000473933	0.00767921	0.00627641	BP	33	NDRG1/CUX2/PPP1R9A/CTNND2/DLG2/LRP8/GDNF/LRFN1/ITPKA/DLG3/HOMER1/SPTBN2/NRCAM/ITGA3/SLC7A11/EPHB3/GRIN2B/EPHB2/FZD9/RELN/CHRNA7/PTPRD/GLRB/NEFL/CAMK2B/GAP43/LHFPL4/INA/ZNF365/CBLN1/WNT7A/SHISA6/NLGN4Y
GO:1901607	alpha-amino acid biosynthetic process	68/18493	0.000474754	0.00767921	0.00627641	BP	18	MTHFD1/AASS/BHMT/SHMT1/CTH/AGXT/OTC/GLS2/CBS/AGXT2/CPS1/PYCR1/GATM/PAH/BHMT2/ASNS/NAGS/GGT1
GO:0015696	ammonium transport	109/18493	0.000478126	0.00771197	0.00630318	BP	25	SLC22A1/ABAT/SLC6A8/DRD1/SYT8/SLC25A47/CHRNA4/SLC44A3/SLC44A4/GDNF/SYT9/SYT7/SLC22A16/SYT13/TACR2/SLC6A3/DRD2/SYT5/RHCG/HTR2A/SYT10/MAPK15/SLC6A4/NOS1/CHRNA6
GO:0060079	excitatory postsynaptic potential	103/18493	0.000481326	0.00774177	0.00632754	BP	24	CUX2/ADRB2/CHRNA4/PPP1R9A/P2RX5/CHRNA5/CHRNG/GRIN2A/GRIN2B/HCRT/CHRND/DRD2/RELN/MPP2/ADORA1/GRIN1/CHRNA7/GRIA3/GLRB/CHRNA1/P2RX3/CHRNA6/CBLN1/WNT7A
GO:0017156	calcium ion regulated exocytosis	153/18493	0.000497505	0.00796767	0.00651217	BP	32	ADRA1A/APBA1/KCNB1/DRD1/SYT8/CHRNA4/ZP3/SNAP25/ADCY1/CDK5R2/SYT9/PRKCG/CACNA1G/CADPS/SYT7/ADORA2B/CHRNA5/SYT13/PCLO/CHRM2/DRD2/STXBP5L/SYT5/SCIN/HTR2A/UNC13A/UNC13C/SYT10/RIMS4/CHRNA6/TRPV6/WNT7A
GO:0034764	positive regulation of transmembrane transport	192/18493	0.000498153	0.00796767	0.00651217	BP	38	G6PD/ATP1B3/WNK3/ADRB2/RGN/TESC/DRD1/WNK2/IGF1/TRPC1/FXYD1/RAMP3/CACNG4/F2/SLC1A2/KCNH2/HTR3A/ABCB1/SLC34A1/STK39/FGF21/WNK4/GAL/EPHB2/KCNJ11/RELN/HAP1/GPC3/CD19/KCNC1/GALR2/STAC2/NOS1/GIP/LRRC26/CALCR/TERT/KCNC2
GO:0072078	nephron tubule morphogenesis	74/18493	0.000507668	0.00809723	0.00661806	BP	19	SIX2/FAT4/SIX4/GDNF/SOX9/HOXD11/KIF26B/NPNT/WNK4/SIX1/FOXD1/GPC3/LHX1/FGF8/WNT6/WT1/WNT9B/HOXA11/PAX2
GO:0045839	negative regulation of mitotic nuclear division	52/18493	0.000514506	0.00816553	0.00667388	BP	15	AURKB/PLK1/CCNB1/PTTG1/TRIP13/CDC20/CDT1/CHEK1/CENPF/BUB1/MAD2L1/BUB1B/TTK/NDC80/BMP7
GO:0060359	response to ammonium ion	128/18493	0.000514802	0.00816553	0.00667388	BP	28	ABAT/SLC6A1/HOMER2/DRD1/LYPD1/CHRNA4/CRHBP/GNAO1/CACNG4/PITX3/HOMER1/PRKCG/OXTR/HTR3A/SLC34A1/CHRM2/CHRM1/GABRB1/SLC6A3/PPP1R1B/DRD2/GRIN1/LY6H/CHRNA7/HTR2A/SULT1A3/GABRG2/KCNC2
GO:0030902	hindbrain development	147/18493	0.000520931	0.00823992	0.00673469	BP	31	ABAT/MDK/PPARGC1A/SSTR3/NANOS1/MYO16/TRNP1/KIF14/CDK5R2/DAB1/SCN5A/SPTBN2/LEF1/OTX1/SSTR2/BMP7/GBX2/HAP1/GRIN1/KCNC1/ASCL1/EN2/LHX1/PTF1A/SLC6A4/EN1/ZNF365/CBLN1/WNT7A/CTNNA2/CNTN1
GO:0033045	regulation of sister chromatid segregation	80/18493	0.000531953	0.00836803	0.00683939	BP	20	AURKB/PLK1/CCNB1/PTTG1/TACC3/TRIP13/CDC20/CDT1/CDCA5/CENPF/DLGAP5/CDC6/BUB1/MAD2L1/BUB1B/TTK/NDC80/RMI2/CENPE/MAPK15
GO:0071277	cellular response to calcium ion	80/18493	0.000531953	0.00836803	0.00683939	BP	20	GPLD1/ECT2/SYT8/CRHBP/RASAL1/ADCY1/SYT9/SCN5A/SYT7/PRKAA2/CPNE7/SYT13/CPNE9/ACER1/ALOX15/SYT5/CPNE6/SYT10/CPNE4/DPEP1
GO:0048167	regulation of synaptic plasticity	173/18493	0.000535258	0.00839696	0.00686304	BP	35	CPEB3/CDC20/DBN1/KCNB1/DRD1/PPP1R9A/FAM107A/SNAP25/SYNGR1/ITPKA/CALB2/SYT7/SORCS3/ITPR3/GRIN2A/GRIN2B/EPHB2/DRD2/RELN/S100B/MPP2/ADORA1/GRIN1/SHISA8/CHRNA7/UNC13A/UNC13C/SLC24A2/GRID2IP/CAMK2B/GIP/P2RX3/RIMS4/CBLN1/SHISA6
GO:0035094	response to nicotine	47/18493	0.000547866	0.00857125	0.0070055	BP	14	ABAT/LYPD1/CHRNA4/SLC7A11/CHRNA5/CHRNG/SLC6A3/PPP1R1B/CHRND/DRD2/KCNJ11/CHRNA7/CHRNA1/CHRNA6
GO:0017158	regulation of calcium ion-dependent exocytosis	104/18493	0.000559033	0.00869844	0.00710945	BP	24	ADRA1A/APBA1/KCNB1/DRD1/CHRNA4/ZP3/ADCY1/CDK5R2/SYT9/PRKCG/CACNA1G/SYT7/ADORA2B/CHRNA5/CHRM2/DRD2/STXBP5L/SYT5/HTR2A/SYT10/RIMS4/CHRNA6/TRPV6/WNT7A
GO:0051963	regulation of synapse assembly	104/18493	0.000559033	0.00869844	0.00710945	BP	24	CUX2/CLSTN1/PPP1R9A/SIX4/LRFN1/NTN1/OXTR/EFNA5/EPHB3/EPHB2/SIX1/TPBG/GRIN1/VSTM5/PTPRD/IL1RAPL2/GAP43/LHFPL4/ROBO2/SLITRK3/CBLN2/CBLN1/WNT7A/LRRN1
GO:0007611	learning or memory	247/18493	0.000566245	0.00873986	0.0071433	BP	46	CPEB3/SLC6A1/CUX2/MDK/DRD1/GATM/DKK1/CRHBP/DBH/SNAP25/TTBK1/GLP1R/ADCY1/PRKCG/OXTR/SORCS3/GPR88/ITPR3/ITGA3/SLC7A11/BCHE/TACR2/GRIN2A/GRIN2B/EPHB2/PPP1R1B/FZD9/DRD2/STRA6/RELN/S100B/GRIN1/CHRNA7/GALR2/TIFAB/NRXN3/HTR2A/GRPR/SLC24A2/NPTX2/SLC6A4/GIP/KCNK10/EN1/GABRA5/NLGN4Y
GO:0007269	neurotransmitter secretion	167/18493	0.000566274	0.00873986	0.0071433	BP	34	ADRA1A/APBA1/DRD1/SYT8/CHRNA4/PPP1R9A/GRM4/SNAP25/KMO/ADCY1/SYT9/SLC22A2/PRKCG/CADPS/SYT7/ADORA2B/CHRNA5/SYT13/PCLO/TACR2/CHRM2/SYN3/HCRT/DRD2/STXBP5L/SYT5/HTR2A/UNC13A/UNC13C/CACNA1B/SYT10/RIMS4/CHRNA6/WNT7A
GO:0099643	signal release from synapse	167/18493	0.000566274	0.00873986	0.0071433	BP	34	ADRA1A/APBA1/DRD1/SYT8/CHRNA4/PPP1R9A/GRM4/SNAP25/KMO/ADCY1/SYT9/SLC22A2/PRKCG/CADPS/SYT7/ADORA2B/CHRNA5/SYT13/PCLO/TACR2/CHRM2/SYN3/HCRT/DRD2/STXBP5L/SYT5/HTR2A/UNC13A/UNC13C/CACNA1B/SYT10/RIMS4/CHRNA6/WNT7A
GO:0033048	negative regulation of mitotic sister chromatid segregation	42/18493	0.000570229	0.0087681	0.00716638	BP	13	AURKB/PLK1/CCNB1/PTTG1/TRIP13/CDC20/CDT1/CENPF/BUB1/MAD2L1/BUB1B/TTK/NDC80
GO:0050803	regulation of synapse structure or activity	220/18493	0.000571167	0.0087681	0.00716638	BP	42	CDC20/CUX2/CLSTN1/DKK1/PPP1R9A/DNM1/SIX4/GPM6A/LRP8/LRFN1/ITPKA/HOMER1/NTN1/OXTR/EFNA5/NRCAM/SLC7A11/EPHB3/GRIN2B/EPHB2/FZD9/CAMKV/DRD2/RELN/SIX1/TPBG/GRIN1/VSTM5/PTPRD/IL1RAPL2/CAMK2B/GAP43/LHFPL4/ROBO2/SLITRK3/CBLN2/CBLN1/WNT7A/SHISA6/LRRN1/CTNNA2/CNTNAP4
GO:1902100	negative regulation of metaphase/anaphase transition of cell cycle	37/18493	0.000575186	0.00880619	0.00719752	BP	12	AURKB/PLK1/CCNB1/TRIP13/CDC20/CDT1/CENPF/BUB1/MAD2L1/BUB1B/TTK/NDC80
GO:0050807	regulation of synapse organization	214/18493	0.000612525	0.009133	0.00746463	BP	41	CDC20/CUX2/CLSTN1/DKK1/PPP1R9A/SIX4/GPM6A/LRP8/LRFN1/ITPKA/HOMER1/NTN1/OXTR/EFNA5/NRCAM/SLC7A11/EPHB3/GRIN2B/EPHB2/FZD9/CAMKV/DRD2/RELN/SIX1/TPBG/GRIN1/VSTM5/PTPRD/IL1RAPL2/CAMK2B/GAP43/LHFPL4/ROBO2/SLITRK3/CBLN2/CBLN1/WNT7A/SHISA6/LRRN1/CTNNA2/CNTNAP4
GO:0006558	L-phenylalanine metabolic process	11/18493	0.000614077	0.009133	0.00746463	BP	6	TAT/HPD/GSTZ1/HGD/PAH/IL4I1
GO:0006559	L-phenylalanine catabolic process	11/18493	0.000614077	0.009133	0.00746463	BP	6	TAT/HPD/GSTZ1/HGD/PAH/IL4I1
GO:0006600	creatine metabolic process	11/18493	0.000614077	0.009133	0.00746463	BP	6	GHR/SLC6A8/GATM/CKMT1A/CKMT1B/CKM
GO:0006702	androgen biosynthetic process	11/18493	0.000614077	0.009133	0.00746463	BP	6	HSD17B6/SRD5A2/SRD5A1/HSD3B2/HSD3B1/CYP17A1
GO:0010896	regulation of triglyceride catabolic process	11/18493	0.000614077	0.009133	0.00746463	BP	6	GPLD1/APOC3/APOA5/AADAC/APOC2/FGF21
GO:0021892	cerebral cortex GABAergic interneuron differentiation	11/18493	0.000614077	0.009133	0.00746463	BP	6	DRD1/DLX2/DLX1/DRD2/ASCL1/ARX
GO:0034372	very-low-density lipoprotein particle remodeling	11/18493	0.000614077	0.009133	0.00746463	BP	6	APOC3/APOA5/LCAT/APOA1/APOC2/APOA2
GO:0052697	xenobiotic glucuronidation	11/18493	0.000614077	0.009133	0.00746463	BP	6	UGT1A3/UGT1A4/UGT1A1/UGT1A9/UGT1A6/UGT2B28
GO:1902221	erythrose 4-phosphate/phosphoenolpyruvate family amino acid metabolic process	11/18493	0.000614077	0.009133	0.00746463	BP	6	TAT/HPD/GSTZ1/HGD/PAH/IL4I1
GO:1902222	erythrose 4-phosphate/phosphoenolpyruvate family amino acid catabolic process	11/18493	0.000614077	0.009133	0.00746463	BP	6	TAT/HPD/GSTZ1/HGD/PAH/IL4I1
GO:0001894	tissue homeostasis	221/18493	0.000628836	0.00932827	0.00762422	BP	42	SRC/LPCAT1/AZGP1/PDK4/RBP4/USH2A/ADRB2/HOMER2/PBLD/NANOS1/IL20RA/CIB2/ALB/RAB3D/TF/HOMER1/ITGB3/TFF1/SOX9/SPP1/CLDN18/TFF2/LCN1/ABCA12/STK39/IAPP/PIGR/PROM1/LYZ/VSIG1/USH1C/COL2A1/NXNL2/CNGB1/ZG16B/USH1G/PIP/RHO/TULP1/SFTPA2/POTEF/CDH3
GO:0044106	cellular amine metabolic process	81/18493	0.000631637	0.00934561	0.0076384	BP	20	ABAT/DMGDH/HAAO/BHMT/SMOX/SARDH/AADAT/ACMSD/DRD1/TDO2/SULT1B1/IDO2/HDC/DBH/KMO/AANAT/SLC7A11/GPR37/SLC6A3/NQO1
GO:0099565	chemical synaptic transmission, postsynaptic	111/18493	0.000637262	0.00940454	0.00768656	BP	25	ABAT/CUX2/ADRB2/CHRNA4/PPP1R9A/P2RX5/CHRNA5/CHRNG/GRIN2A/GRIN2B/HCRT/CHRND/DRD2/RELN/MPP2/ADORA1/GRIN1/CHRNA7/GRIA3/GLRB/CHRNA1/P2RX3/CHRNA6/CBLN1/WNT7A
GO:0050905	neuromuscular process	105/18493	0.000647467	0.00953058	0.00778957	BP	24	DRD1/IGDCC3/NPAS1/HOXC10/GPR88/UCHL1/ATP8A2/USH1C/GRIN2A/HMX3/SLC6A3/CHRND/DRD2/STRA6/FOXS1/GRIN1/GLRB/TIFAB/USH1G/NEFL/CHRNA1/HOXD10/SCN1A/CTNNA2
GO:0051384	response to glucocorticoid	149/18493	0.000662885	0.00973251	0.00795462	BP	31	TAT/PFKFB1/PCK2/SRD5A1/PCK1/SMYD3/AGXT/CDO1/CPS1/ARG1/MDK/HSD3B2/SSTR3/ALPL/FAM107A/HSD3B1/AVPR1A/SSTR5/UGT1A1/WNT7B/AANAT/IGFBP2/BCHE/SSTR2/AREG/APOA2/S100B/EPO/NEFL/ISL1/CALCR
GO:0072077	renal vesicle morphogenesis	19/18493	0.000679022	0.00994394	0.00812742	BP	8	SIX2/GDNF/SOX9/KIF26B/LIF/LHX1/WNT9B/PAX2
GO:0001838	embryonic epithelial tube formation	124/18493	0.000692215	0.0101113	0.00826419	BP	27	MTHFD1/MTHFD1L/TEAD2/SOX4/TRIM71/SPINT1/SIX4/GDNF/OVOL2/SOX11/SOX9/FZD2/SALL4/CTHRC1/PTK7/SPINT2/FOLR1/BMP7/VANGL2/GRHL2/SIX1/LRP2/ALX1/WNT6/WNT9B/SFRP2/PAX2
GO:0034377	plasma lipoprotein particle assembly	28/18493	0.000699062	0.0101853	0.0083247	BP	10	APOC3/APOC4/APOA5/MTTP/APOC1/LCAT/APOB/APOA1/APOC2/APOA2
GO:0006586	indolalkylamine metabolic process	15/18493	0.000705961	0.0102338	0.0083643	BP	7	HAAO/AADAT/ACMSD/TDO2/IDO2/KMO/AANAT
GO:0007216	G-protein coupled glutamate receptor signaling pathway	15/18493	0.000705961	0.0102338	0.0083643	BP	7	HOMER3/HOMER2/GRM4/DAGLA/HOMER1/TRPM1/GRM3
GO:0010959	regulation of metal ion transport	376/18493	0.000715645	0.0103479	0.00845762	BP	64	BAK1/G6PD/RANGRF/HOMER3/ATP1B3/WNK3/ADRB2/RGN/TESC/HOMER2/FXYD2/DRD1/WNK2/GPD1L/CYBA/GCK/TRPC1/NKAIN1/FXYD1/GNAO1/RAMP3/F2/TF/HOMER1/KCNH2/TMC2/FXYD3/SCN5A/GPR35/P2RX5/NKAIN4/STK39/CRHR1/WNK4/GAL/HCRT/DRD2/HAP1/EPO/SLN/ADORA1/GRIN1/CD19/KCNC1/SPINK1/GALR2/NKX2-5/HTR2A/LPAR3/DPP10/CACNG1/STAC2/CACNA1B/SCN3B/KCNG1/NOS1/CAMK2B/DPP6/P2RX3/LRRC26/CALCR/MTNR1B/KCNC2/CNTN1
GO:0051937	catecholamine transport	76/18493	0.00072529	0.010461	0.00855002	BP	19	SLC22A1/ABAT/KCNB1/DRD1/SYT8/CHRNA4/GDNF/SYT9/OXTR/SYT7/SYT13/ADRA2C/SLC6A3/DRD2/SYT5/HTR2A/SYT10/MAPK15/CHRNA6
GO:0021983	pituitary gland development	43/18493	0.000732775	0.0105175	0.00859621	BP	13	SRD5A1/PITX1/SIX3/NR0B1/POU3F2/PITX2/OTP/SLC6A3/LHX3/DRD2/FGF8/DUOX2/ISL1
GO:0046717	acid secretion	112/18493	0.000732882	0.0105175	0.00859621	BP	25	ABCB4/ABAT/ABCB11/CYP4F2/NMB/CYP4A11/AQP9/SLC1A1/APBA1/AGXT/GLS2/SLC6A1/SLC1A5/AVPR1A/KMO/PLA2G4F/SLC1A2/OXTR/TFF2/NMU/SLC22A16/DRD2/ADORA1/CCKBR/PLA2G2A
GO:0031128	developmental induction	33/18493	0.00074701	0.0106255	0.00868452	BP	11	AR/DKK1/ROBO1/GDNF/SIX3/SOX9/HOXC11/SIX1/FGF8/ROBO2/HOXA11
GO:0110110	NA	82/18493	0.000747057	0.0106255	0.00868452	BP	20	AR/DKK1/SIX4/ROBO1/GDNF/SOX9/TFAP2A/BMP10/HOXC11/LIF/BMP7/SIX1/LHX1/STOX1/FGF8/WNT6/WT1/ROBO2/HOXA11/PAX2
GO:0019359	nicotinamide nucleotide biosynthetic process	106/18493	0.000747834	0.0106255	0.00868452	BP	24	PFKFB1/ASPDH/GPD1/ALDOB/HAAO/DHTKD1/FBP1/OGDHL/ALDOA/ACMSD/IGF1/ENTPD5/GCKR/GCK/PPARGC1A/PFKFB4/HK2/ENO2/PKLR/KMO/PFKP/PRKAA2/HKDC1/HTR2A
GO:0019363	pyridine nucleotide biosynthetic process	106/18493	0.000747834	0.0106255	0.00868452	BP	24	PFKFB1/ASPDH/GPD1/ALDOB/HAAO/DHTKD1/FBP1/OGDHL/ALDOA/ACMSD/IGF1/ENTPD5/GCKR/GCK/PPARGC1A/PFKFB4/HK2/ENO2/PKLR/KMO/PFKP/PRKAA2/HKDC1/HTR2A
GO:0007409	axonogenesis	449/18493	0.000751927	0.0106573	0.00871045	BP	74	SRC/PLXNA1/TSKU/LIMK1/EFNA3/GFRA1/AUTS2/S100A6/PLXNA3/KIF5A/TRPC5/RAP1GAP/ROBO1/GDNF/ADCY1/LINGO1/GFRA3/DLX5/DAB1/NTN1/CRMP1/TRIM46/SPTBN2/POU3F2/SPP1/EFNA5/ZSWIM5/VAX2/NRCAM/NPTX1/EPHB3/UCHL1/ATP8A2/ISL2/COL25A1/RNF165/BRSK2/NTN3/BMP7/VANGL2/GBX2/EPHB2/LHX3/DRD2/MT3/SHOX2/TUBB3/RELN/S100B/NKX2-8/DSCAML1/FOXD1/GRIN1/NTNG1/LHX1/FGF8/SEMA3E/EPHA5/DPYSL5/NRXN3/LPAR3/EPHA8/ARX/NEFL/ISL1/GAP43/ROBO2/S…
GO:0003156	regulation of animal organ formation	38/18493	0.000754135	0.0106621	0.00871437	BP	12	AR/DKK1/ROBO1/GDNF/HOXC11/BMP7/SIX1/FGF8/WT1/ISL1/ROBO2/HOXA11
GO:0061564	axon development	493/18493	0.00075599	0.0106621	0.00871437	BP	80	SRC/PLXNA1/TSKU/LIMK1/TNFRSF21/EFNA3/GFRA1/AUTS2/DDR1/S100A6/PLXNA3/KIF5A/TRPC5/RAP1GAP/ROBO1/GDNF/ADCY1/LINGO1/GFRA3/DLX5/DAB1/NTN1/CRMP1/TRIM46/SPTBN2/POU3F2/APOA1/SPP1/EFNA5/ZSWIM5/VAX2/NRCAM/NPTX1/EPHB3/UCHL1/ATP8A2/ISL2/COL25A1/FOLR1/RNF165/BRSK2/NTN3/BMP7/VANGL2/GBX2/EPHB2/LHX3/DRD2/MT3/SHOX2/TUBB3/RELN/S100B/NKX2-8/DSCAML1/FOXD1/GRIN1/NTNG1/LHX1/FGF8/SEMA3E/EPHA5/DPYSL5/NRXN3/LPAR3/EPHA8/A…
GO:0072175	epithelial tube formation	131/18493	0.000758771	0.010675	0.00872493	BP	28	MTHFD1/MTHFD1L/TEAD2/SOX4/TRIM71/SPINT1/SIX4/GDNF/OVOL2/SOX11/SOX9/FZD2/SALL4/CTHRC1/PTK7/SPINT2/FOLR1/BMP7/VANGL2/GRHL2/SIX1/LRP2/FGF8/ALX1/WNT6/WNT9B/SFRP2/PAX2
GO:0046661	male sex differentiation	157/18493	0.000793369	0.0111055	0.00907681	BP	32	ESR1/SRD5A2/SRD5A1/NUDT1/AR/KIF18A/LHFPL2/MGST1/TEX19/ASPM/SIX4/NR0B1/REN/SOX9/BIK/LHB/INHA/DMRT1/HOXA10/ANKRD7/DMRT3/LRP2/HOXD13/FGF8/WT1/FGF9/WNT9B/HOXA9/SFRP2/HOXA11/TFAP2C/LHX9
GO:0006584	catecholamine metabolic process	54/18493	0.00079713	0.0111055	0.00907681	BP	15	ABAT/DAO/DRD1/PAH/HDC/DBH/SULT1A2/GRIN2A/GPR37/SLC6A3/DRD2/SNCB/INSM1/PNMT/SULT1A3
GO:0009712	catechol-containing compound metabolic process	54/18493	0.00079713	0.0111055	0.00907681	BP	15	ABAT/DAO/DRD1/PAH/HDC/DBH/SULT1A2/GRIN2A/GPR37/SLC6A3/DRD2/SNCB/INSM1/PNMT/SULT1A3
GO:0019320	hexose catabolic process	54/18493	0.00079713	0.0111055	0.00907681	BP	15	ALDOB/ALDOA/GLYCTK/KHK/GCK/ALDH1A1/HK2/ENO2/PKLR/FUT2/PFKP/PGM5/FUT9/FUT7/TKTL1
GO:1901617	organic hydroxy compound biosynthetic process	251/18493	0.00080838	0.0112349	0.00918256	BP	46	CYP8B1/SLC27A5/PCK2/SCP2/SEC14L2/ABCB11/SLC27A2/SRD5A2/DAO/CYP3A4/PCK1/INSIG1/AKR1D1/G6PD/SPHK1/ACOX2/ACACB/APOA5/BAAT/CYP7A1/HMGCS2/CES1/PAH/CYP19A1/TRPC1/CYP27A1/HDC/DBH/CYP39A1/ITPKA/APOB/APOA1/PRKAA2/AKR1C4/SLC7A11/DKKL1/OCA2/ASAH2/GPR37/SLC6A3/ACER1/ALOX15/INSM1/PNMT/CDH3/NPC1L1
GO:0098813	nuclear chromosome segregation	258/18493	0.000816115	0.011315	0.00924799	BP	47	AURKB/KIF2C/PLK1/CCNB1/PTTG1/TACC3/TRIP13/CDC20/CDT1/KIFC1/NUF2/CDCA5/RACGAP1/BLM/CENPF/NEK2/FANCD2/HORMAD2/NCAPG/DLGAP5/PSRC1/KIF18A/CDC6/BUB1/MAD2L1/KIF23/BUB1B/NCAPH/KIF4A/ZWINT/TTK/CDCA8/NDC80/TOP2A/ECT2/PRC1/KIF18B/RMI2/NUSAP1/CENPE/KIF14/CCNE1/TEX15/SMC1B/KIF4B/MAPK15/FMN2
GO:0002793	positive regulation of peptide secretion	265/18493	0.000822257	0.0113726	0.00929508	BP	48	ABAT/GPLD1/AACS/SRC/ANG/CD14/ANO1/RBP4/SOX4/TFR2/MYRIP/IGF1/GCK/FGA/GIPR/SAA1/EXPH5/FGB/TSLP/FGG/ORM1/MMP12/ORM2/IL1A/TRIM6/FERMT1/NMU/RFX6/IL17F/PANX2/FFAR2/DRD2/PDX1/ADORA1/ILDR1/PAEP/IL1RL1/CLEC5A/SLC30A8/GPR27/ISL1/VTCN1/GIP/CLEC6A/GRP/CHIA/IL26/PANX3
GO:0006937	regulation of muscle contraction	164/18493	0.00083785	0.0115603	0.00944852	BP	33	ABAT/ADRA1A/SPHK1/RANGRF/ADRB2/ADRA1B/TNNT1/MYLK2/CTNNA3/TNNI2/RGS2/OXTR/ITGA2/SCN5A/ADORA2B/TNNC1/NMU/NPNT/TACR2/BMP10/CHRM2/SSTR2/ADRA2C/TNNT2/TNNI3/ADORA1/HCN4/NKX2-5/ACE2/TACR1/NOS1/EDN2/MYH7
GO:0097305	response to alcohol	231/18493	0.000848937	0.0116851	0.00955054	BP	43	ABAT/GPLD1/CAT/BAK1/AACS/G6PD/CDK1/RAD51/CD14/BLM/RBP4/CDO1/CYP7A1/CYBA/HSD3B2/CRHBP/HSD3B1/AVPR1A/DBH/F7/ADH6/ADH7/LRP8/ADCY1/UGT1A1/RGS2/CLDN18/HTR3A/EFNA5/AANAT/PRKAA2/GRIN2A/GRIN2B/SLC6A3/DRD2/PRL/NQO1/GRIN1/PTGFR/NEFL/CCL7/ADCY2/KCNC2
GO:0071248	cellular response to metal ion	184/18493	0.00085946	0.0117819	0.0096296	BP	36	GPLD1/CCNB1/FBP1/TFR2/CYP1A2/ECT2/SYT8/PPARGC1A/CRHBP/DLG2/MMP9/RASAL1/ADCY1/FABP4/TF/SYT9/CYP1A1/SCN5A/SYT7/MT1X/SLC34A1/PRKAA2/TFAP2A/CPNE7/SYT13/MT1A/CPNE9/MT3/NQO1/ACER1/ALOX15/SYT5/CPNE6/SYT10/CPNE4/DPEP1
GO:0090103	cochlea morphogenesis	24/18493	0.000860079	0.0117819	0.0096296	BP	9	SOX9/FZD2/CTHRC1/PTK7/VANGL2/MYO3A/SIX1/TIFAB/PAX2
GO:0071825	protein-lipid complex subunit organization	49/18493	0.000869552	0.0118832	0.00971242	BP	14	APOC3/APOC4/APOA5/LIPG/LPA/MTTP/APOC1/ALB/LCAT/APOB/APOA1/APOC2/APOA2/PLA2G2A
GO:0048592	eye morphogenesis	145/18493	0.000882732	0.0120346	0.00983616	BP	30	BAK1/TSKU/RBP4/PITX3/SIX3/FSCN2/SOX11/SOX9/VAX2/PITX2/GNAT1/TFAP2A/PROM1/ATP8A2/BMP7/EPHB2/MEGF11/STRA6/MFAP2/TRPM1/RS1/LHX1/FOXN4/PTF1A/FOXF2/HCN1/TULP1/VSX1/WNT9A/PAX2
GO:0051304	chromosome separation	89/18493	0.000887991	0.0120775	0.00987126	BP	21	AURKB/PLK1/CCNB1/PTTG1/TACC3/TRIP13/CDC20/CDT1/BLM/CENPF/DLGAP5/CDC6/BUB1/MAD2L1/BUB1B/NCAPH/TTK/NDC80/TOP2A/CENPE/MAPK15
GO:0033046	negative regulation of sister chromatid segregation	44/18493	0.000932567	0.0126537	0.0103422	BP	13	AURKB/PLK1/CCNB1/PTTG1/TRIP13/CDC20/CDT1/CENPF/BUB1/MAD2L1/BUB1B/TTK/NDC80
GO:0007588	excretion	66/18493	0.000944604	0.0127566	0.0104263	BP	17	ADRA1A/AQP9/ABCG8/ABCG5/MDK/AVPR1A/ATP6V0A4/NPPB/ADORA2B/TACR2/ATP6V1B1/DRD2/ADORA1/NPHS2/NPHS1/AVPR2/CLCNKB
GO:0030858	positive regulation of epithelial cell differentiation	66/18493	0.000944604	0.0127566	0.0104263	BP	17	H2AFY2/FOXJ1/CD24/PROC/FOXN1/GDNF/OVOL2/SOX9/TMEM100/PROM1/ATOH8/LIF/GDF2/SFN/LHX1/SULT2B1/PAX2
GO:0007271	synaptic transmission, cholinergic	29/18493	0.000958674	0.0129162	0.0105567	BP	10	LYPD1/CHRNA4/CHRNA5/CHRNG/TACR2/CHRND/NQO1/CHRNA7/CHRNA1/CHRNA6
GO:0048593	camera-type eye morphogenesis	108/18493	0.00098971	0.0132703	0.0108461	BP	24	BAK1/TSKU/RBP4/PITX3/SIX3/SOX11/SOX9/PITX2/TFAP2A/PROM1/ATP8A2/BMP7/EPHB2/MEGF11/STRA6/RS1/LHX1/FOXN4/PTF1A/FOXF2/HCN1/VSX1/WNT9A/PAX2
GO:0071392	cellular response to estradiol stimulus	34/18493	0.000991407	0.0132703	0.0108461	BP	11	ESR1/SRD5A1/KIF18A/PPARGC1A/SSTR3/CRHBP/RAMP3/UGT1A1/ITGA2/ZNF703/SSTR2
GO:1901292	nucleoside phosphate catabolic process	146/18493	0.00099191	0.0132703	0.0108461	BP	30	PFKFB1/ASPDH/GPD1/ALDOB/DHTKD1/XDH/FBP1/OGDHL/NUDT1/ALDOA/PDE9A/PDE2A/IGF1/ENTPD5/UPP2/GCKR/GCK/PPARGC1A/PFKFB4/HK2/ENO2/PKLR/PFKP/ENTPD2/PRKAA2/GDA/HKDC1/HTR2A/NUDT11/NUDT10
GO:0051289	protein homotetramerization	78/18493	0.0010187	0.013569	0.0110903	BP	19	CAT/ACADL/FBP1/SHMT1/CTH/DCXR/ACACB/DPYS/MIP/ALDOA/GNMT/MAT1A/TDO2/TRPM8/CDA/TRPV5/ACPP/REG1A/HCN1
GO:0072087	renal vesicle development	20/18493	0.00101898	0.013569	0.0110903	BP	8	SIX2/GDNF/SOX9/KIF26B/LIF/LHX1/WNT9B/PAX2
GO:0009135	purine nucleoside diphosphate metabolic process	96/18493	0.001028	0.0136258	0.0111367	BP	22	PFKFB1/GPD1/ALDOB/DHTKD1/FBP1/OGDHL/ALDOA/IGF1/ENTPD5/GCKR/GCK/PPARGC1A/PFKFB4/DLG2/HK2/ENO2/PKLR/PFKP/ENTPD2/PRKAA2/HKDC1/HTR2A
GO:0009179	purine ribonucleoside diphosphate metabolic process	96/18493	0.001028	0.0136258	0.0111367	BP	22	PFKFB1/GPD1/ALDOB/DHTKD1/FBP1/OGDHL/ALDOA/IGF1/ENTPD5/GCKR/GCK/PPARGC1A/PFKFB4/DLG2/HK2/ENO2/PKLR/PFKP/ENTPD2/PRKAA2/HKDC1/HTR2A
GO:0046031	ADP metabolic process	84/18493	0.00103323	0.0136635	0.0111675	BP	20	PFKFB1/GPD1/ALDOB/DHTKD1/FBP1/OGDHL/ALDOA/IGF1/ENTPD5/GCKR/GCK/PPARGC1A/PFKFB4/HK2/ENO2/PKLR/PFKP/PRKAA2/HKDC1/HTR2A
GO:0031960	response to corticosteroid	166/18493	0.00104121	0.0137372	0.0112277	BP	33	TAT/PFKFB1/PCK2/SRD5A1/PCK1/SRC/SMYD3/AGXT/CDO1/CPS1/ARG1/MDK/CYBA/HSD3B2/SSTR3/ALPL/FAM107A/HSD3B1/AVPR1A/SSTR5/UGT1A1/WNT7B/AANAT/IGFBP2/BCHE/SSTR2/AREG/APOA2/S100B/EPO/NEFL/ISL1/CALCR
GO:0009166	nucleotide catabolic process	140/18493	0.00104502	0.0137558	0.0112429	BP	29	PFKFB1/ASPDH/GPD1/ALDOB/DHTKD1/XDH/FBP1/OGDHL/NUDT1/ALDOA/PDE9A/PDE2A/IGF1/ENTPD5/UPP2/GCKR/GCK/PPARGC1A/PFKFB4/HK2/ENO2/PKLR/PFKP/PRKAA2/GDA/HKDC1/HTR2A/NUDT11/NUDT10
GO:0006694	steroid biosynthetic process	193/18493	0.00108584	0.0142604	0.0116554	BP	37	CYP8B1/SLC27A5/SCP2/SEC14L2/HSD11B1/ABCB11/HSD17B6/SLC27A2/SRD5A2/SRD5A1/CYP3A4/INSIG1/AKR1D1/G6PD/ACOX2/ACACB/APOA5/BAAT/CYP7A1/HMGCS2/CES1/HSD3B2/PPARGC1A/CYP19A1/CYP27A1/HSD3B1/CYP11A1/CYP39A1/CYP17A1/APOB/NR0B1/APOA1/PRKAA2/AKR1C4/DKKL1/LHB/NPC1L1
GO:0000022	mitotic spindle elongation	12/18493	0.0011095	0.0143733	0.0117476	BP	6	AURKB/RACGAP1/KIF23/KIF4A/PRC1/KIF4B
GO:0006568	tryptophan metabolic process	12/18493	0.0011095	0.0143733	0.0117476	BP	6	HAAO/AADAT/ACMSD/TDO2/IDO2/KMO
GO:0009071	serine family amino acid catabolic process	12/18493	0.0011095	0.0143733	0.0117476	BP	6	DAO/SHMT1/AGXT/SDS/CBS/CDO1
GO:0052803	imidazole-containing compound metabolic process	12/18493	0.0011095	0.0143733	0.0117476	BP	6	MTHFD1/AMDHD1/HDC/UROC1/FTCD/HAL
GO:0070989	oxidative demethylation	12/18493	0.0011095	0.0143733	0.0117476	BP	6	CYP2C8/CYP3A4/CYP2C9/CYP1A2/CYP3A5/CYP2D6
GO:0098962	regulation of postsynaptic neurotransmitter receptor activity	12/18493	0.0011095	0.0143733	0.0117476	BP	6	SRC/CACNG4/HOMER1/NPTX1/NPTX2/SHISA6
GO:0072283	metanephric renal vesicle morphogenesis	16/18493	0.00113171	0.0146265	0.0119546	BP	7	SIX2/GDNF/KIF26B/LIF/LHX1/WNT9B/PAX2
GO:0072525	pyridine-containing compound biosynthetic process	109/18493	0.00113416	0.0146265	0.0119546	BP	24	PFKFB1/ASPDH/GPD1/ALDOB/HAAO/DHTKD1/FBP1/OGDHL/ALDOA/ACMSD/IGF1/ENTPD5/GCKR/GCK/PPARGC1A/PFKFB4/HK2/ENO2/PKLR/KMO/PFKP/PRKAA2/HKDC1/HTR2A
GO:0071241	cellular response to inorganic substance	207/18493	0.00114046	0.0146736	0.0119931	BP	39	GPLD1/CCNB1/FBP1/BLM/TFR2/CYP1A2/ECT2/SYT8/PPARGC1A/CRHBP/DLG2/MMP9/RASAL1/ADCY1/FABP4/TF/SYT9/CYP1A1/SCN5A/SYT7/MT1X/SLC34A1/PRKAA2/TFAP2A/CPNE7/SYT13/MT1A/CPNE9/MT3/NQO1/ACER1/ALOX15/SYT5/CPNE6/SYT10/CPNE4/DPEP1/MMP3/KCNC2
GO:1903522	regulation of blood circulation	262/18493	0.00114293	0.0146736	0.0119931	BP	47	ADRA1A/RANGRF/SLC1A1/CYP2J2/ADRA1B/GPD1L/TRPC1/FXYD1/GNAO1/AVPR1A/DBH/FGA/FGB/FGG/GLP1R/CTNNA3/KCNH2/RGS2/OXTR/CACNA1G/SCN5A/KCND3/NMU/ITPR3/ATP2B2/BMP10/CHRM2/ADRA2C/AVPR1B/DRD2/TNNT2/TNNI3/ADORA1/HCN4/FOXN4/NKX2-5/ACE2/HTR2A/ADRB1/AVPR2/CACNA1B/ATP1A3/SCN3B/NOS1/EDN2/MYH7/KCNK15
GO:0043588	skin development	412/18493	0.00115786	0.014832	0.0121225	BP	68	H2AFY2/DSG1/PCSK6/FRAS1/DKK1/COL5A3/EXPH5/PKP3/FOXN1/FA2H/ITGB4/ALOX12B/CYP26B1/HOXC13/OVOL2/KRT19/ITGA2/KRT15/ALOXE3/APCDD1/SOX9/LTB/FERMT1/ABCA12/KRTAP4-1/KRTAP5-6/ITGA3/ATP8A2/KRT17/CNFN/GAL/KRT27/KRT80/VANGL2/FOXE1/FOXQ1/KRTAP19-5/WNT10A/KRTAP5-5/GRHL2/DSC3/KRT40/SFN/EVPL/PI3/KRT6C/ACER1/KRT23/KRT79/SCEL/KRTAP20-2/ALX4/KRT4/EREG/CLDN4/KLK13/TNFRSF19/KRT16/KRT6B/OVOL1/LGR5/CDH3/GJB3/KRT36/KRTA…
GO:0006637	acyl-CoA metabolic process	103/18493	0.00116475	0.0148538	0.0121404	BP	23	GLYAT/ACSM5/ACSM2A/ACSM2B/AASS/ACSL1/PIPOX/ACACB/PDK4/GSTZ1/BAAT/AADAT/ACOT12/HMGCS2/TDO2/ACSM1/ACOT6/ACSS1/ACSL4/ACOT11/ELOVL7/ELOVL4/ELOVL3
GO:0035383	thioester metabolic process	103/18493	0.00116475	0.0148538	0.0121404	BP	23	GLYAT/ACSM5/ACSM2A/ACSM2B/AASS/ACSL1/PIPOX/ACACB/PDK4/GSTZ1/BAAT/AADAT/ACOT12/HMGCS2/TDO2/ACSM1/ACOT6/ACSS1/ACSL4/ACOT11/ELOVL7/ELOVL4/ELOVL3
GO:0030879	mammary gland development	141/18493	0.00117476	0.0148648	0.0121494	BP	29	ESR1/SERPINC1/XDH/SRC/AR/CDO1/ARG1/MST1/CYP19A1/DDR1/HK2/IQGAP3/ROBO1/NTN1/OXTR/WNT7B/ITGA2/LEF1/ZNF703/SOX9/HOXB9/SLC6A3/PRL/AREG/NRG1/NRG3/HOXD9/TDGF1/HOXA9
GO:0009069	serine family amino acid metabolic process	45/18493	0.001176	0.0148648	0.0121494	BP	13	GLYAT/MTHFD1/DAO/SHMT1/CTH/AGXT/SDS/CBS/CDO1/BAAT/AGXT2/SLC7A11/GGT1
GO:0010107	potassium ion import	45/18493	0.001176	0.0148648	0.0121494	BP	13	ATP1B3/WNK3/KCNJ4/FXYD2/ABCC9/WNK2/WNK4/KCNJ11/HCN4/ATP1A4/SLC12A1/ATP1A3/ATP12A
GO:0051985	negative regulation of chromosome segregation	45/18493	0.001176	0.0148648	0.0121494	BP	13	AURKB/PLK1/CCNB1/PTTG1/TRIP13/CDC20/CDT1/CENPF/BUB1/MAD2L1/BUB1B/TTK/NDC80
GO:0007200	phospholipase C-activating G-protein coupled receptor signaling pathway	97/18493	0.00118862	0.0149913	0.0122527	BP	22	ESR1/ADRA1A/ANO1/DRD1/ADRA1B/GNA14/GPR17/F2/HOMER1/GPR35/CHRM2/CHRM1/HCRT/DRD2/CCKBR/GALR2/HTR2A/LPAR3/GPR27/GRPR/TACR1/GRP
GO:0099601	regulation of neurotransmitter receptor activity	56/18493	0.00120144	0.0151117	0.0123512	BP	15	SRC/ADRB2/PPARGC1A/CRHBP/CACNG4/HOMER1/NPTX1/EPHB2/RELN/LYPD6B/LYPD6/PSCA/SHISA8/NPTX2/SHISA6
GO:1904029	regulation of cyclin-dependent protein kinase activity	91/18493	0.00120391	0.0151117	0.0123512	BP	21	PLK1/CCNB1/SRC/CCNB2/CDC25A/BLM/CCNF/PSRC1/CDC6/CDKN3/PKMYT1/CDC25C/TTBK1/CCNE1/CDK5R2/DIRAS3/CCNJL/SFN/STOX1/CCNA1/CCNO
GO:0002028	regulation of sodium ion transport	85/18493	0.0012085	0.0151117	0.0123512	BP	20	RANGRF/ATP1B3/WNK3/ADRB2/TESC/FXYD2/WNK2/GPD1L/NKAIN1/FXYD1/FXYD3/SCN5A/NKAIN4/STK39/WNK4/DRD2/NKX2-5/SCN3B/NOS1/CNTN1
GO:0015721	bile acid and bile salt transport	25/18493	0.00120872	0.0151117	0.0123512	BP	9	SLC10A1/SLC27A5/ABCB11/AQP9/STARD5/SLCO2B1/SLCO1B1/SLCO1A2/AKR1C4
GO:0007059	chromosome segregation	312/18493	0.00121601	0.0151696	0.0123985	BP	54	AURKB/KIF2C/PLK1/CCNB1/PTTG1/TACC3/SPC25/TRIP13/CDC20/CDT1/BIRC5/KIFC1/NUF2/CDCA5/SKA3/CENPW/MKI67/RACGAP1/BLM/CENPF/HJURP/NEK2/FANCD2/HORMAD2/NCAPG/DLGAP5/PSRC1/SKA1/KIF18A/CDC6/BUB1/MAD2L1/KIF23/BUB1B/NCAPH/KIF4A/ZWINT/TTK/CDCA8/NDC80/TOP2A/ECT2/PRC1/KIF18B/RMI2/NUSAP1/CENPE/KIF14/CCNE1/TEX15/SMC1B/KIF4B/MAPK15/FMN2
GO:0014046	dopamine secretion	40/18493	0.00125274	0.0155264	0.0126901	BP	12	ABAT/SYT8/CHRNA4/GDNF/SYT9/SYT7/SYT13/DRD2/SYT5/HTR2A/SYT10/CHRNA6
GO:0014059	regulation of dopamine secretion	40/18493	0.00125274	0.0155264	0.0126901	BP	12	ABAT/SYT8/CHRNA4/GDNF/SYT9/SYT7/SYT13/DRD2/SYT5/HTR2A/SYT10/CHRNA6
GO:0044058	regulation of digestive system process	40/18493	0.00125274	0.0155264	0.0126901	BP	12	APOA5/WNK3/ABCG8/ABCG5/OXTR/APOA1/TFF2/NMU/STK39/WNK4/APOA2/TIFAB
GO:0048645	animal organ formation	62/18493	0.00129062	0.0158834	0.0129819	BP	16	AR/DKK1/NKX3-2/ROBO1/GDNF/FOLR1/HOXC11/BMP7/SIX1/LRP2/FGF8/WT1/ISL1/ROBO2/HOXA11/PAX2
GO:0045137	development of primary sexual characteristics	222/18493	0.00129327	0.0158834	0.0129819	BP	41	ESR1/SRD5A2/SRD5A1/SRC/NUDT1/AR/ANG/KIF18A/LHFPL2/CYP19A1/ZP3/MGST1/PTPRN/TEX19/ASPM/SIX4/AFP/NR0B1/REN/SOX9/VGF/BIK/DMRTA1/PCYT1B/LHB/INHA/UMODL1/DMRT1/HOXA10/ANKRD7/LRP2/FGF8/EREG/WT1/ROBO2/FGF9/HOXA9/SFRP2/HOXA11/TFAP2C/LHX9
GO:0009112	nucleobase metabolic process	35/18493	0.00129819	0.0158834	0.0129819	BP	11	MTHFD1/ALDH6A1/XDH/SHMT1/MTHFD1L/DPYS/CPS1/CDA/AOX1/GDA/ACPP
GO:0045777	positive regulation of blood pressure	35/18493	0.00129819	0.0158834	0.0129819	BP	11	ADRA1A/ADRA1B/CYBA/AVPR1A/GLP1R/OXTR/NMU/QRFP/ADORA1/ADRB1/AVPR2
GO:0050892	intestinal absorption	35/18493	0.00129819	0.0158834	0.0129819	BP	11	MOGAT2/APOA5/ABCG8/ABCG5/SLC2A2/VIL1/GCNT3/APOA1/APOA2/FABP1/NPC1L1
GO:0051954	positive regulation of amine transport	35/18493	0.00129819	0.0158834	0.0129819	BP	11	ABAT/SLC6A1/KCNB1/SLC38A3/AVPR1A/KMO/GDNF/OXTR/TACR2/DRD2/ACE2
GO:0060562	epithelial tube morphogenesis	313/18493	0.00130984	0.0159918	0.0130705	BP	54	ESR1/MTHFD1/SRC/MTHFD1L/AR/TEAD2/SOX4/TRIM71/SIX2/DDR1/FAT4/SPINT1/SIX4/GDNF/NTN1/OVOL2/SOX11/LEF1/SOX9/FZD2/SALL4/HOXD11/CTHRC1/PTK7/KIF26B/NPNT/SPINT2/FOLR1/WNK4/BMP7/VANGL2/GBX2/AREG/GDF2/GRHL2/SIX1/FOXD1/LRP2/GPC3/LHX1/STOX1/FOXN4/FGF8/NKX2-5/SEMA3E/ALX1/WNT6/WT1/WNT9B/LAMA1/LGR5/SFRP2/HOXA11/PAX2
GO:0032411	positive regulation of transporter activity	104/18493	0.00133675	0.0162576	0.0132877	BP	23	PON1/ATP1B3/WNK3/ADRB2/RGN/TESC/WNK2/SYNGR3/CACNG4/HTR3A/ABCB1/STK39/WNK4/GAL/EPHB2/KCNJ11/RELN/HAP1/KCNC1/GALR2/STAC2/LRRC26/KCNC2
GO:0006576	cellular biogenic amine metabolic process	51/18493	0.00133729	0.0162576	0.0132877	BP	14	DMGDH/HAAO/BHMT/SMOX/SARDH/AADAT/ACMSD/TDO2/SULT1B1/IDO2/HDC/DBH/KMO/AANAT
GO:0050890	cognition	285/18493	0.00134065	0.0162639	0.0132929	BP	50	CPEB3/SLC6A1/CUX2/MDK/DRD1/GATM/DKK1/CHRNA4/CRHBP/FAM107A/DBH/SNAP25/TTBK1/GLP1R/ADCY1/PRKCG/OXTR/SORCS3/GPR88/ITPR3/ITGA3/SLC7A11/BCHE/TACR2/GRIN2A/CHRM1/GRIN2B/EPHB2/PPP1R1B/FZD9/DRD2/STRA6/RELN/S100B/ADORA1/GRIN1/CHRNA7/GALR2/TIFAB/NRXN3/HTR2A/GRPR/SLC24A2/NPTX2/SLC6A4/GIP/KCNK10/EN1/GABRA5/NLGN4Y
GO:0033047	regulation of mitotic sister chromatid segregation	68/18493	0.00135255	0.0163735	0.0133825	BP	17	AURKB/PLK1/CCNB1/PTTG1/TACC3/TRIP13/CDC20/CDT1/CENPF/DLGAP5/CDC6/BUB1/MAD2L1/BUB1B/TTK/NDC80/CENPE
GO:0016079	synaptic vesicle exocytosis	123/18493	0.00136185	0.0164514	0.0134461	BP	26	ADRA1A/APBA1/DRD1/SYT8/CHRNA4/SNAP25/ADCY1/SYT9/PRKCG/CADPS/SYT7/ADORA2B/CHRNA5/SYT13/PCLO/CHRM2/DRD2/STXBP5L/SYT5/HTR2A/UNC13A/UNC13C/SYT10/RIMS4/CHRNA6/WNT7A
GO:0009185	ribonucleoside diphosphate metabolic process	98/18493	0.0013703	0.0165187	0.0135011	BP	22	PFKFB1/GPD1/ALDOB/DHTKD1/FBP1/OGDHL/ALDOA/IGF1/ENTPD5/GCKR/GCK/PPARGC1A/PFKFB4/DLG2/HK2/ENO2/PKLR/PFKP/ENTPD2/PRKAA2/HKDC1/HTR2A
GO:0072347	response to anesthetic	74/18493	0.00139053	0.0166717	0.0136262	BP	18	ABAT/SLC6A1/HOMER2/DRD1/CRHBP/GNAO1/F7/CACNG4/PITX3/HOMER1/PRKCG/OXTR/HTR3A/SLC6A3/PPP1R1B/DRD2/GRIN1/HTR2A
GO:0046546	development of primary male sexual characteristics	136/18493	0.00139174	0.0166717	0.0136262	BP	28	ESR1/SRD5A2/SRD5A1/NUDT1/AR/KIF18A/LHFPL2/MGST1/TEX19/ASPM/SIX4/NR0B1/REN/SOX9/BIK/LHB/INHA/DMRT1/HOXA10/ANKRD7/LRP2/WT1/FGF9/HOXA9/SFRP2/HOXA11/TFAP2C/LHX9
GO:1904064	positive regulation of cation transmembrane transport	136/18493	0.00139174	0.0166717	0.0136262	BP	28	G6PD/ATP1B3/WNK3/ADRB2/RGN/TESC/DRD1/WNK2/TRPC1/FXYD1/RAMP3/CACNG4/F2/KCNH2/WNK4/GAL/EPHB2/KCNJ11/RELN/HAP1/CD19/KCNC1/GALR2/STAC2/NOS1/LRRC26/CALCR/KCNC2
GO:0008406	gonad development	216/18493	0.00139515	0.0166777	0.0136311	BP	40	ESR1/SRD5A2/SRD5A1/SRC/NUDT1/AR/ANG/KIF18A/CYP19A1/ZP3/MGST1/PTPRN/TEX19/ASPM/SIX4/AFP/NR0B1/REN/SOX9/VGF/BIK/DMRTA1/PCYT1B/LHB/INHA/UMODL1/DMRT1/HOXA10/ANKRD7/LRP2/FGF8/EREG/WT1/ROBO2/FGF9/HOXA9/SFRP2/HOXA11/TFAP2C/LHX9
GO:0003333	amino acid transmembrane transport	86/18493	0.00140854	0.0167852	0.013719	BP	20	SLC25A15/SLC1A1/SLC38A4/SLC6A8/SLC7A1/SLC6A14/SLC1A5/SLC38A3/SLC6A12/SLC1A2/SLC38A1/RGS2/SLC7A10/SLC25A18/STK39/SLC6A6/SLC7A11/SLC6A15/SLC6A19/SLC38A8
GO:1904062	regulation of cation transmembrane transport	314/18493	0.00141001	0.0167852	0.013719	BP	54	G6PD/RANGRF/ATP1B3/WNK3/ADRB2/RGN/TESC/FXYD2/DRD1/WNK2/GPD1L/CYBA/PPARGC1A/TRPC1/CRHBP/FXYD1/MMP9/RAMP3/CACNG4/F2/HOMER1/KCNH2/TMC2/RGS2/FXYD3/SCN5A/GPR35/STK39/CRHR1/WNK4/GAL/EPHB2/DRD2/KCNJ11/RELN/HAP1/EPO/SLN/SHISA8/CD19/KCNC1/GALR2/DPP10/CACNG1/STAC2/SCN3B/KCNG1/NOS1/DPP6/LRRC26/CALCR/SHISA6/MTNR1B/KCNC2
GO:0009743	response to carbohydrate	223/18493	0.00141343	0.0167911	0.0137238	BP	41	GYS2/PCK2/GPLD1/CAT/PCK1/AACS/CDT1/MAPK13/ANO1/SLC6A1/SOX4/CPB2/CYP7A1/KCNB1/KHK/CYBA/GCKR/GCK/PPARGC1A/PTPRN/GIPR/PKLR/GJB6/ITGA2/APOB/EFNA5/PRKAA2/FGF21/RFX6/BRSK2/KCNJ11/PDX1/APOA2/COLEC12/LIN28A/EPHA5/SLC30A8/GPR27/GIP/P2RX3/PAX2
GO:0051480	regulation of cytosolic calcium ion concentration	350/18493	0.0014303	0.0169564	0.0138588	BP	59	ESR1/NMB/BAK1/ADRA1A/KNG1/DRD1/ADRA1B/CYBA/CD24/LPAR2/TRPC1/GPR17/AVPR1A/RAMP3/GIPR/SAA1/CIB2/TRPC5/F2/GLP1R/CALB2/OXTR/FAM155B/GPR35/MCOLN3/P2RX5/NMU/ITPR3/IAPP/ATP2B2/GRIN2A/GRIN2B/AVPR1B/HCRT/CCR6/FZD9/DRD2/TRPM1/TRPV5/HAP1/EPO/TRPC7/ADORA1/GRIN1/PTGFR/CD19/PLCZ1/CCKBR/GALR2/CNGB1/HTR2A/LPAR3/TACR1/NOS1/EDN2/P2RX3/CALCR/TRPV6/MTNR1B
GO:0006766	vitamin metabolic process	130/18493	0.00146577	0.0173409	0.0141731	BP	27	CYP4F2/MTHFD1/CYB5A/CYP3A4/HAAO/SHMT1/MTHFD1L/CYP4F11/RGN/ALDH1L1/TTPA/CYP11A1/KMO/SLC2A1/CYP26B1/AOX1/CYP1A1/CYP4F12/RBP2/CYP26A1/TCN1/CYP24A1/FOLR1/LRP2/ACPP/PRSS1/TKTL1
GO:0008206	bile acid metabolic process	46/18493	0.00147014	0.0173567	0.0141861	BP	13	CYP8B1/SLC27A5/SCP2/ABCB11/SLC27A2/AKR1D1/ACOX2/SULT2A1/BAAT/CYP7A1/CYP27A1/CYP39A1/AKR1C4
GO:0009713	catechol-containing compound biosynthetic process	21/18493	0.00148236	0.0173934	0.0142161	BP	8	DAO/PAH/HDC/DBH/GPR37/SLC6A3/INSM1/PNMT
GO:0042423	catecholamine biosynthetic process	21/18493	0.00148236	0.0173934	0.0142161	BP	8	DAO/PAH/HDC/DBH/GPR37/SLC6A3/INSM1/PNMT
GO:0060713	labyrinthine layer morphogenesis	21/18493	0.00148236	0.0173934	0.0142161	BP	8	SPINT1/WNT7B/LEF1/SPINT2/BMP7/GRHL2/GCM1/RSPO3
GO:0021761	limbic system development	105/18493	0.00153008	0.0179167	0.0146437	BP	23	SRD5A2/MFSD2A/SRD5A1/MDK/DRD1/HSD3B2/HSD3B1/PLXNA3/LRP8/KIF14/CDK5R2/DLX2/NR0B1/LEF1/POU3F2/OTP/DLX1/DRD2/RELN/HAP1/KIRREL3/EPHA5/NEFL
GO:0048754	branching morphogenesis of an epithelial tube	150/18493	0.00155484	0.018146	0.0148312	BP	30	ESR1/SRC/AR/SIX2/DDR1/FAT4/SIX4/GDNF/LEF1/SOX9/HOXD11/NPNT/BMP7/VANGL2/GBX2/AREG/GDF2/SIX1/FOXD1/GPC3/LHX1/FGF8/SEMA3E/WNT6/WT1/WNT9B/LAMA1/SFRP2/HOXA11/PAX2
GO:0072503	cellular divalent inorganic cation homeostasis	483/18493	0.00155601	0.018146	0.0148312	BP	77	ESR1/NMB/BAK1/ADRA1A/EPHX2/KCTD17/KNG1/CCL14/RGN/DRD1/ADRA1B/CYBA/CD24/LPAR2/TRPC1/GPR17/TRPM8/AVPR1A/RAMP3/SLC39A4/GIPR/SAA1/CIB2/TRPC5/F2/GLP1R/CALB2/OXTR/FAM155B/GPR35/MCOLN3/MT1X/P2RX5/ATP2C2/NMU/ITPR3/IAPP/ATP2B2/GRIN2A/FATE1/GRIN2B/AVPR1B/MT1A/S100A9/HCRT/CCR6/FZD9/DRD2/MT3/TNNI3/TRPM1/TRPV5/HAP1/EPO/TRPC7/ADORA1/GRIN1/PTGFR/CD19/CHRNA7/PLCZ1/CCKBR/GALR2/CNGB1/HTR2A/LPAR3/SLC30A8/TACR1/SLC2…
GO:0055067	monovalent inorganic cation homeostasis	137/18493	0.00156236	0.018183	0.0148614	BP	28	CYP4F2/CYP4A11/PDK4/ATP1B3/SLC4A11/TTPA/AVPR1A/ATP6V0A4/KCNH2/CYP4F12/C7/NPPB/UPK3A/SLC4A3/SLC4A4/SLC9A2/ATP6V1B1/TMPRSS3/DRD2/ATP6V0D2/ADORA1/CA7/RHCG/ATP1A4/AVPR2/SLC12A1/ATP1A3/ATP12A
GO:0003015	heart process	252/18493	0.00157928	0.0183427	0.014992	BP	45	ADRA1A/SRC/RANGRF/SLC1A1/CYP2J2/ADRA1B/GPD1L/TRPC1/FXYD1/GNAO1/AVPR1A/RAMP3/TNNT1/VEGFB/MYLK2/GLP1R/CTNNA3/TNNI2/KCNH2/RGS2/CACNA1G/SCN5A/KCND3/TNNC1/NMU/ITPR3/ATP2B2/BMP10/CHRM2/DRD2/TNNT2/TNNI3/ADORA1/HCN4/FOXN4/NKX2-5/ACE2/ADRB1/CACNA1B/SCN3B/NOS1/SCN1A/EDN2/MYH7/KCNK15
GO:0035136	forelimb morphogenesis	41/18493	0.00158937	0.0184226	0.0150572	BP	12	ZBTB16/TFAP2A/RNF165/SHOX2/ALX4/HOXD10/HOXD9/EN1/WNT9A/HOXA9/HOXA11/WNT7A
GO:0046660	female sex differentiation	118/18493	0.00161188	0.0186457	0.0152396	BP	25	ESR1/SRD5A2/SRD5A1/BAK1/SRC/TYRO3/ANG/RBP4/LHFPL2/CYP19A1/ZP3/PTPRN/AFP/VGF/DMRTA1/PCYT1B/INHA/UMODL1/STRA6/LRP2/LHX1/EREG/WT1/ROBO2/LHX9
GO:0009566	fertilization	177/18493	0.0016308	0.0188265	0.0153873	BP	34	FETUB/CDK1/AR/ALDOA/SPACA7/LHFPL2/SYT8/ZP3/ROPN1B/APOB/SLC22A16/DKKL1/LCN6/UMODL1/CATSPER1/HOXA10/ASTL/TRPC7/SPINK13/CLGN/RIMBP3C/PLCZ1/SPINK1/ZP1/PAEP/GLRB/ATP1A4/ZAN/DUOX2/HOXD10/HOXD9/TDRD12/HOXA9/HOXA11
GO:0051193	regulation of cofactor metabolic process	75/18493	0.00163761	0.0188616	0.015416	BP	18	PFKFB1/GPD1/FBP1/HP/PDK4/GSTZ1/ACMSD/IGF1/ENTPD5/GCKR/GCK/PPARGC1A/PFKFB4/PRKAA2/SLC7A11/MT3/HTR2A/MMP3
GO:0042220	response to cocaine	52/18493	0.00164042	0.0188616	0.015416	BP	14	ABAT/SLC6A1/HOMER2/DRD1/CRHBP/CACNG4/PITX3/HOMER1/OXTR/HTR3A/SLC6A3/PPP1R1B/DRD2/HTR2A
GO:0007338	single fertilization	144/18493	0.00165134	0.0189491	0.0154876	BP	29	FETUB/CDK1/AR/ALDOA/SPACA7/LHFPL2/SYT8/ZP3/ROPN1B/SLC22A16/DKKL1/LCN6/UMODL1/CATSPER1/HOXA10/ASTL/TRPC7/SPINK13/CLGN/PLCZ1/SPINK1/ZP1/PAEP/GLRB/ZAN/HOXD10/HOXD9/HOXA9/HOXA11
GO:0050727	regulation of inflammatory response	425/18493	0.00165699	0.0189759	0.0155094	BP	69	ESR1/SERPING1/C6/C8A/C1S/KLKB1/CFHR4/MAPK13/TYRO3/C1R/C8B/F12/FANCD2/CCL14/CFHR5/CPB2/CFHR2/DNASE1L3/CPN2/NLRP6/PDE2A/CFH/C4BPA/CYP19A1/ZP3/PBK/GPR17/MMP9/SAA1/PGLYRP2/TSLP/TTBK1/PROC/F2/CFHR1/C9/FABP4/IL17B/ITGA2/C7/APOA1/AHSG/SELE/APCS/CREB3L3/ADORA2B/TEK/STK39/C5orf30/GGT1/IL17F/FFAR2/SMPDL3B/S100A9/TNFAIP6/IL22RA2/ADORA1/CD19/ACE2/IL1RL1/CR2/DUOXA2/DUOXA1/ISL1/CXCL17/FAM19A3/SUSD4/PLA2G2A/MMP3
GO:0072273	metanephric nephron morphogenesis	26/18493	0.001663	0.0190067	0.0155346	BP	9	SIX2/GDNF/SOX9/KIF26B/LIF/LHX1/WT1/WNT9B/PAX2
GO:1903580	positive regulation of ATP metabolic process	36/18493	0.00167875	0.0191485	0.0156505	BP	11	PFKFB1/BEND3/GPD1/CCNB1/CDK1/IGF1/ENTPD5/PPARGC1A/PFKFB4/PRKAA2/HTR2A
GO:0050714	positive regulation of protein secretion	246/18493	0.00171052	0.0194005	0.0158565	BP	44	ABAT/GPLD1/AACS/SRC/ANG/CD14/ANO1/RBP4/SOX4/MYRIP/IGF1/GCK/FGA/GIPR/SAA1/EXPH5/FGB/TSLP/FGG/ORM1/MMP12/ORM2/IL1A/TRIM6/FERMT1/NMU/RFX6/IL17F/PANX2/FFAR2/DRD2/PDX1/PAEP/IL1RL1/CLEC5A/SLC30A8/GPR27/ISL1/VTCN1/GIP/CLEC6A/CHIA/IL26/PANX3
GO:0097485	neuron projection guidance	260/18493	0.00171279	0.0194005	0.0158565	BP	46	SRC/PLXNA1/EFNA3/GFRA1/PLXNA3/KIF5A/RAP1GAP/ROBO1/GDNF/GFRA3/DLX5/DAB1/NTN1/CRMP1/SPTBN2/EFNA5/ZSWIM5/NRCAM/EPHB3/ISL2/RNF165/NTN3/BMP7/VANGL2/GBX2/EPHB2/LHX3/TUBB3/RELN/DSCAML1/FOXD1/LHX1/FGF8/SEMA3E/EPHA5/DPYSL5/NRXN3/DPYSL4/EPHA8/ARX/ISL1/GAP43/ROBO2/LGI1/PLXNA4/LHX9
GO:0007190	activation of adenylate cyclase activity	31/18493	0.0017144	0.0194005	0.0158565	BP	10	ADRB2/DRD1/GIPR/GLP1R/ADORA2B/CRHR1/ADRB3/ADRB1/AVPR2/LGR5
GO:0045745	positive regulation of G-protein coupled receptor protein signaling pathway	31/18493	0.0017144	0.0194005	0.0158565	BP	10	NECAB2/F2/FZD2/KLK6/MRAP2/DRD2/ACPP/GPR27/NOS1/GRP
GO:0044241	lipid digestion	17/18493	0.00173523	0.0195975	0.0160175	BP	7	APOA5/ABCG8/ABCG5/APOA1/APOA2/ARX/NPC1L1
GO:0016485	protein processing	310/18493	0.00177109	0.0199631	0.0163163	BP	53	SERPING1/C6/F9/C8A/C1S/KLKB1/CFHR4/BAK1/F11/ENPEP/SRC/CIDEB/C1R/C8B/F12/CFHR5/CPB2/CFHR2/PCSK6/CPN2/CFH/C4BPA/CLEC3B/PCSK1N/FGA/F7/FGB/APOH/F2/FGG/CFHR1/C9/SERPINF2/REN/BIRC7/C7/CTSE/CUZD1/KLK6/GGT1/KLK1/LHB/MME/GRIN2A/BACE2/ASTL/RFX4/CD19/ACE2/CR2/KLK13/MMP16/SUSD4
GO:0071804	cellular potassium ion transport	212/18493	0.00180029	0.0202126	0.0165203	BP	39	ATP1B3/WNK3/KCNJ4/FXYD2/ABCC9/KCNB1/WNK2/KCNF1/SNAP25/KCNG3/KCNH2/KCND3/STK39/KCNK12/WNK4/GAL/SLC9A2/KCNH3/KCNJ11/KCNC1/HCN4/GALR2/ATP1A4/DPP10/TRPM5/SLC12A1/HCN1/ATP1A3/KCNV2/KCNA7/KCNG1/KCNK10/DPP6/LRRC26/ATP12A/KCNK9/MTNR1B/KCNK15/KCNC2
GO:0071805	potassium ion transmembrane transport	212/18493	0.00180029	0.0202126	0.0165203	BP	39	ATP1B3/WNK3/KCNJ4/FXYD2/ABCC9/KCNB1/WNK2/KCNF1/SNAP25/KCNG3/KCNH2/KCND3/STK39/KCNK12/WNK4/GAL/SLC9A2/KCNH3/KCNJ11/KCNC1/HCN4/GALR2/ATP1A4/DPP10/TRPM5/SLC12A1/HCN1/ATP1A3/KCNV2/KCNA7/KCNG1/KCNK10/DPP6/LRRC26/ATP12A/KCNK9/MTNR1B/KCNK15/KCNC2
GO:0043268	positive regulation of potassium ion transport	47/18493	0.00182277	0.0204251	0.0166939	BP	13	ATP1B3/WNK3/DRD1/WNK2/KCNH2/STK39/WNK4/GAL/ADORA1/KCNC1/GALR2/LRRC26/KCNC2
GO:0035148	tube formation	145/18493	0.0018435	0.0206168	0.0168507	BP	29	MTHFD1/MTHFD1L/TEAD2/SOX4/TRIM71/SPINT1/SIX4/GDNF/OVOL2/SOX11/SOX9/FZD2/SALL4/CTHRC1/PTK7/ATOH8/SPINT2/FOLR1/BMP7/VANGL2/GRHL2/SIX1/LRP2/FGF8/ALX1/WNT6/WNT9B/SFRP2/PAX2
GO:0015812	gamma-aminobutyric acid transport	13/18493	0.00186192	0.0206168	0.0168507	BP	6	ABAT/APBA1/SLC6A1/SLC6A13/SLC6A12/SLC6A11
GO:0019627	urea metabolic process	13/18493	0.00186192	0.0206168	0.0168507	BP	6	SLC25A15/CYP2C9/OTC/CPS1/ARG1/NAGS
GO:0051231	spindle elongation	13/18493	0.00186192	0.0206168	0.0168507	BP	6	AURKB/RACGAP1/KIF23/KIF4A/PRC1/KIF4B
GO:0072182	regulation of nephron tubule epithelial cell differentiation	13/18493	0.00186192	0.0206168	0.0168507	BP	6	CD24/FAT4/PROM1/LIF/LHX1/PAX2
GO:1900451	positive regulation of glutamate receptor signaling pathway	13/18493	0.00186192	0.0206168	0.0168507	BP	6	ADRB2/NECAB2/CACNG4/EPHB2/RELN/UNC13A
GO:0071772	response to BMP	165/18493	0.00187229	0.0206168	0.0168507	BP	32	PCSK6/GREM2/DKK1/TMPRSS6/SPINT1/NBL1/DAND5/DLX5/SOX11/LEF1/SOX9/TMEM100/ITGA3/SPINT2/ZCCHC12/RNF165/BMP10/BMP7/CRB2/DLX1/BMPER/TNMD/GDF2/COL2A1/FOXD1/LRP2/GPC3/FGF8/NKX2-5/SFRP5/TDGF1/SFRP2
GO:0071773	cellular response to BMP stimulus	165/18493	0.00187229	0.0206168	0.0168507	BP	32	PCSK6/GREM2/DKK1/TMPRSS6/SPINT1/NBL1/DAND5/DLX5/SOX11/LEF1/SOX9/TMEM100/ITGA3/SPINT2/ZCCHC12/RNF165/BMP10/BMP7/CRB2/DLX1/BMPER/TNMD/GDF2/COL2A1/FOXD1/LRP2/GPC3/FGF8/NKX2-5/SFRP5/TDGF1/SFRP2
GO:0097479	synaptic vesicle localization	165/18493	0.00187229	0.0206168	0.0168507	BP	32	ADRA1A/APBA1/DRD1/SYT8/CHRNA4/SNAP25/KIF5A/DNM1/ADCY1/SYT9/PRKCG/TRIM46/CADPS/SYT7/AP3B2/ADORA2B/CHRNA5/SYT13/PCLO/CHRM2/BRSK2/SYN3/DRD2/STXBP5L/SYT5/HTR2A/UNC13A/UNC13C/SYT10/RIMS4/CHRNA6/WNT7A
GO:0050953	sensory perception of light stimulus	213/18493	0.00196621	0.0216095	0.017662	BP	39	CYP4V2/CRYAA/MIP/RBP4/ABCC6/USH2A/RDH5/GJA3/OLFM2/REEP6/SIX3/FSCN2/CNGA1/VAX2/GNAT1/ATP8A2/USH1C/RGS9BP/MYO3A/NDP/TRPM1/RS1/COL2A1/NXNL2/CNGB1/GLRB/ZIC2/CNGB3/COL11A1/USH1G/SLC24A2/RHO/GRK7/BFSP2/TULP1/SFRP5/VSX1/CDH3/PAX2
GO:0001504	neurotransmitter uptake	42/18493	0.00199703	0.0218225	0.0178361	BP	12	SLC1A1/DRD1/SNAP25/GDNF/SLC1A2/SLC38A1/RGS2/SLC7A11/SLC6A3/DRD2/SLC6A4/NOS1
GO:0006775	fat-soluble vitamin metabolic process	42/18493	0.00199703	0.0218225	0.0178361	BP	12	CYP4F2/CYP3A4/CYP4F11/TTPA/CYP11A1/CYP26B1/CYP1A1/CYP4F12/RBP2/CYP26A1/CYP24A1/LRP2
GO:0046189	phenol-containing compound biosynthetic process	42/18493	0.00199703	0.0218225	0.0178361	BP	12	DAO/PAH/TRPC1/HDC/DBH/SLC7A11/OCA2/GPR37/SLC6A3/INSM1/PNMT/CDH3
GO:0019933	cAMP-mediated signaling	186/18493	0.0020274	0.0221122	0.0180728	BP	35	ADRA1A/ADRB2/PDE2A/DRD1/ADRA1B/PTHLH/GCGR/RAMP3/GIPR/GLP1R/ADCY1/RGS2/ADM2/SOX9/ADORA2B/IAPP/APLP1/CRHR1/PCLO/GAL/ADRB3/MRAP2/ADRA2C/TCP11/DRD2/PTGFR/GALR2/EPHA5/ADRB1/ADRA1D/NOS1/GIP/CALCR/LGR5/ADCY2
GO:0008544	epidermis development	458/18493	0.00203841	0.0221655	0.0181164	BP	73	H2AFY2/USH2A/DSG1/PCSK6/PTHLH/DKK1/SLC44A4/FABP5/EXPH5/PKP3/KRTDAP/FOXN1/FA2H/CYP26B1/HOXC13/OVOL2/KRT19/KRT15/APCDD1/EVPLL/ESRP1/POU3F2/RBP2/SOX9/MCOLN3/HOXB13/FERMT1/ABCA12/PITX2/KRTAP4-1/KRTAP5-6/USH1C/KRT17/CNFN/GAL/KRT27/KRT80/VANGL2/FOXE1/FOXQ1/KRTAP19-5/CST6/WNT10A/KRTAP5-5/GRHL2/DSC3/KRT40/SFN/EVPL/PI3/KRT6C/ACER1/KRT23/KRT79/SCEL/KRTAP20-2/ALX4/KRT4/EREG/KLK13/TNFRSF19/KRT16/SULT2B1/KRT6…
GO:0030198	extracellular matrix organization	348/18493	0.00204003	0.0221655	0.0181164	BP	58	KLKB1/TTR/ECM2/PLG/CPB2/MMP11/TLL2/COL9A2/TMPRSS6/DDR1/MMP9/COL5A3/FGA/SPINT1/MMP1/FGB/FGG/ITGB4/SCUBE1/ITGB3/MMP12/SERPINF2/ITGA2/MMP10/SOX9/SPP1/FERMT1/ACAN/ITGA3/NPNT/COL25A1/SPINT2/ADAM12/COL22A1/EGFL6/IBSP/MFAP2/HAPLN1/COL2A1/MMP13/MATN3/NPHS1/MMP7/COL11A1/HPSE2/FOXF2/ITGB8/PRSS1/WT1/LAMC2/DMP1/DPT/VIT/MMP16/LAMA1/SFRP2/ITGB6/MMP3
GO:0007631	feeding behavior	101/18493	0.00206439	0.0223877	0.018298	BP	22	DRD1/RXFP4/LEPR/DMBX1/ADM2/OXTR/REN/NMU/IAPP/UCHL1/ATP8A2/GAL/QRFP/MRAP2/HCRT/DRD2/STRA6/GRIN1/GALR2/ACE2/BRS3/EN1
GO:0010842	retina layer formation	22/18493	0.00209819	0.0227112	0.0185624	BP	8	TFAP2A/PROM1/ATP8A2/MEGF11/RS1/LHX1/FOXN4/PTF1A
GO:0051262	protein tetramerization	153/18493	0.00214133	0.0230939	0.0188752	BP	30	CAT/ACADL/AASS/FBP1/SHMT1/CTH/DCXR/ACACB/DPYS/MIP/ALDOA/GNMT/MAT1A/TDO2/TRPM8/CDA/HOMER1/HIST1H4D/HIST1H4E/GRIN2B/TRPM1/TRPV5/GRIN1/KCNC1/HIST1H3F/ACPP/CNGB1/HIST1H3C/REG1A/HCN1
GO:0019935	cyclic-nucleotide-mediated signaling	214/18493	0.00214525	0.0230939	0.0188752	BP	39	ADRA1A/PDE9A/ADRB2/PDE2A/DRD1/ADRA1B/PTHLH/GCGR/RAMP3/RUNDC3A/GIPR/GLP1R/ADCY1/RGS2/ADM2/SOX9/ADORA2B/IAPP/APLP1/CRHR1/PCLO/GAL/ADRB3/MRAP2/ADRA2C/TCP11/DRD2/PTGFR/GALR2/EPHA5/ADRB1/ADRA1D/NOS1/GIP/CALCR/LGR5/ADCY2/MTNR1B/KCNC2
GO:0007618	mating	37/18493	0.00214565	0.0230939	0.0188752	BP	11	ABAT/DRD1/AVPR1A/OXTR/DMRTA1/OR2H2/PPP1R1B/NHLH2/GRIN1/PI3/SLC6A4
GO:0045471	response to ethanol	127/18493	0.00219685	0.0235777	0.0192706	BP	26	ABAT/CAT/BAK1/AACS/G6PD/CDK1/CD14/RBP4/CDO1/CRHBP/DBH/ADH6/ADH7/UGT1A1/RGS2/CLDN18/HTR3A/GRIN2A/GRIN2B/SLC6A3/DRD2/PRL/NQO1/GRIN1/CCL7/KCNC2
GO:1904888	cranial skeletal system development	65/18493	0.00219883	0.0235777	0.0192706	BP	16	MTHFD1/INSIG1/CEP55/MTHFD1L/SIX2/SIX4/DLX2/COLEC10/TFAP2A/FOXE1/GRHL2/SIX1/LHX1/TIFAB/MMP16/WNT9B
GO:0008608	attachment of spindle microtubules to kinetochore	32/18493	0.00224151	0.0238124	0.0194625	BP	10	AURKB/KIF2C/CCNB1/CDT1/NUF2/RACGAP1/NEK2/NDC80/ECT2/CENPE
GO:0010039	response to iron ion	32/18493	0.00224151	0.0238124	0.0194625	BP	10	ABAT/CCNB1/G6PD/TFR2/TF/TFF1/CYP1A1/TFAP2A/SLC6A3/DRD2
GO:0042311	vasodilation	32/18493	0.00224151	0.0238124	0.0194625	BP	10	KNG1/ADRB2/CPS1/DRD1/RGS2/ADORA2B/ADRB3/ADORA1/ADRB1/NOS1
GO:0045987	positive regulation of smooth muscle contraction	32/18493	0.00224151	0.0238124	0.0194625	BP	10	ABAT/ADRA1A/SPHK1/ADRA1B/OXTR/ITGA2/NMU/NPNT/TACR2/EDN2
GO:0065005	protein-lipid complex assembly	32/18493	0.00224151	0.0238124	0.0194625	BP	10	APOC3/APOC4/APOA5/MTTP/APOC1/LCAT/APOB/APOA1/APOC2/APOA2
GO:2001023	regulation of response to drug	102/18493	0.00235375	0.0249585	0.0203992	BP	22	ABAT/HMGA2/ARG1/DRD1/PYCR1/SYT8/CHRNA4/GDNF/SYT9/RGS2/SYT7/STK39/SYT13/GAL/TACR2/GPR37/DRD2/SYT5/HTR2A/SYT10/GABRA4/CHRNA6
GO:0048489	synaptic vesicle transport	154/18493	0.00237499	0.0250908	0.0205073	BP	30	ADRA1A/APBA1/DRD1/SYT8/CHRNA4/SNAP25/KIF5A/DNM1/ADCY1/SYT9/PRKCG/TRIM46/CADPS/SYT7/AP3B2/ADORA2B/CHRNA5/SYT13/PCLO/CHRM2/DRD2/STXBP5L/SYT5/HTR2A/UNC13A/UNC13C/SYT10/RIMS4/CHRNA6/WNT7A
GO:0097480	establishment of synaptic vesicle localization	154/18493	0.00237499	0.0250908	0.0205073	BP	30	ADRA1A/APBA1/DRD1/SYT8/CHRNA4/SNAP25/KIF5A/DNM1/ADCY1/SYT9/PRKCG/TRIM46/CADPS/SYT7/AP3B2/ADORA2B/CHRNA5/SYT13/PCLO/CHRM2/DRD2/STXBP5L/SYT5/HTR2A/UNC13A/UNC13C/SYT10/RIMS4/CHRNA6/WNT7A
GO:0061005	cell differentiation involved in kidney development	54/18493	0.00241908	0.0254785	0.0208242	BP	14	FOXJ1/CD24/SIX2/FAT4/KLF15/GDNF/PROM1/LIF/NPHS2/NPHS1/LHX1/WT1/WNT9B/PAX2
GO:0055074	calcium ion homeostasis	461/18493	0.00242059	0.0254785	0.0208242	BP	73	ESR1/NMB/BAK1/ADRA1A/EPHX2/KCTD17/KNG1/CCL14/RGN/DRD1/ADRA1B/CYBA/CD24/LPAR2/TRPC1/GPR17/TRPM8/AVPR1A/RAMP3/GIPR/SAA1/CIB2/TRPC5/F2/GLP1R/CALB2/OXTR/FAM155B/GPR35/MCOLN3/P2RX5/ATP2C2/NMU/ITPR3/IAPP/S100A14/ATP2B2/ATP6V1B1/GRIN2A/FATE1/GRIN2B/AVPR1B/HCRT/CCR6/FZD9/DRD2/TNNI3/TRPM1/TRPV5/HAP1/EPO/TRPC7/ADORA1/GRIN1/PTGFR/CD19/CHRNA7/PLCZ1/CCKBR/GALR2/CNGB1/HTR2A/LPAR3/REG1A/TACR1/SLC24A2/NOS1/EDN2/…
GO:0051588	regulation of neurotransmitter transport	141/18493	0.00243728	0.0255587	0.0208897	BP	28	ABAT/ADRA1A/APBA1/SLC6A1/DRD1/CHRNA4/PPP1R9A/KMO/GDNF/ADCY1/SYT9/PRKCG/RGS2/SYT7/ADORA2B/CHRNA5/TACR2/CHRM2/HCRT/DRD2/STXBP5L/HTR2A/UNC13A/SLC6A4/NOS1/RIMS4/CHRNA6/WNT7A
GO:0032414	positive regulation of ion transmembrane transporter activity	96/18493	0.00243978	0.0255587	0.0208897	BP	21	ATP1B3/WNK3/ADRB2/RGN/TESC/WNK2/CACNG4/HTR3A/ABCB1/STK39/WNK4/GAL/EPHB2/KCNJ11/RELN/HAP1/KCNC1/GALR2/STAC2/LRRC26/KCNC2
GO:1903046	meiotic cell cycle process	188/18493	0.0024416	0.0255587	0.0208897	BP	35	PLK1/PTTG1/TRIP13/CDC20/RAD51/NUF2/CDC25A/BLM/FANCD2/HORMAD2/KIF18A/BUB1/BUB1B/NCAPH/EXO1/TTK/TOP2A/DNMT3L/CDC25C/TEX19/ASPM/CCNE1/CYP26B1/TEX15/LIF/DMRT1/BRDT/EREG/MAPK15/DDX4/TUBB8/TDRD12/CCNA1/OVOL1/FMN2
GO:0003407	neural retina development	60/18493	0.00253526	0.0264425	0.0216121	BP	15	GPM6A/SIX3/DLX2/SOX9/TFAP2A/PROM1/ATP8A2/DLX1/MEGF11/RS1/LHX1/FOXN4/PTF1A/HCN1/VSX1
GO:0032835	glomerulus development	60/18493	0.00253526	0.0264425	0.0216121	BP	15	ENPEP/FOXJ1/CD24/KLF15/TEK/PROM1/BMP7/VANGL2/NPHS2/KIRREL3/SERPINB7/NPHS1/LHX1/WT1/PAX2
GO:0060047	heart contraction	244/18493	0.00256007	0.0264757	0.0216393	BP	43	ADRA1A/RANGRF/SLC1A1/CYP2J2/ADRA1B/GPD1L/TRPC1/FXYD1/GNAO1/AVPR1A/TNNT1/VEGFB/MYLK2/GLP1R/CTNNA3/TNNI2/KCNH2/RGS2/CACNA1G/SCN5A/KCND3/TNNC1/NMU/ITPR3/ATP2B2/BMP10/CHRM2/DRD2/TNNT2/TNNI3/ADORA1/HCN4/FOXN4/NKX2-5/ACE2/ADRB1/CACNA1B/SCN3B/NOS1/SCN1A/EDN2/MYH7/KCNK15
GO:0007625	grooming behavior	18/18493	0.00256157	0.0264757	0.0216393	BP	7	DRD1/AVPR1A/NMU/QRFP/DRD2/HOXB8/CNTNAP4
GO:0033189	response to vitamin A	18/18493	0.00256157	0.0264757	0.0216393	BP	7	CAT/ARG1/CYP26B1/CYP1A1/SLC34A1/CYP26A1/EPO
GO:0072311	glomerular epithelial cell differentiation	18/18493	0.00256157	0.0264757	0.0216393	BP	7	FOXJ1/CD24/KLF15/PROM1/NPHS2/NPHS1/WT1
GO:1905276	regulation of epithelial tube formation	18/18493	0.00256157	0.0264757	0.0216393	BP	7	SIX4/GDNF/FZD2/PTK7/VANGL2/SIX1/SFRP2
GO:0042446	hormone biosynthetic process	84/18493	0.00257333	0.0265493	0.0216994	BP	19	HSD11B1/HSD17B6/SRD5A2/SRD5A1/CYP3A4/HSD3B2/DIO1/PPARGC1A/CYP19A1/HSD3B1/CYP11A1/SLC44A4/CYP17A1/DUOX1/AANAT/DKKL1/LHB/DUOX2/CHST9
GO:0008584	male gonad development	135/18493	0.00259453	0.02672	0.0218389	BP	27	ESR1/SRD5A2/SRD5A1/NUDT1/AR/KIF18A/MGST1/TEX19/ASPM/SIX4/NR0B1/REN/SOX9/BIK/LHB/INHA/DMRT1/HOXA10/ANKRD7/LRP2/WT1/FGF9/HOXA9/SFRP2/HOXA11/TFAP2C/LHX9
GO:0021766	hippocampus development	78/18493	0.00261152	0.0267506	0.0218639	BP	18	SRD5A2/MFSD2A/SRD5A1/MDK/DRD1/HSD3B2/HSD3B1/PLXNA3/LRP8/KIF14/CDK5R2/DLX2/LEF1/DLX1/RELN/KIRREL3/EPHA5/NEFL
GO:0098659	inorganic cation import across plasma membrane	78/18493	0.00261152	0.0267506	0.0218639	BP	18	ATP1B3/KCNJ4/FXYD2/ABCC9/RAMP3/SLC39A4/FAM155B/SLC34A1/SLC9A2/KCNJ11/TRPV5/HCN4/ATP1A4/SLC12A1/ATP1A3/CALCR/TRPV6/ATP12A
GO:0099587	inorganic ion import across plasma membrane	78/18493	0.00261152	0.0267506	0.0218639	BP	18	ATP1B3/KCNJ4/FXYD2/ABCC9/RAMP3/SLC39A4/FAM155B/SLC34A1/SLC9A2/KCNJ11/TRPV5/HCN4/ATP1A4/SLC12A1/ATP1A3/CALCR/TRPV6/ATP12A
GO:0019226	transmission of nerve impulse	72/18493	0.00262286	0.0268188	0.0219196	BP	17	DRD1/AVPR1A/CACNG4/ITGA2/SCN4A/CACNA1G/SCN5A/GPR35/GPR88/NRCAM/CLCN1/HCRT/DMRT3/CHRNA1/SCN1A/P2RX3/MTNR1B
GO:0001678	cellular glucose homeostasis	142/18493	0.00271212	0.0275881	0.0225485	BP	28	PCK2/GPLD1/PCK1/AACS/PIK3R2/ANO1/SOX4/CPB2/CYP7A1/KCNB1/CYBA/GCK/PPARGC1A/HK2/PTPRN/GJB6/EFNA5/PRKAA2/FGF21/RFX6/BRSK2/KCNJ11/PDX1/HKDC1/LIN28A/EPHA5/GPR27/PAX2
GO:2000241	regulation of reproductive process	142/18493	0.00271212	0.0275881	0.0225485	BP	28	ESR1/TRIP13/SRC/CDC20/AR/CDC25A/TTK/IGF1/LHFPL2/ZP3/CDC25C/ASPM/OXTR/SOX9/LIF/UMODL1/BMP7/DMRT1/TCP11/ASTL/SPINK13/HOXD13/SPINK1/PAEP/MAPK15/WT1/OVOL1/GCM1
GO:0008207	C21-steroid hormone metabolic process	38/18493	0.00271256	0.0275881	0.0225485	BP	11	SRD5A1/AKR1D1/HSD3B2/PPARGC1A/HSD3B1/CYP11A1/AFP/CYP17A1/AKR1C4/LHB/DHRS2
GO:0007204	positive regulation of cytosolic calcium ion concentration	309/18493	0.00274038	0.0278004	0.022722	BP	52	ESR1/NMB/BAK1/ADRA1A/KNG1/DRD1/ADRA1B/CYBA/CD24/LPAR2/TRPC1/GPR17/AVPR1A/RAMP3/GIPR/SAA1/CIB2/TRPC5/F2/GLP1R/OXTR/FAM155B/GPR35/MCOLN3/P2RX5/NMU/ITPR3/IAPP/GRIN2A/GRIN2B/AVPR1B/HCRT/CCR6/DRD2/TRPM1/TRPV5/HAP1/EPO/GRIN1/PTGFR/CD19/PLCZ1/CCKBR/GALR2/HTR2A/LPAR3/TACR1/NOS1/EDN2/P2RX3/CALCR/TRPV6
GO:0007411	axon guidance	259/18493	0.00274314	0.0278004	0.022722	BP	45	SRC/PLXNA1/EFNA3/GFRA1/PLXNA3/KIF5A/RAP1GAP/ROBO1/GDNF/GFRA3/DLX5/DAB1/NTN1/CRMP1/SPTBN2/EFNA5/ZSWIM5/NRCAM/EPHB3/ISL2/RNF165/NTN3/BMP7/VANGL2/GBX2/EPHB2/LHX3/TUBB3/RELN/DSCAML1/FOXD1/LHX1/FGF8/SEMA3E/EPHA5/DPYSL5/NRXN3/EPHA8/ARX/ISL1/GAP43/ROBO2/LGI1/PLXNA4/LHX9
GO:0032412	regulation of ion transmembrane transporter activity	238/18493	0.00277702	0.028094	0.0229619	BP	42	RANGRF/ATP1B3/WNK3/ADRB2/RGN/TESC/FXYD2/WNK2/GPD1L/PPARGC1A/CRHBP/FXYD1/MMP9/CACNG4/ANO9/HOMER1/FXYD3/GPR35/HTR3A/ABCB1/STK39/CRHR1/WNK4/GAL/EPHB2/DRD2/KCNJ11/RELN/HAP1/EPO/SLN/SHISA8/KCNC1/GALR2/STAC2/SCN3B/KCNG1/NOS1/LRRC26/SHISA6/MTNR1B/KCNC2
GO:1902652	secondary alcohol metabolic process	149/18493	0.00281658	0.0284439	0.0232479	BP	29	SEC14L2/CAT/ACADL/CYP3A4/INSIG1/AKR1D1/G6PD/APOF/EPHX2/PON1/ACACB/APOA5/SORL1/CYP7A1/HMGCS2/CES1/APOC1/ANGPTL3/CYP11A1/CYP39A1/LEPR/LCAT/APOB/APOA1/PRKAA2/MT3/APOA2/SULT2B1/NPC1L1
GO:0051955	regulation of amino acid transport	33/18493	0.00289129	0.0291471	0.0238226	BP	10	ABAT/SLC6A1/ARG1/SLC38A3/AVPR1A/KMO/RGS2/STK39/ADORA1/ACE2
GO:0050996	positive regulation of lipid catabolic process	23/18493	0.00289843	0.0291676	0.0238394	BP	8	APOA5/AADAC/ANGPTL3/APOC2/FGF21/APOA2/ADORA1/FABP1
GO:0051196	regulation of coenzyme metabolic process	55/18493	0.00290984	0.0292268	0.0238878	BP	14	PFKFB1/GPD1/FBP1/PDK4/GSTZ1/ACMSD/IGF1/ENTPD5/GCKR/GCK/PPARGC1A/PFKFB4/PRKAA2/HTR2A
GO:0000098	sulfur amino acid catabolic process	14/18493	0.00294514	0.0292268	0.0238878	BP	6	CTH/AGXT/CBS/CDO1/MAT1A/BLMH
GO:0006957	complement activation, alternative pathway	14/18493	0.00294514	0.0292268	0.0238878	BP	6	C8A/C8B/CFHR5/CFH/C9/C7
GO:0036376	sodium ion export across plasma membrane	14/18493	0.00294514	0.0292268	0.0238878	BP	6	ATP1B3/FXYD2/FXYD1/ATP1A4/ATP1A3/ATP12A
GO:0043584	nose development	14/18493	0.00294514	0.0292268	0.0238878	BP	6	SIX4/DLX5/STRA6/SIX1/GNG8/ASCL1
GO:0071941	nitrogen cycle metabolic process	14/18493	0.00294514	0.0292268	0.0238878	BP	6	SLC25A15/CYP2C9/OTC/CPS1/ARG1/NAGS
GO:0072498	embryonic skeletal joint development	14/18493	0.00294514	0.0292268	0.0238878	BP	6	HOXC11/BMP7/SHOX2/COL2A1/WNT9A/HOXA11
GO:0097154	GABAergic neuron differentiation	14/18493	0.00294514	0.0292268	0.0238878	BP	6	DRD1/DLX2/DLX1/DRD2/ASCL1/ARX
GO:0032409	regulation of transporter activity	260/18493	0.0029588	0.02924	0.0238986	BP	45	RANGRF/PON1/ATP1B3/WNK3/ADRB2/RGN/TESC/FXYD2/WNK2/GPD1L/PPARGC1A/CRHBP/FXYD1/MMP9/SYNGR3/CACNG4/ANO9/HOMER1/FXYD3/GPR35/HTR3A/ABCB1/STK39/CRHR1/WNK4/GAL/EPHB2/DRD2/KCNJ11/RELN/APOA2/HAP1/EPO/SLN/SHISA8/KCNC1/GALR2/STAC2/SCN3B/KCNG1/NOS1/LRRC26/SHISA6/MTNR1B/KCNC2
GO:0034447	very-low-density lipoprotein particle clearance	10/18493	0.00298221	0.02924	0.0238986	BP	5	APOC3/APOC4/APOC1/APOB/APOC2
GO:0042758	long-chain fatty acid catabolic process	10/18493	0.00298221	0.02924	0.0238986	BP	5	CYP4F2/ACADL/CYP4A11/CYP4F3/CYP4F12
GO:0042989	sequestering of actin monomers	10/18493	0.00298221	0.02924	0.0238986	BP	5	TMSB10/TMSB15A/SCIN/TMSB15B/TMSB4Y
GO:0051256	mitotic spindle midzone assembly	10/18493	0.00298221	0.02924	0.0238986	BP	5	AURKB/RACGAP1/KIF23/KIF4A/KIF4B
GO:0060736	prostate gland growth	10/18493	0.00298221	0.02924	0.0238986	BP	5	ESR1/AR/CYP19A1/PSAPL1/SOX9
GO:0070471	uterine smooth muscle contraction	10/18493	0.00298221	0.02924	0.0238986	BP	5	ABAT/OXTR/TACR2/ADRA2C/TACR1
GO:0050433	regulation of catecholamine secretion	61/18493	0.00301331	0.0294944	0.0241065	BP	15	ABAT/KCNB1/SYT8/CHRNA4/GDNF/SYT9/OXTR/SYT7/SYT13/ADRA2C/DRD2/SYT5/HTR2A/SYT10/CHRNA6
GO:0007080	mitotic metaphase plate congression	44/18493	0.00306911	0.0299893	0.024511	BP	12	KIF2C/CCNB1/CDT1/KIFC1/NUF2/CDCA5/PSRC1/KIF18A/CDCA8/NDC80/CENPE/KIF14
GO:0072524	pyridine-containing compound metabolic process	150/18493	0.00311898	0.0304246	0.0248668	BP	29	PFKFB1/ASPDH/GPD1/ALDOB/HAAO/DHTKD1/G6PD/FBP1/OGDHL/DCXR/ALDOA/ACMSD/IGF1/ENTPD5/GPD1L/GCKR/GCK/PPARGC1A/PFKFB4/HK2/ENO2/PKLR/KMO/FMO2/AOX1/PFKP/PRKAA2/HKDC1/HTR2A
GO:0006140	regulation of nucleotide metabolic process	98/18493	0.00317145	0.0308839	0.0252422	BP	21	PFKFB1/BEND3/GPD1/CCNB1/FBP1/CDK1/PDK4/GSTZ1/ACMSD/IGF1/ENTPD5/GCKR/GCK/PPARGC1A/PFKFB4/CDA/GUCA2A/PRKAA2/ADORA2B/HTR2A/NOS1
GO:0006165	nucleoside diphosphate phosphorylation	92/18493	0.00329699	0.0319976	0.0261524	BP	20	PFKFB1/GPD1/ALDOB/DHTKD1/FBP1/OGDHL/ALDOA/IGF1/ENTPD5/GCKR/GCK/PPARGC1A/PFKFB4/HK2/ENO2/PKLR/PFKP/PRKAA2/HKDC1/HTR2A
GO:0042632	cholesterol homeostasis	92/18493	0.00329699	0.0319976	0.0261524	BP	20	INSIG1/EPHX2/APOC3/APOA5/LIPG/CYP7A1/ABCG8/ABCG5/CD24/G6PC/MTTP/ANGPTL3/ACSM1/CYP39A1/LCAT/FABP4/APOB/APOA1/APOC2/APOA2
GO:0042304	regulation of fatty acid biosynthetic process	50/18493	0.00331985	0.0321649	0.0262892	BP	13	ACADL/INSIG1/APOC3/PDK4/APOA5/RGN/CYP7A1/APOC1/AVPR1A/FABP5/PRKAA2/APOC2/GIP
GO:0008203	cholesterol metabolic process	144/18493	0.00334157	0.0323207	0.0264165	BP	28	SEC14L2/CAT/ACADL/INSIG1/AKR1D1/G6PD/APOF/EPHX2/PON1/ACACB/APOA5/SORL1/CYP7A1/HMGCS2/CES1/APOC1/ANGPTL3/CYP11A1/CYP39A1/LEPR/LCAT/APOB/APOA1/PRKAA2/MT3/APOA2/SULT2B1/NPC1L1
GO:0090066	regulation of anatomical structure size	497/18493	0.00336899	0.0325309	0.0265883	BP	77	ADRA1A/EPHX2/TMSB10/LIMK1/KNG1/ADRB2/SH3BP1/CPS1/DRD1/ADRA1B/NCK2/PPP1R9A/AVPR1A/DBH/FGA/PLXNA3/FGB/TRPC5/IQGAP3/CDHR5/FGG/CAPG/RAP1GAP2/VIL1/NTN1/RGS2/TMSB15A/OXTR/WNT7B/SERPINF2/BAIAP2L2/TRIM46/SPTBN2/NPPB/SPP1/HTR1D/EFNA5/ADORA2B/NRCAM/CDHR2/RHOBTB1/ARHGAP40/USH1C/ADRB3/PLEKHH2/ADRA2C/PFN3/AVPR1B/LMOD2/MT3/CCL26/FHOD3/ADORA1/CAPZA3/ALOX15/NPHS1/UTS2/SCIN/ACE2/SEMA3E/HTR2A/ADRB1/LPAR3/NTS/AVPR2…
GO:0032526	response to retinoic acid	105/18493	0.0034354	0.0330607	0.0270213	BP	22	PCK1/TEAD2/RBP4/TESC/DKK1/FZD7/CYP26B1/WNT7B/SOX9/PTGES/IGFBP2/CYP26A1/PTK7/STRA8/ASCL1/WNT6/SLC6A4/FZD10/WNT9B/GJB3/WNT9A/PAX2
GO:0043266	regulation of potassium ion transport	105/18493	0.0034354	0.0330607	0.0270213	BP	22	ATP1B3/WNK3/DRD1/WNK2/GCK/KCNH2/STK39/WNK4/GAL/HCRT/DRD2/ADORA1/KCNC1/GALR2/HTR2A/DPP10/KCNG1/NOS1/DPP6/LRRC26/MTNR1B/KCNC2
GO:0019229	regulation of vasoconstriction	56/18493	0.0034793	0.033427	0.0273207	BP	14	ADRA1A/ADRA1B/AVPR1A/DBH/FGA/FGB/FGG/OXTR/ADRA2C/AVPR1B/ACE2/HTR2A/AVPR2/EDN2
GO:0030808	regulation of nucleotide biosynthetic process	74/18493	0.00356071	0.0341518	0.0279131	BP	17	PFKFB1/GPD1/FBP1/PDK4/GSTZ1/ACMSD/IGF1/ENTPD5/GCKR/GCK/PPARGC1A/PFKFB4/GUCA2A/PRKAA2/ADORA2B/HTR2A/NOS1
GO:0051187	cofactor catabolic process	68/18493	0.00358594	0.0343363	0.0280639	BP	16	CYP4F2/CAT/ASPDH/HP/CYP4F11/ALDH1L1/BLVRA/UGT1A4/UGT1A1/DUOX1/AMBP/GGT1/LPO/MT3/DUOX2/GGT6
GO:0006534	cysteine metabolic process	19/18493	0.00365972	0.0347323	0.0283875	BP	7	MTHFD1/CTH/AGXT/CBS/CDO1/SLC7A11/GGT1
GO:0045821	positive regulation of glycolytic process	19/18493	0.00365972	0.0347323	0.0283875	BP	7	PFKFB1/GPD1/IGF1/ENTPD5/PFKFB4/PRKAA2/HTR2A
GO:0048148	behavioral response to cocaine	19/18493	0.00365972	0.0347323	0.0283875	BP	7	ABAT/HOMER2/DRD1/HOMER1/PPP1R1B/DRD2/HTR2A
GO:0072074	kidney mesenchyme development	19/18493	0.00365972	0.0347323	0.0283875	BP	7	SIX2/SIX4/BMP7/SIX1/FOXD1/WT1/PAX2
GO:0072079	nephron tubule formation	19/18493	0.00365972	0.0347323	0.0283875	BP	7	SIX4/GDNF/SOX9/SIX1/WNT6/WNT9B/PAX2
GO:0006656	phosphatidylcholine biosynthetic process	34/18493	0.00368291	0.0347323	0.0283875	BP	10	MFSD2A/LPCAT1/SLC44A3/SLC44A4/FABP5/LCAT/APOA1/PCYT1B/CDS1/APOA2
GO:0019228	neuronal action potential	34/18493	0.00368291	0.0347323	0.0283875	BP	10	DRD1/SCN4A/CACNA1G/SCN5A/GPR35/GPR88/CHRNA1/SCN1A/P2RX3/MTNR1B
GO:0048333	mesodermal cell differentiation	34/18493	0.00368291	0.0347323	0.0283875	BP	10	HMGA2/SIX2/DKK1/ITGB4/ITGB3/ITGA2/ITGA3/SFRP2/HOXA11/PAX2
GO:0071875	adrenergic receptor signaling pathway	34/18493	0.00368291	0.0347323	0.0283875	BP	10	ADRA1A/ADRB2/ADRA1B/RGS2/ADRB3/ADRA2C/DRD2/ADRB1/ADRA1D/NOS1
GO:0008277	regulation of G-protein coupled receptor protein signaling pathway	145/18493	0.00370009	0.0347323	0.0283875	BP	28	ADRB2/HOMER2/NECAB2/RAMP3/GNG4/DNM1/GIPR/F2/RGS20/RGS2/CNGA1/FZD2/GNAT1/KLK6/APLP1/MRAP2/DRD2/ACPP/CNGB1/GPR27/PPEF1/RHO/GRK7/KCTD8/NOS1/GRP/CALCR/RGS13
GO:0019362	pyridine nucleotide metabolic process	145/18493	0.00370009	0.0347323	0.0283875	BP	28	PFKFB1/ASPDH/GPD1/ALDOB/HAAO/DHTKD1/G6PD/FBP1/OGDHL/DCXR/ALDOA/ACMSD/IGF1/ENTPD5/GPD1L/GCKR/GCK/PPARGC1A/PFKFB4/HK2/ENO2/PKLR/KMO/FMO2/PFKP/PRKAA2/HKDC1/HTR2A
GO:0046496	nicotinamide nucleotide metabolic process	145/18493	0.00370009	0.0347323	0.0283875	BP	28	PFKFB1/ASPDH/GPD1/ALDOB/HAAO/DHTKD1/G6PD/FBP1/OGDHL/DCXR/ALDOA/ACMSD/IGF1/ENTPD5/GPD1L/GCKR/GCK/PPARGC1A/PFKFB4/HK2/ENO2/PKLR/KMO/FMO2/PFKP/PRKAA2/HKDC1/HTR2A
GO:0030261	chromosome condensation	45/18493	0.00375752	0.0350533	0.0286499	BP	12	CCNB1/CDK1/CDCA5/HMGA2/NCAPG/NCAPH/TOP2A/NUSAP1/HIST1H1E/ERN2/HIST1H1D/HIST1H1B
GO:0048483	autonomic nervous system development	45/18493	0.00375752	0.0350533	0.0286499	BP	12	SOX4/PLXNA3/GDNF/GFRA3/SOX11/TFAP2A/GBX2/TLX2/SIX1/ASCL1/INSM1/PLXNA4
GO:0007589	body fluid secretion	93/18493	0.00375877	0.0350533	0.0286499	BP	20	SERPINC1/XDH/CDO1/WNK3/NLRP6/CYBA/DDR1/HK2/AGR2/ALOX12B/SLC22A2/OXTR/NPPB/STK39/WNK4/CHRM1/SLC6A3/PRL/ADORA1/TIFAB
GO:0055092	sterol homeostasis	93/18493	0.00375877	0.0350533	0.0286499	BP	20	INSIG1/EPHX2/APOC3/APOA5/LIPG/CYP7A1/ABCG8/ABCG5/CD24/G6PC/MTTP/ANGPTL3/ACSM1/CYP39A1/LCAT/FABP4/APOB/APOA1/APOC2/APOA2
GO:0043279	response to alkaloid	106/18493	0.00387764	0.0359898	0.0294153	BP	22	ABAT/RAD51/BLM/SLC6A1/HOMER2/DRD1/PPARGC1A/CRHBP/GNAO1/CACNG4/PITX3/HOMER1/PRKCG/OXTR/HTR3A/SLC34A1/BCHE/SLC6A3/PPP1R1B/DRD2/GRIN1/HTR2A
GO:0046928	regulation of neurotransmitter secretion	106/18493	0.00387764	0.0359898	0.0294153	BP	22	ADRA1A/APBA1/DRD1/CHRNA4/PPP1R9A/KMO/ADCY1/SYT9/PRKCG/SYT7/ADORA2B/CHRNA5/TACR2/CHRM2/HCRT/DRD2/STXBP5L/HTR2A/UNC13A/RIMS4/CHRNA6/WNT7A
GO:0019098	reproductive behavior	29/18493	0.00388433	0.0359898	0.0294153	BP	9	DRD1/AVPR1A/DBH/OXTR/NPAS1/DMRTA1/PPP1R1B/NHLH2/GRIN1
GO:0034698	response to gonadotropin	29/18493	0.00388433	0.0359898	0.0294153	BP	9	SRD5A2/SRD5A1/PPARGC1A/ASNS/EFNA5/ITGA3/EPHA8/WT1/SLC5A5
GO:0000079	regulation of cyclin-dependent protein serine/threonine kinase activity	87/18493	0.00390304	0.0361047	0.0295092	BP	19	PLK1/CCNB1/SRC/CCNB2/CDC25A/BLM/CCNF/PSRC1/CDC6/CDKN3/PKMYT1/CDC25C/CCNE1/CDK5R2/DIRAS3/CCNJL/SFN/CCNA1/CCNO
GO:0006874	cellular calcium ion homeostasis	448/18493	0.00408095	0.0376896	0.0308046	BP	70	ESR1/NMB/BAK1/ADRA1A/EPHX2/KCTD17/KNG1/CCL14/RGN/DRD1/ADRA1B/CYBA/CD24/LPAR2/TRPC1/GPR17/TRPM8/AVPR1A/RAMP3/GIPR/SAA1/CIB2/TRPC5/F2/GLP1R/CALB2/OXTR/FAM155B/GPR35/MCOLN3/P2RX5/ATP2C2/NMU/ITPR3/IAPP/ATP2B2/GRIN2A/FATE1/GRIN2B/AVPR1B/HCRT/CCR6/FZD9/DRD2/TNNI3/TRPM1/TRPV5/HAP1/EPO/TRPC7/ADORA1/GRIN1/PTGFR/CD19/CHRNA7/PLCZ1/CCKBR/GALR2/CNGB1/HTR2A/LPAR3/TACR1/SLC24A2/NOS1/EDN2/P2RX3/CALCR/CCL7/TRPV6/…
GO:0044272	sulfur compound biosynthetic process	187/18493	0.00412185	0.038006	0.0310632	BP	34	HAGH/MTHFD1/BHMT/ACSL1/CTH/ST3GAL6/ACACB/PDK4/GSTZ1/CBS/CDO1/MAT1A/GSTA2/BHMT2/MGST1/GSTA1/ACSS1/ACSL4/B3GNT3/ACAN/SLC7A11/GGT1/OMD/ELOVL7/CHST6/ELOVL4/NDST4/B3GNT4/OGN/GGT6/CHST9/GSTM1/NDST3/ELOVL3
GO:0007626	locomotory behavior	194/18493	0.00414772	0.0380606	0.0311079	BP	35	ABAT/APBA1/DRD1/USP2/CHRNA4/GNAO1/DBH/SNAP25/OLFM2/GDNF/DMBX1/PITX3/DAB1/MCOLN3/GPR88/UCHL1/GAD1/QRFP/ADAM22/GPR37/SLC6A3/PPP1R1B/DRD2/NRG1/DMRT3/GRIN1/GLRB/HOXB8/CACNA1B/HOXD10/GIP/SCN1A/HOXD9/EN1/ZIC1
GO:0010001	glial cell differentiation	194/18493	0.00414772	0.0380606	0.0311079	BP	35	CDK1/TNFRSF21/NDRG1/SOX4/DRD1/ZNF488/SPINT1/KLF15/TTBK1/F2/FA2H/DLX2/DAB1/SOX11/LEF1/POU3F2/SOX9/DNER/LIF/ADAM22/DLX1/BACE2/MT3/RELN/NRG1/S100B/LIN28A/ASCL1/ROR1/OLIG1/GAP43/ZNF365/POU3F1/GCM1/PAX2
GO:0060541	respiratory system development	194/18493	0.00414772	0.0380606	0.0311079	BP	35	HSD11B1/RBP4/CYP1A2/FOXJ1/ARG1/AGR2/SIX4/DLX5/WNT7B/SOX11/LEF1/SOX9/ABCA12/SPDEF/PTK7/ITGA3/SLC7A11/LIF/VANGL2/LHX3/STRA6/GRHL2/NKX2-8/SIX1/GPC3/GNG8/ASCL1/TBX4/FGF8/WT1/EDN2/FGF9/LAMA1/CHI3L1/PHEX
GO:0071300	cellular response to retinoic acid	69/18493	0.0041834	0.0382939	0.0312985	BP	16	PCK1/TEAD2/TESC/FZD7/CYP26B1/WNT7B/SOX9/PTK7/STRA8/WNT6/SLC6A4/FZD10/WNT9B/GJB3/WNT9A/PAX2
GO:0050432	catecholamine secretion	63/18493	0.00419239	0.0382939	0.0312985	BP	15	ABAT/KCNB1/SYT8/CHRNA4/GDNF/SYT9/OXTR/SYT7/SYT13/ADRA2C/DRD2/SYT5/HTR2A/SYT10/CHRNA6
GO:0001990	regulation of systemic arterial blood pressure by hormone	40/18493	0.00420657	0.0382939	0.0312985	BP	11	ENPEP/CYBA/AVPR1A/OXTR/SERPINF2/REN/MME/AVPR1B/ACE2/AVPR2/EDN2
GO:0030810	positive regulation of nucleotide biosynthetic process	40/18493	0.00420657	0.0382939	0.0312985	BP	11	PFKFB1/GPD1/IGF1/ENTPD5/PPARGC1A/PFKFB4/GUCA2A/PRKAA2/ADORA2B/HTR2A/NOS1
GO:1900373	positive regulation of purine nucleotide biosynthetic process	40/18493	0.00420657	0.0382939	0.0312985	BP	11	PFKFB1/GPD1/IGF1/ENTPD5/PPARGC1A/PFKFB4/GUCA2A/PRKAA2/ADORA2B/HTR2A/NOS1
GO:0009582	detection of abiotic stimulus	133/18493	0.00424652	0.0385962	0.0315456	BP	26	ANO1/PLEKHB1/TRPM8/REEP6/TMC2/ITGA2/CNGA1/GPR88/GNAT1/ATP8A2/RGS9BP/CDS1/RS1/ELOVL4/ADORA1/CNGB1/ANO3/HTR2A/COL11A1/PPEF1/TACR1/RHO/GRK7/SCN1A/TULP1/NPFFR2
GO:0046939	nucleotide phosphorylation	94/18493	0.00427308	0.038776	0.0316926	BP	20	PFKFB1/GPD1/ALDOB/DHTKD1/FBP1/OGDHL/ALDOA/IGF1/ENTPD5/GCKR/GCK/PPARGC1A/PFKFB4/HK2/ENO2/PKLR/PFKP/PRKAA2/HKDC1/HTR2A
GO:0030299	intestinal cholesterol absorption	15/18493	0.00443792	0.0397677	0.0325031	BP	6	APOA5/ABCG8/ABCG5/APOA1/APOA2/NPC1L1
GO:0034116	positive regulation of heterotypic cell-cell adhesion	15/18493	0.00443792	0.0397677	0.0325031	BP	6	FGA/FGB/FGG/BMP7/CEACAM6/ALOX15
GO:0042268	regulation of cytolysis	15/18493	0.00443792	0.0397677	0.0325031	BP	6	GPLD1/CFHR5/CFHR2/CFHR1/PGLYRP4/PAX2
GO:0042447	hormone catabolic process	15/18493	0.00443792	0.0397677	0.0325031	BP	6	HSD17B6/SRD5A1/PON3/CYP19A1/SPP1/SULT1E1
GO:0043650	dicarboxylic acid biosynthetic process	15/18493	0.00443792	0.0397677	0.0325031	BP	6	MTHFD1/HAAO/MTHFD1L/GLS2/ACMSD/KMO
GO:0070365	hepatocyte differentiation	15/18493	0.00443792	0.0397677	0.0325031	BP	6	PCK2/PCK1/CPS1/CYP1A1/ITGA2/E2F8
GO:0072160	nephron tubule epithelial cell differentiation	15/18493	0.00443792	0.0397677	0.0325031	BP	6	CD24/FAT4/PROM1/LIF/LHX1/PAX2
GO:0090494	dopamine uptake	15/18493	0.00443792	0.0397677	0.0325031	BP	6	SLC22A1/DRD1/GDNF/SLC6A3/DRD2/MAPK15
GO:0006323	DNA packaging	209/18493	0.00452269	0.0404008	0.0330206	BP	37	NAP1L1/HMGA1/H2AFX/CENPO/CCNB1/CENPM/CDK1/SMYD3/CDCA5/CENPH/CENPA/ASF1B/HMGA2/CENPW/H2AFY2/HJURP/CHAF1B/NCAPG/MCM2/NCAPH/HELLS/TOP2A/NUSAP1/CENPI/CENPK/HIST1H1E/SOX9/ERN2/HIST3H2BB/HIST1H1D/HIST1H4D/HIST1H4E/HIST1H2BH/CHD5/HIST1H3F/HIST1H1B/HIST1H3C
GO:0007601	visual perception	209/18493	0.00452269	0.0404008	0.0330206	BP	37	CYP4V2/CRYAA/MIP/RBP4/ABCC6/USH2A/RDH5/GJA3/OLFM2/REEP6/SIX3/FSCN2/CNGA1/VAX2/GNAT1/ATP8A2/RGS9BP/MYO3A/NDP/TRPM1/RS1/COL2A1/NXNL2/CNGB1/GLRB/ZIC2/CNGB3/COL11A1/SLC24A2/RHO/GRK7/BFSP2/TULP1/SFRP5/VSX1/CDH3/PAX2
GO:0002791	regulation of peptide secretion	465/18493	0.00453596	0.0404562	0.0330659	BP	72	ABAT/GPLD1/AACS/SRC/ARL2/ANG/CD14/TNFRSF21/ANO1/RBP4/SOX4/TFR2/MYRIP/KCNB1/SLC2A2/IGF1/GCK/CRHBP/FGA/SNAP25/GIPR/SAA1/EXPH5/FGB/TSLP/SLC2A1/FGG/GLP1R/SSTR5/SYT9/ORM1/MMP12/ORM2/IL1A/SYT7/APOA1/EFNA5/TRIM6/FERMT1/NMU/ITPR3/RFX6/IL17F/PANX2/FFAR2/BRSK2/G6PC2/CACNA1E/ADRA2C/DRD2/KCNJ11/PDX1/APOA2/STXBP5L/ADORA1/ILDR1/PAEP/EPHA5/IL1RL1/CLEC5A/SLC30A8/GPR27/ISL1/VTCN1/GIP/CLEC6A/GRP/CHIA/IL26/PANX3/MT…
GO:0072089	stem cell proliferation	114/18493	0.0046228	0.0411667	0.0336465	BP	23	HMGA2/RACGAP1/ARHGEF2/TRIM71/SIX2/EPCAM/ASPM/DAGLA/SIX3/OVOL2/WNT7B/SOX11/LEF1/ABCB1/FERMT1/OTP/DMRTA2/FZD9/DRD2/ASCL1/OVOL1/SFRP2/TERT
GO:0022898	regulation of transmembrane transporter activity	245/18493	0.00474587	0.042197	0.0344886	BP	42	RANGRF/ATP1B3/WNK3/ADRB2/RGN/TESC/FXYD2/WNK2/GPD1L/PPARGC1A/CRHBP/FXYD1/MMP9/CACNG4/ANO9/HOMER1/FXYD3/GPR35/HTR3A/ABCB1/STK39/CRHR1/WNK4/GAL/EPHB2/DRD2/KCNJ11/RELN/HAP1/EPO/SLN/SHISA8/KCNC1/GALR2/STAC2/SCN3B/KCNG1/NOS1/LRRC26/SHISA6/MTNR1B/KCNC2
GO:0021515	cell differentiation in spinal cord	52/18493	0.00478399	0.0422733	0.034551	BP	13	SOX4/MNX1/HOXC10/ISL2/OLIG3/LHX3/DMRT3/ASCL1/LHX1/FOXN4/EVX1/HOXD10/ISL1
GO:0021879	forebrain neuron differentiation	52/18493	0.00478399	0.0422733	0.034551	BP	13	DRD1/PLXNA3/ROBO1/DLX5/DLX2/OTP/GBX2/DLX1/DRD2/ASCL1/FGF8/ARX/ROBO2
GO:0071320	cellular response to cAMP	52/18493	0.00478399	0.0422733	0.034551	BP	13	SRD5A1/GPD1/PCK1/AQP9/CPS1/PDE2A/CRHBP/AANAT/HCN4/AQP8/HCN1/WT1/SLC5A5
GO:0097366	response to bronchodilator	52/18493	0.00478399	0.0422733	0.034551	BP	13	DRD1/DBH/RGS2/OXTR/RGS17/GRIN2A/PPP1R1B/DRD2/MT3/GRIN1/DPEP1/MMP3/KCNC2
GO:0008016	regulation of heart contraction	217/18493	0.00488427	0.0429941	0.0351402	BP	38	ADRA1A/RANGRF/SLC1A1/CYP2J2/ADRA1B/GPD1L/TRPC1/FXYD1/GNAO1/AVPR1A/GLP1R/CTNNA3/KCNH2/RGS2/CACNA1G/SCN5A/KCND3/NMU/ITPR3/ATP2B2/BMP10/CHRM2/DRD2/TNNT2/TNNI3/ADORA1/HCN4/FOXN4/NKX2-5/ACE2/ADRB1/CACNA1B/ATP1A3/SCN3B/NOS1/EDN2/MYH7/KCNK15
GO:0007052	mitotic spindle organization	108/18493	0.0049053	0.0429941	0.0351402	BP	22	MYBL2/AURKB/PLK1/CCNB1/TACC3/SPC25/CDC20/KIFC1/NUF2/KIF11/WDR62/RACGAP1/NEK2/PSRC1/TPX2/KIF23/KIF4A/TTK/NDC80/PRC1/CENPE/KIF4B
GO:0021872	forebrain generation of neurons	64/18493	0.00490931	0.0429941	0.0351402	BP	15	DRD1/PLXNA3/ASPM/ROBO1/DLX5/DLX2/LEF1/OTP/GBX2/DLX1/DRD2/ASCL1/FGF8/ARX/ROBO2
GO:0000050	urea cycle	11/18493	0.00495566	0.0429941	0.0351402	BP	5	SLC25A15/OTC/CPS1/ARG1/NAGS
GO:0034379	very-low-density lipoprotein particle assembly	11/18493	0.00495566	0.0429941	0.0351402	BP	5	APOC3/APOC4/MTTP/APOC1/APOB
GO:0035404	histone-serine phosphorylation	11/18493	0.00495566	0.0429941	0.0351402	BP	5	AURKB/CCNB1/HMGA2/DRD1/PRKAA2
GO:0042178	xenobiotic catabolic process	11/18493	0.00495566	0.0429941	0.0351402	BP	5	ACSL1/PON3/UGT1A1/CYP1A1/GSTM1
GO:0045919	positive regulation of cytolysis	11/18493	0.00495566	0.0429941	0.0351402	BP	5	GPLD1/CFHR5/CFHR2/CFHR1/PGLYRP4
GO:0046950	cellular ketone body metabolic process	11/18493	0.00495566	0.0429941	0.0351402	BP	5	SLC27A5/AACS/BDH1/HMGCS2/HMGCLL1
GO:0060272	embryonic skeletal joint morphogenesis	11/18493	0.00495566	0.0429941	0.0351402	BP	5	HOXC11/BMP7/SHOX2/COL2A1/HOXA11
GO:0070254	mucus secretion	11/18493	0.00495566	0.0429941	0.0351402	BP	5	NLRP6/CYBA/AGR2/ALOX12B/ADORA1
GO:1905941	positive regulation of gonad development	11/18493	0.00495566	0.0429941	0.0351402	BP	5	SRC/ZP3/SOX9/DMRT1/WT1
GO:0042133	neurotransmitter metabolic process	148/18493	0.00497611	0.0431062	0.0352318	BP	28	GLYAT/ABAT/SRD5A1/DMGDH/BHMT/SHMT1/AGXT/DPYS/UPB1/SDS/BAAT/SARDH/AGXT2/CPS1/RGN/PAH/HDC/DBH/SLC44A4/DAGLA/SLC22A2/BCHE/GAD1/GRIN2A/SLC6A3/NQO1/SLC6A4/NOS1
GO:0007274	neuromuscular synaptic transmission	30/18493	0.00499524	0.0432066	0.0353138	BP	9	CHRNA4/MYLK2/CHRNA5/CHRNG/CHRM1/CHRND/CHRNA1/P2RX3/CHRNA6
GO:0001502	cartilage condensation	20/18493	0.00508167	0.0434942	0.0355489	BP	7	SOX9/ACAN/COL2A1/COL11A1/ALX1/BARX2/WNT7A
GO:0006144	purine nucleobase metabolic process	20/18493	0.00508167	0.0434942	0.0355489	BP	7	MTHFD1/XDH/SHMT1/MTHFD1L/AOX1/GDA/ACPP
GO:0030813	positive regulation of nucleotide catabolic process	20/18493	0.00508167	0.0434942	0.0355489	BP	7	PFKFB1/GPD1/IGF1/ENTPD5/PFKFB4/PRKAA2/HTR2A
GO:0043691	reverse cholesterol transport	20/18493	0.00508167	0.0434942	0.0355489	BP	7	APOC3/APOA5/LIPG/LCAT/APOA1/APOC2/APOA2
GO:0051197	positive regulation of coenzyme metabolic process	20/18493	0.00508167	0.0434942	0.0355489	BP	7	PFKFB1/GPD1/IGF1/ENTPD5/PFKFB4/PRKAA2/HTR2A
GO:0060231	mesenchymal to epithelial transition	20/18493	0.00508167	0.0434942	0.0355489	BP	7	SIX2/FZD7/GDNF/LIF/WT1/WNT9B/PAX2
GO:0061436	establishment of skin barrier	20/18493	0.00508167	0.0434942	0.0355489	BP	7	ALOX12B/CYP26B1/ALOXE3/ABCA12/SFN/CLDN4/KRT16
GO:0006110	regulation of glycolytic process	41/18493	0.00516621	0.0437871	0.0357883	BP	11	PFKFB1/GPD1/FBP1/IGF1/ENTPD5/GCKR/GCK/PPARGC1A/PFKFB4/PRKAA2/HTR2A
GO:0030574	collagen catabolic process	41/18493	0.00516621	0.0437871	0.0357883	BP	11	MMP11/TMPRSS6/MMP9/MMP1/MMP12/MMP10/KLK6/MMP13/MMP7/MMP16/MMP3
GO:0046460	neutral lipid biosynthetic process	41/18493	0.00516621	0.0437871	0.0357883	BP	11	PCK2/GPLD1/THRSP/MOGAT2/PCK1/ACSL1/ANG/MOGAT1/RGN/AGMO/ACSL4
GO:0046463	acylglycerol biosynthetic process	41/18493	0.00516621	0.0437871	0.0357883	BP	11	PCK2/GPLD1/THRSP/MOGAT2/PCK1/ACSL1/ANG/MOGAT1/RGN/AGMO/ACSL4
GO:0072210	metanephric nephron development	41/18493	0.00516621	0.0437871	0.0357883	BP	11	SIX2/GDNF/SOX9/KIF26B/LIF/FOXD1/NPHS2/LHX1/WT1/WNT9B/PAX2
GO:0007214	gamma-aminobutyric acid signaling pathway	25/18493	0.00519236	0.0437871	0.0357883	BP	8	GABRR1/GABRB1/GPR156/GABRA2/GABRA4/GABRG3/GABRA5/GABRG2
GO:0008211	glucocorticoid metabolic process	25/18493	0.00519236	0.0437871	0.0357883	BP	8	HSD11B1/HSD3B2/HSD3B1/CYP11A1/SERPINA6/CYP17A1/APOA1/GAL
GO:0009404	toxin metabolic process	25/18493	0.00519236	0.0437871	0.0357883	BP	8	AKR7A3/CTH/CBS/CYP1A2/PON3/CYP2W1/FMO2/CYP1A1
GO:0030194	positive regulation of blood coagulation	25/18493	0.00519236	0.0437871	0.0357883	BP	8	HRG/PLG/F12/CPB2/F7/APOH/F2/SERPINF2
GO:1900048	positive regulation of hemostasis	25/18493	0.00519236	0.0437871	0.0357883	BP	8	HRG/PLG/F12/CPB2/F7/APOH/F2/SERPINF2
GO:0106106	cold-induced thermogenesis	142/18493	0.00535702	0.045043	0.0368148	BP	27	ACADL/ACSL1/ADRB2/GATM/PPARGC1A/ALDH1A1/TRPM8/DBH/FABP5/GADD45G/LEPR/FABP4/OXTR/HOXC10/G0S2/UCP1/ACOT11/FGF21/ADRB3/HCRT/MFAP2/SLN/ADRB1/KSR2/LCN2/ELOVL3/PTH2R
GO:0120161	NA	142/18493	0.00535702	0.045043	0.0368148	BP	27	ACADL/ACSL1/ADRB2/GATM/PPARGC1A/ALDH1A1/TRPM8/DBH/FABP5/GADD45G/LEPR/FABP4/OXTR/HOXC10/G0S2/UCP1/ACOT11/FGF21/ADRB3/HCRT/MFAP2/SLN/ADRB1/KSR2/LCN2/ELOVL3/PTH2R
GO:0048638	regulation of developmental growth	334/18493	0.00541137	0.0454333	0.0371338	BP	54	CCNB1/G6PD/FLVCR1/GHR/CDK1/AR/ACACB/LIMK1/RBP4/ADRB2/TLL2/IGF1/ZP3/PLXNA3/AGR2/SIX4/TRPC5/RASAL1/VIL1/NTN1/RGS2/TRIM46/POU3F2/SPP1/EFNA5/NRCAM/BCL11A/ATP8A2/GAL/BMP10/SLC6A3/CPNE9/DRD2/PRL/MT3/EPPK1/OSTN/SIX1/FOXS1/GJD4/FGF8/NKX2-5/SEMA3E/ADRB1/UNC13A/LPAR3/CPNE6/ARX/REG1A/WT1/SLC6A4/FGF9/SFRP2/PLXNA4
GO:0060291	long-term synaptic potentiation	77/18493	0.005472	0.0457836	0.0374201	BP	17	DRD1/PPP1R9A/FAM107A/SNAP25/CALB2/ITPR3/GRIN2A/GRIN2B/EPHB2/DRD2/RELN/S100B/MPP2/ADORA1/CHRNA7/SLC24A2/GIP
GO:0002673	regulation of acute inflammatory response	149/18493	0.00547584	0.0457836	0.0374201	BP	28	SERPING1/C6/C8A/C1S/KLKB1/CFHR4/C1R/C8B/F12/CFHR5/CPB2/CFHR2/DNASE1L3/CPN2/CFH/C4BPA/ZP3/F2/CFHR1/C9/C7/APCS/CREB3L3/FFAR2/ADORA1/CD19/CR2/SUSD4
GO:0046364	monosaccharide biosynthetic process	96/18493	0.00547708	0.0457836	0.0374201	BP	20	PFKFB1/PCK2/GPD1/ALDOB/PCK1/G6PD/FBP1/SORD/RBP4/SDS/ALDOA/GNMT/RGN/GCK/MST1/PPARGC1A/G6PC/ENO2/LEPR/G6PC2
GO:0060042	retina morphogenesis in camera-type eye	47/18493	0.00550496	0.0459496	0.0375557	BP	12	RBP4/SOX9/TFAP2A/PROM1/ATP8A2/MEGF11/RS1/LHX1/FOXN4/PTF1A/HCN1/VSX1
GO:1902850	microtubule cytoskeleton organization involved in mitosis	129/18493	0.00559519	0.0466347	0.0381157	BP	25	MYBL2/AURKB/PLK1/CCNB1/TACC3/SPC25/CDC20/KIFC1/NUF2/KIF11/CENPA/WDR62/RACGAP1/ARHGEF2/NEK2/PSRC1/TPX2/KIF23/KIF4A/TTK/NDC80/PRC1/NUSAP1/CENPE/KIF4B
GO:0072511	divalent inorganic cation transport	462/18493	0.00574658	0.0478269	0.0390901	BP	71	BAK1/G6PD/ADRA1A/SLC41A2/HOMER3/WNK3/RGN/HOMER2/PDE2A/DRD1/CYBA/GCK/CHRNA4/TRPC1/GNAO1/TRPM8/RAMP3/ZDHHC13/SLC39A4/TRPC5/GPM6A/CACNG4/F2/HOMER1/TMC2/CACNA1G/FAM155B/GPR35/MCOLN3/P2RX5/ATP2C2/ITPR3/TCN1/TMEM163/CRHR1/ATP2B2/GRIN2A/CACNA1E/GRIN2B/CATSPER1/HCRT/DRD2/MT3/TRPM1/TRPV5/HAP1/EPO/TRPC7/SLN/GRIN1/BSPRY/CD19/CHRNA7/PLCZ1/SPINK1/HTR2A/LPAR3/SLC30A8/TRPM5/CACNG1/STAC2/CACNA1B/SLC24A2/NIPAL4/N…
GO:0033762	response to glucagon	36/18493	0.00577451	0.0479896	0.0392231	BP	10	PFKFB1/PCK1/CDO1/CPS1/ARG1/GCGR/GLP1R/ADCY1/FGF21/ADCY2
GO:2000177	regulation of neural precursor cell proliferation	84/18493	0.00602417	0.0499919	0.0408596	BP	18	NAP1L1/SHCBP1/TRIM71/SPINT1/ASPM/PITX3/SIX3/SPINT2/OTP/DMRTA2/FZD9/DRD2/LRP2/ASCL1/LHX1/RASSF10/INSM1/SLC6A4
GO:0072562	blood microparticle	147/19659	1.17144e-12	3.23477e-10	2.68241e-10	CC	49	CLIC1/SERPING1/C8A/HRG/C1S/SERPINC1/HPX/CFHR3/AFM/HP/PON1/C1R/A1BG/PLG/KNG1/HPR/CPN2/ITIH1/CFH/C4BPA/CP/FGA/ACSM1/CIB2/ALB/FGB/ITIH4/SLC2A1/FCN2/F2/FGG/CFHR1/C9/TF/ORM1/SERPINF2/ORM2/AMBP/APOA1/AHSG/APCS/BCHE/FCN3/ACTA1/APOA2/TMPRSS13/CD5L/PRSS1/POTEF
GO:0097060	synaptic membrane	431/19659	1.56875e-12	3.23477e-10	2.68241e-10	CC	100	CPEB3/MPDZ/ADRA1A/APBA1/HOMER3/SLC6A1/DBN1/CLSTN1/KCNJ4/HOMER2/KCNB1/PDE2A/DRD1/PRR7/SLC16A3/DDN/CHRNA4/DLG2/GRM4/DRP2/FABP5/SNAP25/DNM1/OLFM2/GPM6A/CACNG4/LRFN1/DAGLA/GRIK4/SLC1A2/ADCY1/DLG3/HOMER1/CALB2/PRKCG/SH2D5/SYT7/HTR3A/GABRR1/SORCS3/KCND3/NRCAM/ITGA3/CHRNA5/CHRNG/ATP2B2/CHRM2/GRIN2A/CDH10/ADAM22/CHRM1/SLC6A11/ADRA2C/GRIN2B/GABRB1/SLC6A3/EPHB2/CHRND/DRD2/DLGAP1/MPP2/ADORA1/GRIN1/SHISA8/KC…
GO:0016324	apical plasma membrane	308/19659	1.71766e-12	3.23477e-10	2.68241e-10	CC	79	ABCB4/CYP4F2/MPDZ/CYP4A11/ENPEP/SLC1A1/MIP/SORBS2/ANO1/CD300LG/ABCC6/USH2A/DSG1/ADRB2/ABCG8/ABCG5/SLC29A4/SLC2A2/SLC17A4/CYBA/ACY3/ABCG2/FXYD1/EPCAM/SLC44A4/ASPM/SLC39A4/ATP6V0A4/CDHR5/SLC2A1/MYO1A/GJB6/TF/MUC1/OXTR/DUOX1/CYP4F12/NAALADL1/PAPPA2/SPTBN2/CEACAM5/ABCB1/SLC34A1/TEK/IGFBP2/UPK3A/SLC2A9/STK39/GNAT1/CDHR2/PROM1/UPK1A/CEACAM7/FOLR1/ATP6V1B1/SLC17A1/VANGL2/CRB2/SLC34A2/SLC6A19/ATP6V0D2/SL…
GO:0045177	apical part of cell	373/19659	2.08024e-12	3.23477e-10	2.68241e-10	CC	90	ABCB4/CYP4F2/MPDZ/CYP4A11/ENPEP/SLC1A1/MIP/SORBS2/ANO1/CD300LG/ABCC6/USH2A/DSG1/ADRB2/HOMER2/ABCG8/ABCG5/SLC29A4/SLC2A2/SLC17A4/CYBA/ACY3/ABCG2/FXYD1/MGST1/EPCAM/SLC44A4/FAT4/ASPM/SLC39A4/ATP6V0A4/CDHR5/SLC2A1/REEP6/MYO1A/GJB6/TF/HOMER1/DAB1/MUC1/OXTR/DUOX1/CYP4F12/NAALADL1/REN/PAPPA2/SPTBN2/CEACAM5/ABCB1/SLC34A1/TEK/IGFBP2/UPK3A/ITPR3/SLC2A9/STK39/GNAT1/CDHR2/PROM1/UPK1A/CEACAM7/USH1C/FOLR1/ATP6…
GO:0045211	postsynaptic membrane	322/19659	7.26291e-12	9.03506e-10	7.49226e-10	CC	80	CPEB3/MPDZ/ADRA1A/HOMER3/SLC6A1/DBN1/CLSTN1/KCNJ4/HOMER2/KCNB1/DRD1/PRR7/SLC16A3/CHRNA4/DLG2/DRP2/FABP5/DNM1/CACNG4/LRFN1/DAGLA/GRIK4/ADCY1/DLG3/HOMER1/SH2D5/HTR3A/GABRR1/SORCS3/KCND3/NRCAM/CHRNA5/CHRNG/ATP2B2/CHRM2/GRIN2A/CDH10/ADAM22/CHRM1/SLC6A11/ADRA2C/GRIN2B/GABRB1/SLC6A3/EPHB2/CHRND/DRD2/DLGAP1/ADORA1/GRIN1/SHISA8/KCNC1/CHRNA7/GRIA3/GLRB/HTR2A/ADRB1/LRRTM4/GABRQ/GRID2IP/CHRNA1/GABRA2/KCTD8/…
GO:1902495	transmembrane transporter complex	325/19659	3.15016e-11	3.26567e-09	2.70803e-09	CC	79	CLIC1/ANO1/ATP1B3/KCNJ4/ABCG8/ABCG5/FXYD2/ABCC9/KCNB1/KCNF1/CHRNA4/TRPC1/FXYD1/DLG2/SNAP25/OLFM2/TRPC5/CACNG4/GRIK4/KCNG3/DLG3/KCNH2/SCN4A/CACNA1G/SCN5A/HTR3A/GABRR1/CLIC3/KCND3/TTYH1/CHRNA5/CLCN1/CHRNG/GRIN2A/CACNA1E/GRIN2B/CATSPER1/GABRB1/CHRND/KCNJ11/TRPC7/GRIN1/SHISA8/BEST3/KCNC1/CHRNA7/HCN4/GRIA3/CNGB1/GLRB/CNGB3/ATP1A4/DPP10/GABRQ/CACNG1/CACNA1B/CLDN4/HCN1/ATP1A3/CLCNKB/SCN3B/KCNV2/CHRNA1/K…
GO:0098936	intrinsic component of postsynaptic membrane	122/19659	5.96609e-11	5.3013e-09	4.39607e-09	CC	41	ADRA1A/SLC6A1/CLSTN1/DRD1/SLC16A3/CACNG4/LRFN1/DAGLA/GRIK4/ADCY1/HTR3A/SORCS3/KCND3/NRCAM/CHRM2/GRIN2A/CDH10/ADAM22/CHRM1/SLC6A11/ADRA2C/SLC6A3/EPHB2/CHRND/DRD2/ADORA1/GRIN1/KCNC1/HTR2A/ADRB1/CHRNA1/SLC6A4/GABRA4/RGS7BP/SLITRK3/GRM3/CHRNA6/GABRA5/SHISA6/CDH9/CNTN1
GO:0031012	extracellular matrix	490/19659	7.13608e-11	5.5483e-09	4.60089e-09	CC	105	GPLD1/SERPING1/HRG/SERPINC1/HPX/APOC3/ECM2/ANG/AZGP1/A1BG/PLG/KNG1/USH2A/MMP11/PCSK6/CPN2/COL9A2/ITIH1/SPP2/FRAS1/ZG16/ZP3/ELFN1/CLEC3B/ALPL/S100A6/MMP9/COL5A3/FGA/LINGO4/CHAD/MMP1/FGB/ITIH4/DMBT1/APOH/FGG/GPC2/EMILIN2/LINGO1/MBL2/NTN1/ORM1/MMP12/SERPINF2/ORM2/MMP10/AMBP/APOA1/AHSG/ENTPD2/APCS/EFNA5/PRG4/CTHRC1/ACAN/NPNT/TECTB/GDF10/APLP1/COL25A1/COL22A1/OMD/EGFL6/BMP7/S100A9/IGFALS/IBSP/NDP/MFAP…
GO:1990351	transporter complex	333/19659	1.11974e-10	7.73865e-09	6.41723e-09	CC	79	CLIC1/ANO1/ATP1B3/KCNJ4/ABCG8/ABCG5/FXYD2/ABCC9/KCNB1/KCNF1/CHRNA4/TRPC1/FXYD1/DLG2/SNAP25/OLFM2/TRPC5/CACNG4/GRIK4/KCNG3/DLG3/KCNH2/SCN4A/CACNA1G/SCN5A/HTR3A/GABRR1/CLIC3/KCND3/TTYH1/CHRNA5/CLCN1/CHRNG/GRIN2A/CACNA1E/GRIN2B/CATSPER1/GABRB1/CHRND/KCNJ11/TRPC7/GRIN1/SHISA8/BEST3/KCNC1/CHRNA7/HCN4/GRIA3/CNGB1/GLRB/CNGB3/ATP1A4/DPP10/GABRQ/CACNG1/CACNA1B/CLDN4/HCN1/ATP1A3/CLCNKB/SCN3B/KCNV2/CHRNA1/K…
GO:0099240	intrinsic component of synaptic membrane	166/19659	1.61959e-10	1.00739e-08	8.35368e-09	CC	49	ADRA1A/SLC6A1/CLSTN1/DRD1/SLC16A3/CHRNA4/GPM6A/CACNG4/LRFN1/DAGLA/GRIK4/SLC1A2/ADCY1/SYT7/HTR3A/SORCS3/KCND3/NRCAM/CHRM2/GRIN2A/CDH10/ADAM22/CHRM1/SLC6A11/ADRA2C/SLC6A3/EPHB2/CHRND/DRD2/ADORA1/GRIN1/KCNC1/NTNG1/HTR2A/ADRB1/CHRNA1/SLC6A4/GABRA4/GABRG3/P2RX3/RGS7BP/SLITRK3/GRM3/CHRNA6/GABRA5/SHISA6/CDH9/CNTN1/CNTNAP4
GO:0099055	integral component of postsynaptic membrane	117/19659	2.29194e-10	1.29599e-08	1.07469e-08	CC	39	ADRA1A/SLC6A1/CLSTN1/DRD1/SLC16A3/CACNG4/LRFN1/DAGLA/GRIK4/ADCY1/HTR3A/SORCS3/KCND3/NRCAM/CHRM2/GRIN2A/CDH10/ADAM22/CHRM1/SLC6A11/ADRA2C/SLC6A3/EPHB2/CHRND/DRD2/ADORA1/GRIN1/KCNC1/HTR2A/ADRB1/CHRNA1/SLC6A4/GABRA4/SLITRK3/GRM3/CHRNA6/GABRA5/SHISA6/CDH9
GO:0099699	integral component of synaptic membrane	154/19659	3.78219e-10	1.96044e-08	1.62568e-08	CC	46	ADRA1A/SLC6A1/CLSTN1/DRD1/SLC16A3/CHRNA4/GPM6A/CACNG4/LRFN1/DAGLA/GRIK4/SLC1A2/ADCY1/SYT7/HTR3A/SORCS3/KCND3/NRCAM/CHRM2/GRIN2A/CDH10/ADAM22/CHRM1/SLC6A11/ADRA2C/SLC6A3/EPHB2/CHRND/DRD2/ADORA1/GRIN1/KCNC1/HTR2A/ADRB1/CHRNA1/SLC6A4/GABRA4/GABRG3/P2RX3/SLITRK3/GRM3/CHRNA6/GABRA5/SHISA6/CDH9/CNTNAP4
GO:0034702	ion channel complex	301/19659	3.14272e-09	1.50367e-07	1.24691e-07	CC	70	CLIC1/ANO1/KCNJ4/ABCC9/KCNB1/KCNF1/CHRNA4/TRPC1/DLG2/SNAP25/OLFM2/TRPC5/CACNG4/GRIK4/KCNG3/DLG3/KCNH2/SCN4A/CACNA1G/SCN5A/HTR3A/GABRR1/CLIC3/KCND3/TTYH1/CHRNA5/CLCN1/CHRNG/GRIN2A/CACNA1E/GRIN2B/CATSPER1/GABRB1/CHRND/KCNJ11/TRPC7/GRIN1/SHISA8/BEST3/KCNC1/CHRNA7/HCN4/GRIA3/CNGB1/GLRB/DPP10/GABRQ/CACNG1/CACNA1B/CLDN4/HCN1/CLCNKB/SCN3B/KCNV2/CHRNA1/KCNA7/KCNG1/GABRA2/NOS1/GABRA4/CACNG6/SCN1A/GABRG3/D…
GO:0034364	high-density lipoprotein particle	26/19659	1.46708e-08	6.51804e-07	5.40505e-07	CC	15	APOF/APOC3/PON1/APOC4/HPR/APOA5/SAA4/APOC1/SAA1/APOH/LCAT/SAA2/APOA1/APOC2/APOA2
GO:0098889	intrinsic component of presynaptic membrane	84/19659	1.85567e-08	7.69483e-07	6.38089e-07	CC	29	ADRA1A/SLC6A1/DRD1/CHRNA4/GPM6A/GRIK4/SLC1A2/SYT7/HTR3A/CHRM2/CDH10/CHRM1/SLC6A11/SLC6A3/EPHB2/DRD2/ADORA1/KCNC1/NTNG1/HTR2A/SLC6A4/P2RX3/RGS7BP/GRM3/CHRNA6/GABRA5/CDH9/CNTN1/CNTNAP4
GO:0034358	plasma lipoprotein particle	38/19659	3.28945e-08	1.20355e-06	9.98038e-07	CC	18	APOF/APOC3/PON1/APOC4/HPR/APOA5/SORL1/SAA4/LPA/APOC1/SAA1/APOH/LCAT/SAA2/APOB/APOA1/APOC2/APOA2
GO:1990777	lipoprotein particle	38/19659	3.28945e-08	1.20355e-06	9.98038e-07	CC	18	APOF/APOC3/PON1/APOC4/HPR/APOA5/SORL1/SAA4/LPA/APOC1/SAA1/APOH/LCAT/SAA2/APOB/APOA1/APOC2/APOA2
GO:0032994	protein-lipid complex	40/19659	8.8747e-08	2.82269e-06	2.34069e-06	CC	18	APOF/APOC3/PON1/APOC4/HPR/APOA5/SORL1/SAA4/LPA/APOC1/SAA1/APOH/LCAT/SAA2/APOB/APOA1/APOC2/APOA2
GO:0043235	receptor complex	396/19659	9.07196e-08	2.82269e-06	2.34069e-06	CC	81	GHR/TYRO3/PLXNA1/CD14/VIPR1/TFR2/ADRB2/ABCG8/ABCG5/GFRA1/ABCG2/CHRNA4/TRPC1/DDR1/MTTP/DLG2/PLXNA3/RAMP3/GPR160/OLFM2/LEPR/CACNG4/LRP8/ITGB4/GRIK4/GFRA3/TF/DLG3/ITGB3/GPRC5D/GPR119/ITGA2/HTR3A/GABRR1/TEK/ITPR3/ITGA3/PIGR/NPNT/CHRNA5/EPHB3/CHRNG/ROS1/GRIN2A/ADRB3/EPHA10/GRIN2B/GPR37/GABRB1/EPHB2/CHRND/EPHA6/GPR84/GPR63/LRP2/GRIN1/SHISA8/GPR156/CHRNA7/IL31RA/GRIA3/ROR1/EPHA5/EPHA8/GABRQ/ITGB8/CR2/CH…
GO:0099056	integral component of presynaptic membrane	75/19659	9.07616e-08	2.82269e-06	2.34069e-06	CC	26	ADRA1A/SLC6A1/DRD1/CHRNA4/GPM6A/GRIK4/SLC1A2/SYT7/HTR3A/CHRM2/CDH10/CHRM1/SLC6A11/SLC6A3/EPHB2/DRD2/ADORA1/KCNC1/HTR2A/SLC6A4/P2RX3/GRM3/CHRNA6/GABRA5/CDH9/CNTNAP4
GO:0042734	presynaptic membrane	161/19659	1.59921e-07	4.73671e-06	3.92789e-06	CC	42	ADRA1A/APBA1/SLC6A1/PDE2A/DRD1/CHRNA4/GRM4/SNAP25/DNM1/GPM6A/GRIK4/SLC1A2/SYT7/HTR3A/CHRM2/GRIN2A/CDH10/CHRM1/SLC6A11/SLC6A3/EPHB2/DRD2/ADORA1/KCNC1/NTNG1/IL31RA/HTR2A/UNC13A/UNC13C/KCTD8/SLC6A4/P2RX3/RGS7BP/GRM3/RIMS4/CHRNA6/GABRA5/CDH9/CTNNA2/KCNC2/CNTN1/CNTNAP4
GO:0098982	GABA-ergic synapse	75/19659	3.77938e-07	1.06853e-05	8.86075e-06	CC	25	ADRA1A/SLC6A1/CLSTN1/DRD1/SYT7/GABRR1/KCND3/EFNA5/ACAN/ATP2B2/CDH10/SLC6A11/GABRB1/DRD2/NRG1/GLRB/SLC6A17/GABRA4/GAP43/GABRG3/SLITRK3/GABRA5/GABRG2/NLGN4Y/CNTNAP4
GO:0062023	NA	332/19659	9.10421e-07	2.46209e-05	2.04168e-05	CC	68	SERPING1/HRG/SERPINC1/HPX/APOC3/ECM2/ANG/AZGP1/A1BG/PLG/KNG1/USH2A/PCSK6/COL9A2/ITIH1/SPP2/FRAS1/ZP3/CLEC3B/S100A6/MMP9/COL5A3/FGA/FGB/ITIH4/APOH/FGG/GPC2/EMILIN2/NTN1/ORM1/SERPINF2/ORM2/AMBP/APOA1/AHSG/ENTPD2/APCS/EFNA5/PRG4/CTHRC1/ACAN/NPNT/GDF10/APLP1/OMD/EGFL6/BMP7/S100A9/NDP/MFAP2/HAPLN1/COL2A1/LAD1/MUC17/GPC3/COL11A1/ITIH5/OGN/PRSS1/LAMC2/DPT/VWA2/VIT/FGF9/LAMA1/SFRP2/S100A7
GO:0031225	anchored component of membrane	169/19659	1.75231e-06	4.54141e-05	3.76594e-05	CC	41	CD14/EFNA3/GFRA1/CD24/LYPD1/ALPL/ART4/GPC2/GFRA3/TREH/CEACAM5/EFNA5/TECTB/CEACAM7/RAET1L/FOLR1/CNTN3/SMPDL3B/PRSS22/LY6G6C/LYPD6B/LYPD6/CEACAM6/PSCA/PRSS21/ART3/SPACA4/LY6H/GPC3/NTNG1/CD177/ALPP/GP2/RGS7BP/LYPD2/TDGF1/CA4/MSLN/DPEP1/NTM/CNTN1
GO:0098793	presynapse	482/19659	4.23554e-06	0.00010538	8.73859e-05	CC	88	ADRA1A/PPFIA4/APBA1/SLC6A1/PDE2A/DRD1/SYT8/CHRNA4/CRHBP/PACSIN1/GRM4/PTPRN/SNAP25/DNM1/SYNGR3/GPM6A/GRIK4/SLC1A2/RAB3D/SYNGR1/SYT9/SLC22A2/CALB2/PRKCG/ITGA2/CADPS/SPTBN2/SYT7/HTR3A/NMU/TMEM163/SYT13/GAD1/PCLO/ATP2B2/MME/CHRM2/SVOP/ATP6V1B1/GRIN2A/CDH10/CHRM1/SLC6A11/ADRA2C/SYN3/SLC6A3/EPHB2/HCRT/DRD2/MT3/HAP1/ADORA1/GRIN1/SNCB/KCNC1/NTNG1/SYT5/IL31RA/CNGB1/ROR1/HTR2A/UNC13A/UNC13C/NTS/SLC6A17/CAC…
GO:0000940	condensed chromosome outer kinetochore	12/19659	8.88207e-06	0.000207221	0.000171837	CC	8	PLK1/CCNB1/SKA3/CENPF/SKA1/BUB1/BUB1B/NDC80
GO:0032589	neuron projection membrane	57/19659	9.27338e-06	0.000207221	0.000171837	CC	19	USH2A/KCNB1/DDN/SLC1A2/SGCE/KCNJ11/MPP2/ADORA1/SHISA8/KCNC1/REG1A/GABRA2/GABRA4/GABRG3/ROBO2/GABRA5/SHISA6/GABRG2/KCNC2
GO:0031253	cell projection membrane	334/19659	9.32827e-06	0.000207221	0.000171837	CC	65	MFSD10/SRC/CA9/ARHGEF2/EPS8L3/USH2A/PDE9A/TESC/KCNB1/DRD1/DDN/SSTR3/PACSIN1/FAM107A/S100P/ATP6V0A4/PLA2G4F/CDHR5/SLC1A2/EPS8L1/ITGB3/CNGA1/SLC34A1/TTYH1/FERMT1/GNAT1/CDHR2/ITGA3/SLC7A11/BMX/PROM1/SGCE/FOLR1/EVC2/FZD9/SLC34A2/DRD2/KCNJ11/SLC6A19/MPP2/SLC34A3/ADORA1/LRP2/SHISA8/EVC/KCNC1/CNGB1/ACE2/RAB25/REG1A/GABRA2/RHO/GRK7/GABRA4/GAP43/GABRG3/ROBO2/GABRA5/SLC22A12/CA4/SHISA6/NPC1L1/DPEP1/GABRG2/…
GO:0034707	chloride channel complex	50/19659	2.02202e-05	0.000430882	0.000357306	CC	17	CLIC1/ANO1/GABRR1/CLIC3/TTYH1/CLCN1/GABRB1/BEST3/GLRB/GABRQ/CLDN4/CLCNKB/GABRA2/GABRA4/GABRG3/GABRA5/GABRG2
GO:0042627	chylomicron	13/19659	2.07821e-05	0.000430882	0.000357306	CC	8	APOC3/APOA5/APOC1/APOH/APOB/APOA1/APOC2/APOA2
GO:0005903	brush border	98/19659	2.52795e-05	0.000504232	0.000418131	CC	26	CLIC1/MFSD10/ENPEP/DCXR/SLC2A2/ATP6V0A4/CDHR5/MYO1A/VIL1/DAB1/SLC34A1/ITPR3/CDHR2/SLC7A11/USH1C/FOLR1/MME/SLC34A2/SLC6A19/SLC34A3/LRP2/SCIN/ACE2/SLC22A12/CA4/NPC1L1
GO:0034703	cation channel complex	219/19659	2.59412e-05	0.000504232	0.000418131	CC	46	KCNJ4/ABCC9/KCNB1/KCNF1/TRPC1/DLG2/SNAP25/OLFM2/TRPC5/CACNG4/GRIK4/KCNG3/DLG3/KCNH2/SCN4A/CACNA1G/SCN5A/HTR3A/KCND3/GRIN2A/CACNA1E/GRIN2B/CATSPER1/KCNJ11/TRPC7/GRIN1/SHISA8/KCNC1/HCN4/GRIA3/CNGB1/DPP10/CACNG1/CACNA1B/HCN1/SCN3B/KCNV2/KCNA7/KCNG1/NOS1/CACNG6/SCN1A/DPP6/LRRC26/SHISA6/KCNC2
GO:0016323	basolateral plasma membrane	213/19659	2.71676e-05	0.000512068	0.000424629	CC	45	SLC10A1/SLC22A1/SLC27A5/AQP9/CA9/CD300LG/ABCC6/KCNJ4/SLC4A11/SLC22A7/SLCO1B1/SLC38A3/MTTP/DLG2/EPCAM/SLC2A1/LEPR/MYO1A/CDH17/TF/DLG3/CEACAM5/TEK/TGFA/SLC2A9/STK39/ITGA3/SLC4A4/VSIG1/AQP4/BSND/LPO/FOLR1/ATP6V1B1/VANGL2/MEGF11/EPPK1/ADORA1/RHCG/CLDN4/CDH16/ATP12A/SLC22A8/CTNNA2/KCNC2
GO:0098948	intrinsic component of postsynaptic specialization membrane	77/19659	3.02272e-05	0.00055298	0.000458555	CC	22	CLSTN1/SLC16A3/CACNG4/LRFN1/ADCY1/SORCS3/KCND3/NRCAM/GRIN2A/CDH10/ADAM22/CHRM1/ADRA2C/CHRND/GRIN1/ADRB1/CHRNA1/GABRA4/RGS7BP/SLITRK3/GABRA5/SHISA6
GO:0098978	glutamatergic synapse	350/19659	4.28588e-05	0.000754095	0.000625328	CC	65	ADRA1A/SRC/APBA1/ARHGEF2/NDRG1/DBN1/CLSTN1/HOMER2/DRD1/PRR7/PPP1R9A/DLG2/DRP2/SNAP25/DNM1/OLFM2/GPM6A/CACNG4/SLC1A2/ADCY1/DLG3/HOMER1/ITGB3/SPTBN2/SYT7/HTR3A/GABRR1/SORCS3/ADORA2B/NRCAM/ACAN/NPTX1/ATP2B2/CHRM2/GRIN2A/CDH10/ADAM22/CHRM1/ADRA2C/SYN3/EPHB2/PPP1R1B/FZD9/CAMKV/DRD2/NRG1/GRIN1/NRG3/NTNG1/PTPRD/HTR2A/UNC13A/SLC6A17/IL1RAPL2/NPTX2/SLC30A3/RGS7BP/GRM3/ACTBL2/CBLN2/CBLN1/WNT7A/LGI1/SHISA6/…
GO:0000778	condensed nuclear chromosome kinetochore	14/19659	4.36454e-05	0.000754095	0.000625328	CC	8	CENPO/PLK1/CCNB1/NUF2/CENPA/BUB1/BUB1B/NDC80
GO:0099060	integral component of postsynaptic specialization membrane	74/19659	5.07717e-05	0.000853513	0.00070777	CC	21	CLSTN1/SLC16A3/CACNG4/LRFN1/ADCY1/SORCS3/KCND3/NRCAM/GRIN2A/CDH10/ADAM22/CHRM1/ADRA2C/CHRND/GRIN1/ADRB1/CHRNA1/GABRA4/SLITRK3/GABRA5/SHISA6
GO:0099634	postsynaptic specialization membrane	102/19659	5.33018e-05	0.000872466	0.000723487	CC	26	CLSTN1/SLC16A3/DLG2/CACNG4/LRFN1/ADCY1/DLG3/SORCS3/KCND3/NRCAM/ATP2B2/GRIN2A/CDH10/ADAM22/CHRM1/ADRA2C/GRIN2B/CHRND/GRIN1/ADRB1/CHRNA1/GABRA4/RGS7BP/SLITRK3/GABRA5/SHISA6
GO:0098862	cluster of actin-based cell projections	144/19659	5.89554e-05	0.000940262	0.000779706	CC	33	CLIC1/MFSD10/ENPEP/DCXR/USH2A/HOMER2/SLC2A2/CIB2/ATP6V0A4/CDHR5/MYO1A/VIL1/DAB1/TMC2/FSCN2/SLC34A1/ITPR3/CDHR2/SLC7A11/USH1C/FOLR1/DCDC2/MME/SLC34A2/MYO3A/SLC6A19/SLC34A3/LRP2/SCIN/ACE2/SLC22A12/CA4/NPC1L1
GO:0005788	endoplasmic reticulum lumen	301/19659	7.11768e-05	0.0011068	0.000917806	CC	57	CES2/SLC27A2/F9/SERPINC1/IL27/KNG1/APOA5/PROZ/CES3/COL9A2/TMEM132A/SERPINA10/SPP2/CES1/RDH5/CP/MTTP/COL5A3/QSOX1/FGA/F7/ALB/PROC/F2/FGG/FKBP10/SERPIND1/AFP/CYP2W1/IL12A/TF/WNT7B/APOB/APOA1/AHSG/SPP1/VGF/GPX7/BCHE/COL25A1/CHGB/COL22A1/ERP27/APOA2/COL2A1/MATN3/GPC3/ARSF/COL11A1/WNT6/DMP1/GIP/NOTUM/SCG3/WNT7A/MSLN/SCG2
GO:0032590	dendrite membrane	40/19659	7.50726e-05	0.00112352	0.00093167	CC	14	KCNB1/DDN/SGCE/MPP2/SHISA8/KCNC1/REG1A/GABRA2/GABRA4/GABRG3/GABRA5/SHISA6/GABRG2/KCNC2
GO:0000777	condensed chromosome kinetochore	104/19659	7.58646e-05	0.00112352	0.00093167	CC	26	CENPO/KIF2C/PLK1/CCNB1/SPC25/CENPM/CDT1/BIRC5/NUF2/CENPH/CENPA/SKA3/CENPW/CENPF/HJURP/NEK2/SKA1/BUB1/MAD2L1/BUB1B/ZWINT/NDC80/ERCC6L/CENPE/CENPK/SPC24
GO:0000779	condensed chromosome, centromeric region	117/19659	9.38035e-05	0.00135688	0.00112518	CC	28	AURKB/CENPO/KIF2C/PLK1/CCNB1/SPC25/CENPM/CDT1/BIRC5/NUF2/CENPH/CENPA/SKA3/CENPW/CENPF/HJURP/NEK2/NCAPG/SKA1/BUB1/MAD2L1/BUB1B/ZWINT/NDC80/ERCC6L/CENPE/CENPK/SPC24
GO:0031045	dense core granule	19/19659	9.84649e-05	0.00139194	0.00115425	CC	9	MYRIP/SYT8/CRHBP/SYT9/SYT7/BACE2/STXBP5L/SYT5/SCG2
GO:0034361	very-low-density lipoprotein particle	20/19659	0.000161008	0.00217711	0.00180535	CC	9	APOC3/APOC4/APOA5/APOC1/APOH/APOB/APOA1/APOC2/APOA2
GO:0034385	triglyceride-rich plasma lipoprotein particle	20/19659	0.000161008	0.00217711	0.00180535	CC	9	APOC3/APOC4/APOA5/APOC1/APOH/APOB/APOA1/APOC2/APOA2
GO:0000776	kinetochore	133/19659	0.000168895	0.00223516	0.00185349	CC	30	AURKB/CENPO/KIF2C/PLK1/CCNB1/SPC25/CENPM/CDT1/BIRC5/NUF2/CENPH/CENPA/SKA3/CENPW/CENPF/HJURP/NEK2/SKA1/KIF18A/BUB1/MAD2L1/BUB1B/ZWINT/TTK/NDC80/ERCC6L/CENPE/CENPI/CENPK/SPC24
GO:0098839	postsynaptic density membrane	75/19659	0.000194455	0.00251981	0.00208954	CC	20	CLSTN1/SLC16A3/DLG2/CACNG4/LRFN1/ADCY1/DLG3/SORCS3/NRCAM/ATP2B2/GRIN2A/ADAM22/CHRM1/ADRA2C/GRIN2B/GRIN1/ADRB1/RGS7BP/SLITRK3/SHISA6
GO:0043025	neuronal cell body	483/19659	0.000205708	0.00261123	0.00216535	CC	81	PGRMC1/SRD5A2/SRD5A1/ANG/ARHGEF2/TPX2/PDE9A/HOMER2/ARG1/KCNB1/CYBA/DDN/NRSN2/PPARGC1A/CHRNA4/CBX6/PPP1R9A/CRHBP/SERPINI1/CTNND2/DRP2/PTPRN/ENO2/KIF5A/FRMD7/TRPC5/TTBK1/GPM6A/LRP8/PITX3/DLG3/DAB1/CYP17A1/APOB/ACSL4/SPTBN2/SYT7/S100A5/HTR3A/KCND3/TMEM100/PRKAA2/ITPR3/DNER/GNAT1/IAPP/NRSN1/UCHL1/INHA/GAL/CHRM2/SLC6A3/EPHB2/PPP1R1B/TMPRSS3/DRD2/KCNJ11/S100B/NQO1/ADORA1/RBFOX3/KCNC1/ASCL1/SYT5/EPHA5/D…
GO:0005871	kinesin complex	54/19659	0.000224405	0.00273686	0.00226952	CC	16	KIF2C/KIFC1/KIF11/KIF20A/KIF18A/KIF23/KIF4A/KIF18B/KIF15/CENPE/KLC3/KIF5A/KIF14/KIF12/KIF26B/KIF4B
GO:0099146	intrinsic component of postsynaptic density membrane	54/19659	0.000224405	0.00273686	0.00226952	CC	16	CLSTN1/SLC16A3/CACNG4/LRFN1/ADCY1/SORCS3/NRCAM/GRIN2A/ADAM22/CHRM1/ADRA2C/GRIN1/ADRB1/RGS7BP/SLITRK3/SHISA6
GO:0000793	condensed chromosome	221/19659	0.000285139	0.0034107	0.0028283	CC	43	H2AFX/AURKB/CENPO/KIF2C/PLK1/CCNB1/SPC25/CENPM/CDT1/BIRC5/RAD51/NUF2/CDCA5/CENPH/CENPA/SKA3/CENPW/MKI67/BLM/CHEK1/CENPF/HJURP/NEK2/FANCD2/HORMAD2/NCAPG/SKA1/BUB1/MAD2L1/BUB1B/NCAPH/ZWINT/NDC80/TOP2A/ERCC6L/CENPE/CENPK/SPC24/CDX2/FKBP6/RSPH1/FAM9B/SMC1B
GO:0031526	brush border membrane	50/19659	0.000300869	0.00353096	0.00292802	CC	15	MFSD10/ATP6V0A4/CDHR5/SLC34A1/CDHR2/SLC7A11/FOLR1/SLC34A2/SLC6A19/SLC34A3/LRP2/ACE2/SLC22A12/CA4/NPC1L1
GO:0031093	platelet alpha granule lumen	67/19659	0.000361417	0.00416299	0.00345213	CC	18	SERPING1/HRG/A1BG/PLG/KNG1/ALDOA/IGF1/QSOX1/FGA/VEGFB/ALB/FGB/FGG/ORM1/SERPINF2/ORM2/AHSG/LEFTY2
GO:0099061	integral component of postsynaptic density membrane	51/19659	0.000381958	0.0043196	0.003582	CC	15	CLSTN1/SLC16A3/CACNG4/LRFN1/ADCY1/SORCS3/NRCAM/GRIN2A/ADAM22/CHRM1/ADRA2C/GRIN1/ADRB1/SLITRK3/SHISA6
GO:0005782	peroxisomal matrix	52/19659	0.000481086	0.00524974	0.00435331	CC	15	SCP2/HAO2/CAT/EHHADH/DAO/EPHX2/ACOX2/HAO1/PIPOX/AGXT/BAAT/CRYM/ACOT6/ACOXL/FABP1
GO:0031907	microbody lumen	52/19659	0.000481086	0.00524974	0.00435331	CC	15	SCP2/HAO2/CAT/EHHADH/DAO/EPHX2/ACOX2/HAO1/PIPOX/AGXT/BAAT/CRYM/ACOT6/ACOXL/FABP1
GO:0099572	postsynaptic specialization	340/19659	0.000598182	0.00641499	0.00531959	CC	59	CPEB3/MPDZ/SRC/HOMER3/ARHGEF2/DBN1/CLSTN1/HOMER2/PRR7/SLC16A3/NCK2/PPP1R9A/CTNND2/DLG2/DRP2/FABP5/DNM1/CACNG4/LRP8/LRFN1/ADCY1/DLG3/HOMER1/DAB1/PRKCG/SH2D5/SORCS3/KCND3/NRCAM/BCL11A/PCLO/ATP2B2/GRIN2A/CDH10/ADAM22/CHRM1/ADRA2C/GRIN2B/SYN3/CHRND/DRD2/MT3/DLGAP1/MPP2/ADORA1/GRIN1/SHISA8/ADRB1/CHRNA1/NOS1/GABRA4/GAP43/RGS7BP/SLITRK3/GRM3/GABRA5/SHISA6/CTNNA2/NLGN4Y
GO:1902711	GABA-A receptor complex	19/19659	0.000650532	0.00685815	0.00568708	CC	8	GABRR1/GABRB1/GABRQ/GABRA2/GABRA4/GABRG3/GABRA5/GABRG2
GO:0098984	neuron to neuron synapse	342/19659	0.000695028	0.00720512	0.0059748	CC	59	CPEB3/MPDZ/SRC/HOMER3/ARHGEF2/DBN1/CLSTN1/HOMER2/PRR7/SLC16A3/NCK2/PPP1R9A/CTNND2/DLG2/DRP2/FABP5/DNM1/CACNG4/LRP8/LRFN1/GRIK4/ADCY1/DLG3/HOMER1/DAB1/SYT9/PRKCG/SH2D5/SYT7/SORCS3/NRCAM/BCL11A/PCLO/ATP2B2/CHRM2/GRIN2A/ADAM22/CHRM1/ADRA2C/GRIN2B/SYN3/DRD2/MT3/DLGAP1/MPP2/ADORA1/GRIN1/SHISA8/ADRB1/NOS1/SLC30A3/GAP43/P2RX3/RGS7BP/SLITRK3/GRM3/SHISA6/CTNNA2/NLGN4Y
GO:0005876	spindle microtubule	54/19659	0.000746383	0.00761066	0.00631109	CC	15	AURKB/PLK1/CDK1/BIRC5/KIF11/SKA3/PSRC1/SKA1/KIF18A/KIF4A/PRC1/KIF18B/NUSAP1/CENPE/CAPN6
GO:0000780	condensed nuclear chromosome, centromeric region	24/19659	0.000821215	0.00823864	0.00683184	CC	9	AURKB/CENPO/PLK1/CCNB1/NUF2/CENPA/BUB1/BUB1B/NDC80
GO:1902710	GABA receptor complex	20/19659	0.000976881	0.00964477	0.00799786	CC	8	GABRR1/GABRB1/GABRQ/GABRA2/GABRA4/GABRG3/GABRA5/GABRG2
GO:0005796	Golgi lumen	103/19659	0.00107035	0.0104024	0.00862616	CC	23	F9/MMP11/PROZ/PCSK6/ZG16/F7/PROC/F2/GPC2/MUC1/WNT7B/MUC12/ACAN/LHB/OMD/MUC17/GPC3/PODXL2/WNT6/OGN/MUC5B/MMP16/WNT7A
GO:0098688	parallel fiber to Purkinje cell synapse	16/19659	0.00108941	0.0104248	0.00864469	CC	7	SLC16A3/CALB2/SPTBN2/GRIA3/UNC13C/CBLN1/CTNNA2
GO:0060205	cytoplasmic vesicle lumen	338/19659	0.0014667	0.0138226	0.0114623	CC	57	SERPING1/CAT/HRG/TTR/HPX/HP/A1BG/PLG/KNG1/ALDOA/SPACA7/ARG1/SPP2/IGF1/IMPDH1/ZG16/S100A11/CLEC3B/ITIH3/SERPINI1/S100P/DBH/QSOX1/FGA/FABP5/VEGFB/SAA1/ALB/FGB/SERPINA4/ITIH4/CDA/APOH/FGG/TF/QPCT/ORM1/SERPINF2/ORM2/APOB/APOA1/AHSG/OLFM4/LYZ/TCN1/S100A9/SERPINB3/RNASE2/CAMP/GIP/GRP/RNASE3/LCN2/CHI3L1/SCG3/LEFTY2/S100A7
GO:0031983	vesicle lumen	339/19659	0.00157257	0.014599	0.0121062	CC	57	SERPING1/CAT/HRG/TTR/HPX/HP/A1BG/PLG/KNG1/ALDOA/SPACA7/ARG1/SPP2/IGF1/IMPDH1/ZG16/S100A11/CLEC3B/ITIH3/SERPINI1/S100P/DBH/QSOX1/FGA/FABP5/VEGFB/SAA1/ALB/FGB/SERPINA4/ITIH4/CDA/APOH/FGG/TF/QPCT/ORM1/SERPINF2/ORM2/APOB/APOA1/AHSG/OLFM4/LYZ/TCN1/S100A9/SERPINB3/RNASE2/CAMP/GIP/GRP/RNASE3/LCN2/CHI3L1/SCG3/LEFTY2/S100A7
GO:0005911	cell-cell junction	442/19659	0.00162338	0.0148492	0.0123136	CC	71	ABCB4/MPDZ/CDCA3/RANGRF/CGNL1/MIP/ARHGEF2/NDRG1/DBN1/DSG1/WNK3/SH3BP1/ECT2/SLC2A2/S100A11/FXYD1/CTNND2/EPCAM/CLDN14/TMEM47/GJA3/PKP3/IQGAP3/SLC2A1/CDH17/CTNNA3/GJB6/DLG3/CALB2/PRKCG/OXTR/BAIAP2L2/SCN5A/HEPACAM/MPP7/CLDN18/POF1B/TEK/PTK7/KIRREL2/WNK4/PGM5/PANX2/CDH10/VANGL2/KCNJ11/GRHL2/DSC3/EPPK1/EVPL/NPHS2/NPHS1/GJD4/ILDR1/GJB7/CLDN4/MAPK15/RHO/CLDN25/CDH19/SCN1A/KIAA1210/LAMA1/CDH3/GJB3/CLDN6/P…
GO:0005892	acetylcholine-gated channel complex	17/19659	0.00167147	0.0150675	0.0124946	CC	7	CHRNA4/CHRNA5/CHRNG/CHRND/CHRNA7/CHRNA1/CHRNA6
GO:0098691	dopaminergic synapse	13/19659	0.00180096	0.0160028	0.0132702	CC	6	ADRA1A/CHRNA4/CHRNA5/SLC6A3/DRD2/CHRNA6
GO:0043679	axon terminus	120/19659	0.00188921	0.0163592	0.0135657	CC	25	CRHBP/PACSIN1/PTPRN/PRKCG/ITGA2/SYT7/NMU/GAD1/CHRM2/CHRM1/ADRA2C/DRD2/ADORA1/GRIN1/KCNC1/CNGB1/ROR1/UNC13A/UNC13C/NTS/NOS1/TULP1/P2RX3/PNOC/KCNC2
GO:0032279	asymmetric synapse	320/19659	0.00189367	0.0163592	0.0135657	CC	54	CPEB3/MPDZ/SRC/HOMER3/ARHGEF2/DBN1/CLSTN1/HOMER2/PRR7/SLC16A3/NCK2/PPP1R9A/CTNND2/DLG2/DRP2/FABP5/DNM1/CACNG4/LRP8/LRFN1/ADCY1/DLG3/HOMER1/DAB1/PRKCG/SH2D5/SORCS3/NRCAM/BCL11A/PCLO/ATP2B2/CHRM2/GRIN2A/ADAM22/CHRM1/ADRA2C/GRIN2B/SYN3/DRD2/MT3/DLGAP1/MPP2/ADORA1/GRIN1/SHISA8/ADRB1/NOS1/GAP43/RGS7BP/SLITRK3/GRM3/SHISA6/CTNNA2/NLGN4Y
GO:0098533	ATPase dependent transmembrane transport complex	22/19659	0.0020142	0.0171621	0.0142316	CC	8	ATP1B3/ABCG8/ABCG5/FXYD2/FXYD1/ATP1A4/ATP1A3/ATP12A
GO:0005921	gap junction	32/19659	0.00213744	0.017966	0.0148982	CC	10	MIP/DBN1/GJA3/GJB6/CALB2/PANX2/GJD4/GJB7/GJB3/PANX3
GO:0033267	axon part	373/19659	0.00217465	0.0180351	0.0149555	CC	61	ANG/DBN1/TPX2/KIF4A/INPP5J/GPRIN1/IGF2BP1/CBX6/PPP1R9A/CRHBP/AUTS2/PACSIN1/DLG2/PTPRN/SNAP25/KIF5A/DNM1/FRMD7/TRPC5/GPM6A/DAGLA/SLC1A2/CDK5R2/DLG3/PRKCG/ITGA2/TRIM46/SYT7/AP3B2/NMU/NRCAM/ITGA3/NRSN1/UCHL1/GAD1/CHRM2/BRSK2/CHRM1/ADRA2C/DRD2/KCNJ11/HAP1/ADORA1/GRIN1/KCNC1/CNGB1/ROR1/UNC13A/UNC13C/NTS/REG1A/NEFL/NPTX2/NOS1/SCN1A/TULP1/GAP43/ROBO2/P2RX3/PNOC/KCNC2
GO:0014069	postsynaptic density	316/19659	0.00237105	0.0194052	0.0160916	CC	53	CPEB3/MPDZ/SRC/HOMER3/ARHGEF2/DBN1/CLSTN1/HOMER2/PRR7/SLC16A3/NCK2/PPP1R9A/CTNND2/DLG2/DRP2/FABP5/DNM1/CACNG4/LRP8/LRFN1/ADCY1/DLG3/HOMER1/DAB1/PRKCG/SH2D5/SORCS3/NRCAM/BCL11A/PCLO/ATP2B2/GRIN2A/ADAM22/CHRM1/ADRA2C/GRIN2B/SYN3/DRD2/MT3/DLGAP1/MPP2/ADORA1/GRIN1/SHISA8/ADRB1/NOS1/GAP43/RGS7BP/SLITRK3/GRM3/SHISA6/CTNNA2/NLGN4Y
GO:0031091	platelet alpha granule	91/19659	0.00267997	0.0216486	0.0179519	CC	20	SERPING1/HRG/A1BG/PLG/KNG1/ALDOA/IGF1/LHFPL2/QSOX1/FGA/VEGFB/ALB/FGB/FGG/ITGB3/ORM1/SERPINF2/ORM2/AHSG/LEFTY2
GO:0031089	platelet dense granule lumen	14/19659	0.00285057	0.0227314	0.0188499	CC	6	SPP2/CLEC3B/ITIH3/SERPINA4/ITIH4/APOH
GO:0044306	neuron projection terminus	138/19659	0.00328015	0.025675	0.0212908	CC	27	CRHBP/PACSIN1/PTPRN/PRKCG/ITGA2/SYT7/NMU/UCHL1/GAD1/MME/CHRM2/CHRM1/ADRA2C/DRD2/ADORA1/GRIN1/KCNC1/CNGB1/ROR1/UNC13A/UNC13C/NTS/NOS1/TULP1/P2RX3/PNOC/KCNC2
GO:0034774	secretory granule lumen	321/19659	0.0033249	0.025675	0.0212908	CC	53	SERPING1/CAT/HRG/TTR/HP/A1BG/PLG/KNG1/ALDOA/SPACA7/ARG1/SPP2/IGF1/IMPDH1/S100A11/CLEC3B/ITIH3/SERPINI1/S100P/DBH/QSOX1/FGA/FABP5/VEGFB/ALB/FGB/SERPINA4/ITIH4/CDA/APOH/FGG/TF/QPCT/ORM1/SERPINF2/ORM2/APOA1/AHSG/OLFM4/LYZ/TCN1/S100A9/SERPINB3/RNASE2/CAMP/GIP/GRP/RNASE3/LCN2/CHI3L1/SCG3/LEFTY2/S100A7
GO:0034705	potassium channel complex	99/19659	0.00334353	0.025675	0.0212908	CC	21	KCNJ4/ABCC9/KCNB1/KCNF1/DLG2/SNAP25/GRIK4/KCNG3/KCNH2/KCND3/KCNJ11/KCNC1/HCN4/DPP10/HCN1/KCNV2/KCNA7/KCNG1/DPP6/LRRC26/KCNC2
GO:0000775	chromosome, centromeric region	194/19659	0.0037553	0.0283964	0.0235476	CC	35	AURKB/CENPO/KIF2C/PLK1/CCNB1/SPC25/CENPM/CDT1/BIRC5/NUF2/CDCA5/CENPH/CENPA/SKA3/CENPW/CENPF/HJURP/NEK2/NCAPG/SKA1/KIF18A/BUB1/MAD2L1/BUB1B/ZWINT/TTK/HELLS/CDCA8/NDC80/ERCC6L/CENPE/CENPI/CENPK/SPC24/SMC1B
GO:0000794	condensed nuclear chromosome	100/19659	0.00378923	0.0283964	0.0235476	CC	21	H2AFX/AURKB/CENPO/PLK1/CCNB1/RAD51/NUF2/CENPA/BLM/CHEK1/NEK2/HORMAD2/BUB1/BUB1B/NCAPH/NDC80/CDX2/FKBP6/RSPH1/FAM9B/SMC1B
GO:0031256	leading edge membrane	167/19659	0.00397444	0.0294298	0.0244045	CC	31	SRC/ARHGEF2/EPS8L3/USH2A/PDE9A/TESC/KCNB1/DDN/PACSIN1/FAM107A/PLA2G4F/SLC1A2/EPS8L1/ITGB3/FERMT1/BMX/SGCE/KCNJ11/MPP2/ADORA1/SHISA8/KCNC1/REG1A/GABRA2/GABRA4/GABRG3/ROBO2/GABRA5/SHISA6/GABRG2/KCNC2
GO:0044438	microbody part	101/19659	0.00428336	0.0303804	0.0251928	CC	21	FNDC5/SCP2/HAO2/CAT/EHHADH/SLC27A2/DAO/ACSL1/EPHX2/ACOX2/HAO1/PIPOX/AGXT/BAAT/MGST1/CRYM/ACOT6/ACSL4/SYT7/ACOXL/FABP1
GO:0044439	peroxisomal part	101/19659	0.00428336	0.0303804	0.0251928	CC	21	FNDC5/SCP2/HAO2/CAT/EHHADH/SLC27A2/DAO/ACSL1/EPHX2/ACOX2/HAO1/PIPOX/AGXT/BAAT/MGST1/CRYM/ACOT6/ACSL4/SYT7/ACOXL/FABP1
GO:0030673	axolemma	15/19659	0.0042982	0.0303804	0.0251928	CC	6	SLC1A2/KCNJ11/ADORA1/KCNC1/ROBO2/KCNC2
GO:0090533	cation-transporting ATPase complex	15/19659	0.0042982	0.0303804	0.0251928	CC	6	ATP1B3/FXYD2/FXYD1/ATP1A4/ATP1A3/ATP12A
GO:0061827	sperm head	11/19659	0.00481979	0.0336844	0.0279326	CC	5	DEFB132/ALDOA/TACR2/PLCZ1/TACR1
GO:0005865	striated muscle thin filament	31/19659	0.00607944	0.0420157	0.0348413	CC	9	TNNT1/TNNI2/TNNC1/LMOD2/ACTA1/TNNT2/TNNI3/FHOD3/MYBPC2
GO:0001917	photoreceptor inner segment	48/19659	0.00627074	0.0423957	0.0351563	CC	12	USH2A/ENO2/DNM1/CIB2/REEP6/GNAT1/USH1C/INHA/USH1G/RHO/NOS1/TULP1
GO:0060076	excitatory synapse	48/19659	0.00627074	0.0423957	0.0351563	CC	12	SLC16A3/ELFN1/CALB2/SPTBN2/ITGA3/GRIN1/GRIA3/UNC13C/CBLN1/SHISA6/CTNNA2/NLGN4Y
GO:0150034	distal axon	280/19659	0.00649266	0.043424	0.0360091	CC	46	ANG/DBN1/INPP5J/GPRIN1/IGF2BP1/CBX6/PPP1R9A/CRHBP/AUTS2/PACSIN1/PTPRN/SNAP25/FRMD7/TRPC5/GPM6A/CDK5R2/DLG3/PRKCG/ITGA2/SYT7/NMU/ITGA3/NRSN1/GAD1/CHRM2/BRSK2/CHRM1/ADRA2C/DRD2/ADORA1/GRIN1/KCNC1/CNGB1/ROR1/UNC13A/UNC13C/NTS/REG1A/NEFL/NPTX2/NOS1/TULP1/GAP43/P2RX3/PNOC/KCNC2
GO:0005890	sodium:potassium-exchanging ATPase complex	12/19659	0.00749645	0.0496042	0.041134	CC	5	ATP1B3/FXYD2/FXYD1/ATP1A4/ATP1A3
GO:0036379	myofilament	32/19659	0.00762197	0.0498924	0.041373	CC	9	TNNT1/TNNI2/TNNC1/LMOD2/ACTA1/TNNT2/TNNI3/FHOD3/MYBPC2
GO:0042383	sarcolemma	133/19659	0.00770044	0.0498924	0.041373	CC	25	ADRA1A/PDE9A/ABCC9/KCNB1/FXYD1/MLIP/CIB2/SLC2A1/CACNG4/KRT19/SCN5A/OBSCN/KCND3/CLCN1/SGCE/PGM5/KCNJ11/POPDC3/FLNC/CACNG1/STAC2/TRIM72/NOS1/CACNG6/SCN1A
GO:0004497	monooxygenase activity	98/17632	4.08464e-17	4.27662e-14	3.44829e-14	MF	45	CYP2A6/CYP8B1/CYP2A7/CYP2C8/CYP4F2/CYP2B6/FMO4/CYP3A4/CYP4V2/AKR1D1/CYP4A11/CYP4A22/CYP2C9/CYP4F11/CYP4F3/CYP2A13/FMO3/CYP2J2/CYP1A2/CYP7A1/CYP3A43/PAH/CYP3A5/CYP19A1/CYP27A1/CYP11A1/DBH/AGMO/CYP2C18/KMO/CYP2D6/CYP39A1/CYP2W1/FMO2/CYP26B1/CYP4Z1/CYP17A1/CYP1A1/CYP4F12/CYP26A1/AKR1C4/CYP24A1/NLRP11/CYP2F1/NOS1
GO:0020037	heme binding	131/17632	3.56329e-14	1.86538e-11	1.50408e-11	MF	49	CYP2A6/CYP8B1/CYP2A7/CYP2C8/CYP4F2/CYP2B6/CAT/CYB5A/CYP3A4/HRG/CYP4V2/CYP4A11/SRC/FLVCR1/CYP4A22/CYP2C9/CYP4F11/CYP4F3/CYP2A13/CBS/CYP2J2/CYP1A2/CYP7A1/TDO2/CYP3A43/IDO2/CYBA/CYP3A5/CYP19A1/CYP27A1/CYP11A1/CYP2C18/CYP2D6/CYP39A1/FA2H/CYP2W1/CYP26B1/CYP4Z1/CYP17A1/CYP1A1/DUOX1/CYP4F12/AMBP/CYP26A1/CYP24A1/LPO/CYP2F1/DUOX2/NOS1
GO:0008509	anion transmembrane transporter activity	330/17632	8.51049e-14	2.97016e-11	2.39488e-11	MF	88	SLC10A1/SLC22A1/SLC27A5/CLIC1/ABCB11/SLC27A2/MFSD10/MFSD2A/AQP9/SLC25A15/SLC1A1/SLC16A2/SLCO2B1/SLC38A4/ANO1/SLC6A8/SLC6A1/SLC6A13/ABCC6/SLC4A11/SLC7A1/ABCC9/SLC22A7/SLC6A14/SLCO1B1/SLC1A5/SLC2A2/SLC17A4/SLC16A3/SLC38A3/SLC13A5/FXYD1/SLC44A4/ABCC11/SLC6A12/SLC2A1/SLC1A2/ANO9/SLC38A1/SLCO1A2/FXYD3/SLC7A10/SLC25A18/SLCO2A1/GABRR1/CLIC3/SLC34A1/TTYH1/SLC2A9/AKR1C4/SLC4A3/SLC6A6/SLC4A4/SLC7A11/CLCN1/…
GO:0046906	tetrapyrrole binding	141/17632	2.19828e-13	5.75399e-11	4.63952e-11	MF	50	CYP2A6/CYP8B1/CYP2A7/CYP2C8/CYP4F2/CYP2B6/CAT/CYB5A/CYP3A4/HRG/CYP4V2/CYP4A11/SRC/FLVCR1/CYP4A22/CYP2C9/CYP4F11/CYP4F3/CYP2A13/CBS/CYP2J2/CYP1A2/CYP7A1/TDO2/CYP3A43/IDO2/CYBA/CYP3A5/CYP19A1/CYP27A1/CYP11A1/CYP2C18/CYP2D6/CYP39A1/FA2H/CYP2W1/CYP26B1/CYP4Z1/CYP17A1/CYP1A1/DUOX1/CYP4F12/AMBP/CYP26A1/TCN1/CYP24A1/LPO/CYP2F1/DUOX2/NOS1
GO:0030414	peptidase inhibitor activity	182/17632	5.35206e-13	1.12072e-10	9.03652e-11	MF	58	SERPING1/FETUB/HRG/SERPINC1/PTTG1/BIRC5/KNG1/ITIH1/SERPINA10/SPP2/SERPINA11/LPA/ITIH3/SERPINI1/PCSK1N/SPINT1/SERPINA6/SERPINA4/ITIH4/SPINK4/SERPIND1/VIL1/SERPINF2/R3HDML/RENBP/AMBP/BIRC7/LEF1/AHSG/LCN1/SERPINB11/WFDC13/SERPINA7/SPINT2/WFDC10A/UMODL1/CRB2/CST6/MT3/PAPLN/SERPINB3/SPINK13/PI3/WFDC3/GPC3/SERPINB7/SPINK1/SERPINB4/WFDC2/ITIH5/SPINK2/SERPINI2/HMSD/SERPINB2/SPOCK3/DPEP1/CST2/CST1
GO:0005506	iron ion binding	152/17632	1.48188e-12	2.58587e-10	2.08503e-10	MF	51	CYP2A6/CYP8B1/CYP2A7/CYP2C8/CYP4F2/CYP2B6/CYP3A4/HAAO/XDH/CYP4V2/CYP4A11/CYP4A22/CYP2C9/CYP4F11/CYP4F3/CYP2A13/CDO1/CYP2J2/CYP1A2/CYP7A1/CYP3A43/PAH/BBOX1/CYP3A5/CYP19A1/CYP27A1/CYP11A1/AGMO/CYP2C18/CYP2D6/CYP39A1/TET1/FA2H/ALOX12B/CYP2W1/CYP26B1/TF/EGLN3/AOX1/CYP4Z1/CYP17A1/CYP1A1/CYP4F12/ALOXE3/CYP26A1/CYP24A1/MIOX/ALOX15/CYP2F1/PPEF1/LCN2
GO:0004866	endopeptidase inhibitor activity	175/17632	3.97092e-12	5.93937e-10	4.789e-10	MF	55	SERPING1/FETUB/HRG/SERPINC1/PTTG1/BIRC5/KNG1/ITIH1/SERPINA10/SPP2/SERPINA11/LPA/ITIH3/SERPINI1/PCSK1N/SPINT1/SERPINA6/SERPINA4/ITIH4/SPINK4/SERPIND1/VIL1/SERPINF2/RENBP/AMBP/BIRC7/LEF1/AHSG/LCN1/SERPINB11/WFDC13/SERPINA7/SPINT2/WFDC10A/CRB2/CST6/MT3/PAPLN/SERPINB3/SPINK13/PI3/WFDC3/SERPINB7/SPINK1/SERPINB4/WFDC2/ITIH5/SPINK2/SERPINI2/HMSD/SERPINB2/SPOCK3/DPEP1/CST2/CST1
GO:0061135	endopeptidase regulator activity	182/17632	6.60199e-12	8.64035e-10	6.96684e-10	MF	56	SERPING1/FETUB/HRG/SERPINC1/PTTG1/BIRC5/KNG1/ITIH1/SERPINA10/SPP2/SERPINA11/LPA/ITIH3/SERPINI1/PCSK1N/SPINT1/SERPINA6/SERPINA4/ITIH4/SPINK4/SERPIND1/VIL1/SERPINF2/RENBP/AMBP/BIRC7/LEF1/AHSG/LCN1/SERPINB11/WFDC13/SERPINA7/SPINT2/WFDC10A/CRB2/CST6/MT3/PAPLN/SERPINB3/SPINK13/PI3/WFDC3/SERPINB7/SPINK1/SERPINB4/WFDC2/ITIH5/SPINK2/SERPINI2/SFRP2/HMSD/SERPINB2/SPOCK3/DPEP1/CST2/CST1
GO:0015267	channel activity	467/17632	7.59468e-12	8.83515e-10	7.1239e-10	MF	107	CLIC1/AQP9/MIP/ANO1/KCNJ4/SLC4A11/FXYD2/ABCC9/KCNB1/PDE2A/KCNF1/TMC6/CHRNA4/TRPC1/FXYD1/TRPM8/TMC5/SNAP25/GJA3/TRPC5/GPM6A/CACNG4/GRIK4/ANO9/KCNG3/DLG3/KCNH2/TMC2/FXYD3/SCN4A/CACNA1G/SCN5A/FAM155B/CNGA1/HTR3A/MCOLN3/GABRR1/CLIC3/KCND3/P2RX5/TTYH1/ITPR3/CHRNA5/CLCN1/AQP4/BSND/KCNK12/TMC4/CHRNG/PANX2/GRIN2A/KCNH3/CACNA1E/GRIN2B/CATSPER1/GABRB1/CHRND/KCNJ11/SLC26A9/TRPM1/TRPV5/TRPC7/GRIN1/BEST3/KCNC…
GO:0022803	passive transmembrane transporter activity	468/17632	8.72798e-12	9.1382e-10	7.36826e-10	MF	107	CLIC1/AQP9/MIP/ANO1/KCNJ4/SLC4A11/FXYD2/ABCC9/KCNB1/PDE2A/KCNF1/TMC6/CHRNA4/TRPC1/FXYD1/TRPM8/TMC5/SNAP25/GJA3/TRPC5/GPM6A/CACNG4/GRIK4/ANO9/KCNG3/DLG3/KCNH2/TMC2/FXYD3/SCN4A/CACNA1G/SCN5A/FAM155B/CNGA1/HTR3A/MCOLN3/GABRR1/CLIC3/KCND3/P2RX5/TTYH1/ITPR3/CHRNA5/CLCN1/AQP4/BSND/KCNK12/TMC4/CHRNG/PANX2/GRIN2A/KCNH3/CACNA1E/GRIN2B/CATSPER1/GABRB1/CHRND/KCNJ11/SLC26A9/TRPM1/TRPV5/TRPC7/GRIN1/BEST3/KCNC…
GO:0008395	steroid hydroxylase activity	35/17632	1.40434e-11	1.32033e-09	1.0646e-09	MF	21	CYP2A6/CYP8B1/CYP2A7/CYP2C8/CYP2B6/CYP3A4/CYP2C9/CYP2A13/CYP2J2/CYP7A1/CYP3A5/CYP19A1/CYP27A1/CYP11A1/CYP2C18/CYP2D6/CYP39A1/CYP2W1/CYP17A1/CYP1A1/CYP2F1
GO:0022838	substrate-specific channel activity	442/17632	1.51327e-11	1.32033e-09	1.0646e-09	MF	102	CLIC1/AQP9/MIP/ANO1/KCNJ4/SLC4A11/FXYD2/ABCC9/KCNB1/PDE2A/KCNF1/TMC6/CHRNA4/TRPC1/FXYD1/TRPM8/TMC5/SNAP25/TRPC5/GPM6A/CACNG4/GRIK4/ANO9/KCNG3/DLG3/KCNH2/TMC2/FXYD3/SCN4A/CACNA1G/SCN5A/FAM155B/CNGA1/HTR3A/MCOLN3/GABRR1/CLIC3/KCND3/P2RX5/TTYH1/ITPR3/CHRNA5/CLCN1/AQP4/BSND/KCNK12/TMC4/CHRNG/GRIN2A/KCNH3/CACNA1E/GRIN2B/CATSPER1/GABRB1/CHRND/KCNJ11/SLC26A9/TRPM1/TRPV5/TRPC7/GRIN1/BEST3/KCNC1/CHRNA7/HC…
GO:0016705	oxidoreductase activity, acting on paired donors, with incorporation or reduction of molecular oxygen	161/17632	1.72066e-11	1.38579e-09	1.11738e-09	MF	51	CYP2A6/CYP8B1/CYP2A7/CYP2C8/CYP4F2/CYP2B6/FMO4/CYP3A4/CYP4V2/AKR1D1/CYP4A11/CYP4A22/CYP2C9/CYP4F11/CYP4F3/CYP2A13/FMO3/CYP2J2/CYP1A2/CYP7A1/CYP3A43/PAH/BBOX1/CYP3A5/CYP19A1/CYP27A1/CYP11A1/DBH/AGMO/CYP2C18/KMO/CYP2D6/CYP39A1/TET1/CYP2W1/FMO2/CYP26B1/EGLN3/CYP4Z1/CYP17A1/CYP1A1/CYP4F12/CYP26A1/AKR1C4/CYP24A1/ERP27/ASPHD1/NLRP11/PDILT/CYP2F1/NOS1
GO:0004867	serine-type endopeptidase inhibitor activity	95/17632	5.59379e-11	4.18336e-09	3.3731e-09	MF	36	SERPING1/HRG/SERPINC1/ITIH1/SERPINA10/SERPINA11/ITIH3/SERPINI1/PCSK1N/SPINT1/SERPINA6/SERPINA4/ITIH4/SPINK4/SERPIND1/SERPINF2/AMBP/SERPINB11/WFDC13/SERPINA7/SPINT2/WFDC10A/PAPLN/SERPINB3/SPINK13/PI3/WFDC3/SERPINB7/SPINK1/SERPINB4/WFDC2/ITIH5/SPINK2/SERPINI2/HMSD/SERPINB2
GO:0046873	metal ion transmembrane transporter activity	444/17632	1.04506e-10	7.29454e-09	5.88169e-09	MF	100	SLC10A1/SLC22A1/ABCB11/SLC28A1/SLC1A1/SLC41A2/SLC6A8/SLC6A1/SLC6A13/TFR2/ATP1B3/KCNJ4/SLC4A11/FXYD2/ABCC9/KCNB1/SLC6A14/PDE2A/KCNF1/SLC17A4/SLC13A5/TRPC1/TRPM8/SNAP25/ZDHHC13/SLC6A12/SLC39A4/TRPC5/GPM6A/CACNG4/GRIK4/SLC1A2/KCNG3/TF/KCNH2/TMC2/SLC38A1/SCN4A/CACNA1G/SCN5A/FAM155B/MCOLN3/SLC34A1/KCND3/ATP2C2/TTYH1/ITPR3/SLC6A6/SLC4A4/SLC17A2/KCNK12/ATP2B2/SLC9A2/SLC6A15/GRIN2A/KCNH3/CACNA1E/SLC6A11/…
GO:0005216	ion channel activity	427/17632	1.214e-10	7.94414e-09	6.40547e-09	MF	97	CLIC1/ANO1/KCNJ4/SLC4A11/FXYD2/ABCC9/KCNB1/PDE2A/KCNF1/TMC6/CHRNA4/TRPC1/FXYD1/TRPM8/TMC5/SNAP25/TRPC5/GPM6A/CACNG4/GRIK4/ANO9/KCNG3/DLG3/KCNH2/TMC2/FXYD3/SCN4A/CACNA1G/SCN5A/FAM155B/CNGA1/HTR3A/MCOLN3/GABRR1/CLIC3/KCND3/P2RX5/TTYH1/ITPR3/CHRNA5/CLCN1/BSND/KCNK12/TMC4/CHRNG/GRIN2A/KCNH3/CACNA1E/GRIN2B/CATSPER1/GABRB1/CHRND/KCNJ11/SLC26A9/TRPM1/TRPV5/TRPC7/GRIN1/BEST3/KCNC1/CHRNA7/HCN4/GRIA3/CNGB1…
GO:0016712	oxidoreductase activity, acting on paired donors, with incorporation or reduction of molecular oxygen, reduced flavin or flavoprotein as one donor, and incorporation of one atom of oxygen	32/17632	1.72817e-10	1.06435e-08	8.58201e-09	MF	19	CYP2A6/CYP2A7/CYP2C8/CYP2B6/CYP3A4/CYP2C9/CYP2A13/CYP2J2/CYP1A2/CYP3A43/CYP3A5/CYP19A1/CYP2C18/CYP2D6/CYP2W1/CYP4Z1/CYP1A1/CYP4F12/CYP2F1
GO:0048018	receptor ligand activity	478/17632	3.59123e-10	2.0889e-08	1.68431e-08	MF	104	FNDC5/NMB/TTR/IL27/CMTM7/CCL14/CCL16/SAA4/MDK/IGF1/CMTM3/GREM2/INHBC/PTHLH/DKK1/ZP3/OSGIN1/ANGPTL3/VEGFB/SAA1/TSLP/NBL1/F2/GDNF/DAND5/TNFSF15/SAA2/IL12A/IL17B/TFF1/ADM2/CCL20/WNT7B/IL1A/C17orf99/TNFSF9/NPPB/APOA1/SPP1/VGF/EFNA5/LTB/GUCA2A/COLEC10/TGFA/GAST/FAM3B/CXCL5/IAPP/FGF21/GDF10/LHB/IL17F/INHA/GAL/BMP10/CHGB/LIF/GALP/QRFP/BMP7/HCRT/PRL/WNT10A/AREG/GDF2/NDP/PROK1/CCL26/NRG1/EPO/CD70/CCL25/IF…
GO:0061134	peptidase regulator activity	220/17632	8.28073e-10	4.56312e-08	3.6793e-08	MF	59	SERPING1/FETUB/HRG/SERPINC1/PTTG1/BIRC5/KNG1/ITIH1/SERPINA10/SPP2/SERPINA11/LPA/ITIH3/SERPINI1/PCSK1N/SPINT1/SERPINA6/SERPINA4/ITIH4/SPINK4/SERPIND1/VIL1/SERPINF2/R3HDML/RENBP/AMBP/BIRC7/LEF1/AHSG/LCN1/SERPINB11/WFDC13/SERPINA7/SPINT2/WFDC10A/UMODL1/CRB2/CST6/MT3/PAPLN/SERPINB3/SPINK13/PI3/WFDC3/GPC3/SERPINB7/SPINK1/SERPINB4/WFDC2/ITIH5/SPINK2/SERPINI2/SFRP2/HMSD/SERPINB2/SPOCK3/DPEP1/CST2/CST1
GO:0022804	active transmembrane transporter activity	348/17632	1.24477e-09	6.51639e-08	5.25425e-08	MF	81	SLC10A1/SLC22A1/ABCB4/ABCB11/SLC28A1/MFSD2A/ABCA6/SLC1A1/SLC16A2/SLCO2B1/SLC38A4/ABCA8/SLC6A8/SLC6A1/SLC6A13/ABCC6/ATP1B3/ABCA9/SLC4A11/ABCG8/ABCG5/FXYD2/ABCC9/SLC22A7/SLC29A4/SLC6A14/SLCO1B1/SLC1A5/SLC17A4/SLC16A3/SLC38A3/ABCG2/SLC13A5/SLC47A1/ABCC11/SLC6A12/ATP6V0A4/SLC2A12/SLC45A4/SLC1A2/CDH17/SLC38A1/SLCO1A2/SLC25A18/SLCO2A1/ABCB1/SLC34A1/ATP2C2/ABCA12/SLC2A9/SLC4A3/SLC6A6/SLC4A4/SLC7A11/SLC1…
GO:0015081	sodium ion transmembrane transporter activity	150/17632	1.86783e-09	9.31248e-08	7.50878e-08	MF	45	SLC10A1/SLC22A1/ABCB11/SLC28A1/SLC1A1/SLC6A8/SLC6A1/SLC6A13/ATP1B3/SLC4A11/FXYD2/SLC6A14/SLC17A4/SLC13A5/SLC6A12/GRIK4/SLC1A2/SLC38A1/SCN4A/SCN5A/SLC34A1/SLC6A6/SLC4A4/SLC17A2/SLC9A2/SLC6A15/SLC6A11/SLC6A3/SLC34A2/SLC6A19/SLC28A3/SLC34A3/HCN4/ATP1A4/SLC6A17/TRPM5/SLC12A1/HCN1/ATP1A3/SLC24A2/SCN3B/SLC5A5/SLC6A4/SCN1A/ATP12A
GO:0048037	cofactor binding	495/17632	2.74491e-09	1.30633e-07	1.05331e-07	MF	104	TAT/CYP2A6/CYP8B1/CYP2A7/SCP2/CYP2C8/ABAT/HAO2/CYP4F2/CYP2B6/CAT/CYB5A/ASPDH/SRD5A1/ALDH2/GPD1/ACADL/FMO4/DAO/CYP3A4/ALDH6A1/HRG/DHTKD1/LDHD/XDH/CYP4V2/G6PD/CYP4A11/SRC/FLVCR1/CYP4A22/SHMT1/OGDHL/IYD/CTH/ACOX2/HAO1/ACACB/ADH4/AGXT/CYP2C9/CYP4F11/CYP4F3/SORD/SDS/CYP2A13/FMO3/CBS/AGXT2/GNMT/AADAT/CYP2J2/ACOT12/GPT/CYP1A2/CYP7A1/GPT2/TDO2/CYP3A43/GPD1L/IDO2/CYBA/CYP3A5/CREG2/CYP19A1/ALDH1A1/MGST1/CY…
GO:0015370	solute:sodium symporter activity	72/17632	3.79928e-09	1.7295e-07	1.39452e-07	MF	28	SLC10A1/SLC22A1/SLC28A1/SLC1A1/SLC6A8/SLC6A1/SLC6A13/SLC6A14/SLC17A4/SLC13A5/SLC6A12/SLC1A2/SLC38A1/SLC34A1/SLC6A6/SLC4A4/SLC17A2/SLC6A15/SLC6A11/SLC6A3/SLC34A2/SLC6A19/SLC28A3/SLC34A3/SLC6A17/SLC12A1/SLC5A5/SLC6A4
GO:0008391	arachidonic acid monooxygenase activity	16/17632	8.49751e-09	3.55876e-07	2.86947e-07	MF	12	CYP2A6/CYP2A7/CYP2C8/CYP4F2/CYP2B6/CYP4A11/CYP2C9/CYP2A13/CYP2J2/CYP2C18/CYP4F12/CYP2F1
GO:0008392	arachidonic acid epoxygenase activity	16/17632	8.49751e-09	3.55876e-07	2.86947e-07	MF	12	CYP2A6/CYP2A7/CYP2C8/CYP4F2/CYP2B6/CYP4A11/CYP2C9/CYP2A13/CYP2J2/CYP2C18/CYP4F12/CYP2F1
GO:0015293	symporter activity	142/17632	1.02022e-08	4.10836e-07	3.31262e-07	MF	42	SLC10A1/SLC22A1/SLC28A1/MFSD2A/SLC1A1/SLC16A2/SLC38A4/SLC6A8/SLC6A1/SLC6A13/SLC4A11/SLC6A14/SLC1A5/SLC17A4/SLC16A3/SLC38A3/SLC13A5/SLC6A12/SLC2A12/SLC45A4/SLC1A2/SLC38A1/SLC25A18/SLC34A1/SLC2A9/SLC6A6/SLC4A4/SLC17A2/SLC6A15/SLC17A1/SLC6A11/SLC6A3/SLC34A2/SLC6A19/SLC28A3/SLC34A3/SLC6A17/SLC12A1/SLC16A9/SLC24A2/SLC5A5/SLC6A4
GO:0015291	secondary active transmembrane transporter activity	223/17632	1.07229e-08	4.15811e-07	3.35274e-07	MF	57	SLC10A1/SLC22A1/SLC28A1/MFSD2A/SLC1A1/SLC16A2/SLCO2B1/SLC38A4/SLC6A8/SLC6A1/SLC6A13/SLC4A11/SLC22A7/SLC6A14/SLCO1B1/SLC1A5/SLC17A4/SLC16A3/SLC38A3/SLC13A5/SLC47A1/SLC6A12/SLC2A12/SLC45A4/SLC1A2/CDH17/SLC38A1/SLCO1A2/SLC25A18/SLCO2A1/SLC34A1/SLC2A9/SLC4A3/SLC6A6/SLC4A4/SLC7A11/SLC17A2/SLC9A2/SLC6A15/SLC17A1/SLC6A11/SLC6A3/SLC34A2/SLC6A19/SLC26A9/SLC28A3/SLC34A3/SLCO5A1/SLC6A17/SLC12A1/ATP1A3/SLC16…
GO:0070330	aromatase activity	22/17632	1.2957e-08	4.845e-07	3.90659e-07	MF	14	CYP2A7/CYP2C8/CYP2A13/CYP2J2/CYP1A2/CYP3A43/CYP3A5/CYP19A1/CYP2C18/CYP2D6/CYP4Z1/CYP1A1/CYP4F12/CYP2F1
GO:0042165	neurotransmitter binding	55/17632	1.82673e-08	6.59512e-07	5.31774e-07	MF	23	SLC6A1/SLC6A13/CBS/GNMT/CHRNA4/CRHBP/SLC6A12/HTR3A/CHRNA5/BCHE/CRHR1/CHRNG/SLC6A11/GRIN2B/CHRND/GRIN1/CHRNA7/GLRB/HTR2A/CHRNA1/HTR1F/SLC6A4/CHRNA6
GO:0008514	organic anion transmembrane transporter activity	209/17632	4.62616e-08	1.61453e-06	1.30182e-06	MF	53	SLC10A1/SLC27A5/ABCB11/SLC27A2/MFSD10/MFSD2A/AQP9/SLC25A15/SLC1A1/SLC16A2/SLCO2B1/SLC38A4/SLC6A8/SLC6A1/SLC6A13/SLC4A11/SLC7A1/SLC22A7/SLC6A14/SLCO1B1/SLC1A5/SLC2A2/SLC17A4/SLC16A3/SLC38A3/SLC13A5/SLC44A4/ABCC11/SLC6A12/SLC2A1/SLC1A2/SLC38A1/SLCO1A2/SLC7A10/SLC25A18/SLCO2A1/SLC2A9/AKR1C4/SLC6A6/SLC4A4/SLC7A11/SLC17A2/OCA2/SLC6A15/SLC17A1/SLC6A11/SLC6A19/SLC26A9/SLCO5A1/SLC16A9/SLC38A8/SLC22A12/SL…
GO:0016709	oxidoreductase activity, acting on paired donors, with incorporation or reduction of molecular oxygen, NAD(P)H as one donor, and incorporation of one atom of oxygen	39/17632	1.0367e-07	3.42487e-06	2.76152e-06	MF	18	CYP8B1/CYP4F2/FMO4/AKR1D1/CYP4A11/CYP4A22/CYP4F11/CYP4F3/FMO3/CYP7A1/KMO/FMO2/CYP26B1/CYP1A1/CYP4F12/CYP26A1/AKR1C4/NOS1
GO:0022836	gated channel activity	351/17632	1.04676e-07	3.42487e-06	2.76152e-06	MF	76	CLIC1/ANO1/KCNJ4/KCNB1/KCNF1/TMC6/CHRNA4/TMC5/SNAP25/CACNG4/GRIK4/ANO9/KCNG3/DLG3/KCNH2/TMC2/SCN4A/CACNA1G/SCN5A/FAM155B/CNGA1/HTR3A/MCOLN3/GABRR1/CLIC3/KCND3/P2RX5/TTYH1/ITPR3/CHRNA5/CLCN1/BSND/KCNK12/TMC4/CHRNG/GRIN2A/KCNH3/CACNA1E/GRIN2B/CATSPER1/GABRB1/CHRND/KCNJ11/GRIN1/KCNC1/CHRNA7/HCN4/GRIA3/CNGB1/GLRB/CNGB3/ANO3/TRPM5/GABRQ/CACNG1/CACNA1B/HCN1/CLCNKB/SCN3B/KCNV2/CHRNA1/KCNA7/KCNG1/GABRA2/…
GO:0015294	solute:cation symporter activity	103/17632	1.61808e-07	5.13372e-06	4.13939e-06	MF	32	SLC10A1/SLC22A1/SLC28A1/SLC1A1/SLC6A8/SLC6A1/SLC6A13/SLC6A14/SLC17A4/SLC13A5/SLC6A12/SLC2A12/SLC45A4/SLC1A2/SLC38A1/SLC25A18/SLC34A1/SLC2A9/SLC6A6/SLC4A4/SLC17A2/SLC6A15/SLC6A11/SLC6A3/SLC34A2/SLC6A19/SLC28A3/SLC34A3/SLC6A17/SLC12A1/SLC5A5/SLC6A4
GO:0004857	enzyme inhibitor activity	371/17632	2.56681e-07	7.86501e-06	6.34166e-06	MF	78	SERPING1/FETUB/HRG/SERPINC1/PTTG1/ARL2/BIRC5/APOC3/KNG1/PIF1/TESC/ITIH1/SERPINA10/SPP2/SERPINA11/GCKR/LPA/ELFN1/ITIH3/SERPINI1/APOC1/PKIB/ANGPTL3/PCSK1N/SPINT1/SERPINA6/PPP1R14C/SERPINA4/ITIH4/SPINK4/SERPIND1/VIL1/UGT1A1/SERPINF2/R3HDML/RENBP/AMBP/BIRC7/LEF1/APOA1/PKIA/AHSG/LCN1/SERPINB11/APOC2/WFDC13/SERPINA7/SPINT2/PPP1R14D/WFDC10A/UMODL1/PPP1R1B/CRB2/CST6/MT3/SFN/PAPLN/APOA2/SLN/SERPINB3/SPINK…
GO:0099529	neurotransmitter receptor activity involved in regulation of postsynaptic membrane potential	45/17632	2.62918e-07	7.86501e-06	6.34166e-06	MF	19	CHRNA4/GABRR1/CHRNA5/CHRNG/CHRM1/GABRB1/CHRND/GRIN1/CHRNA7/GRIA3/GLRB/ADRB1/CHRNA1/GABRA2/GABRA4/GABRG3/CHRNA6/GABRA5/GABRG2
GO:0005326	neurotransmitter transporter activity	54/17632	3.33886e-07	9.47146e-06	7.63697e-06	MF	21	SLC22A1/SLC1A1/SLC6A8/SLC6A1/SLC6A13/SLC6A14/SLC44A3/SLC44A4/SLC6A12/SLC1A2/SLC22A2/SLC25A18/SLC6A6/SLC7A11/SLC6A15/SLC6A11/SLC6A3/SLC6A19/SLC6A17/GABRQ/SLC6A4
GO:0022839	ion gated channel activity	342/17632	3.34713e-07	9.47146e-06	7.63697e-06	MF	73	CLIC1/ANO1/KCNJ4/KCNB1/KCNF1/CHRNA4/SNAP25/CACNG4/GRIK4/ANO9/KCNG3/DLG3/KCNH2/TMC2/SCN4A/CACNA1G/SCN5A/FAM155B/CNGA1/HTR3A/MCOLN3/GABRR1/CLIC3/KCND3/P2RX5/TTYH1/ITPR3/CHRNA5/CLCN1/BSND/KCNK12/CHRNG/GRIN2A/KCNH3/CACNA1E/GRIN2B/CATSPER1/GABRB1/CHRND/KCNJ11/GRIN1/KCNC1/CHRNA7/HCN4/GRIA3/CNGB1/GLRB/CNGB3/ANO3/TRPM5/GABRQ/CACNG1/CACNA1B/HCN1/CLCNKB/SCN3B/KCNV2/CHRNA1/KCNA7/KCNG1/GABRA2/ANO4/GABRA4/CAC…
GO:0005328	neurotransmitter:sodium symporter activity	27/17632	4.55675e-07	1.2555e-05	1.01233e-05	MF	14	SLC1A1/SLC6A8/SLC6A1/SLC6A13/SLC6A14/SLC6A12/SLC1A2/SLC6A6/SLC6A15/SLC6A11/SLC6A3/SLC6A19/SLC6A17/SLC6A4
GO:0005261	cation channel activity	320/17632	4.70684e-07	1.2636e-05	1.01886e-05	MF	69	ANO1/KCNJ4/SLC4A11/ABCC9/KCNB1/PDE2A/KCNF1/CHRNA4/TRPC1/TRPM8/SNAP25/TRPC5/GPM6A/CACNG4/GRIK4/KCNG3/KCNH2/TMC2/SCN4A/CACNA1G/SCN5A/FAM155B/CNGA1/HTR3A/MCOLN3/KCND3/P2RX5/ITPR3/CHRNA5/KCNK12/CHRNG/GRIN2A/KCNH3/CACNA1E/GRIN2B/CATSPER1/CHRND/KCNJ11/TRPM1/TRPV5/TRPC7/GRIN1/KCNC1/CHRNA7/HCN4/GRIA3/CNGB1/CNGB3/TRPM5/OTOP3/CACNG1/CACNA1B/HCN1/SLC24A2/SCN3B/KCNV2/CHRNA1/KCNA7/KCNG1/CACNG6/SCN1A/KCNK10/P2…
GO:0005342	organic acid transmembrane transporter activity	156/17632	5.41572e-07	1.38299e-05	1.11512e-05	MF	41	SLC10A1/SLC27A5/ABCB11/SLC27A2/MFSD2A/AQP9/SLC25A15/SLC1A1/SLC16A2/SLCO2B1/SLC38A4/SLC6A8/SLC6A1/SLC6A13/SLC7A1/SLC6A14/SLCO1B1/SLC1A5/SLC17A4/SLC16A3/SLC38A3/SLC13A5/SLC6A12/SLC1A2/SLC38A1/SLCO1A2/SLC7A10/SLC25A18/SLCO2A1/AKR1C4/SLC6A6/SLC7A11/SLC17A2/OCA2/SLC6A15/SLC17A1/SLC6A11/SLC6A19/SLC26A9/SLC16A9/SLC38A8
GO:0046943	carboxylic acid transmembrane transporter activity	156/17632	5.41572e-07	1.38299e-05	1.11512e-05	MF	41	SLC10A1/SLC27A5/ABCB11/SLC27A2/MFSD2A/AQP9/SLC25A15/SLC1A1/SLC16A2/SLCO2B1/SLC38A4/SLC6A8/SLC6A1/SLC6A13/SLC7A1/SLC6A14/SLCO1B1/SLC1A5/SLC17A4/SLC16A3/SLC38A3/SLC13A5/SLC6A12/SLC1A2/SLC38A1/SLCO1A2/SLC7A10/SLC25A18/SLCO2A1/AKR1C4/SLC6A6/SLC7A11/SLC17A2/OCA2/SLC6A15/SLC17A1/SLC6A11/SLC6A19/SLC26A9/SLC16A9/SLC38A8
GO:0098960	postsynaptic neurotransmitter receptor activity	47/17632	5.94668e-07	1.48242e-05	1.1953e-05	MF	19	CHRNA4/GABRR1/CHRNA5/CHRNG/CHRM1/GABRB1/CHRND/GRIN1/CHRNA7/GRIA3/GLRB/ADRB1/CHRNA1/GABRA2/GABRA4/GABRG3/CHRNA6/GABRA5/GABRG2
GO:0005319	lipid transporter activity	146/17632	6.49135e-07	1.54725e-05	1.24757e-05	MF	39	SLC10A1/SLC27A5/ABCB4/ABCB11/SLC27A2/MFSD2A/ABCA6/CFHR4/APOF/STARD5/APOC4/SLCO2B1/OSBP2/ABCA8/RBP4/APOA5/ABCA9/ABCG8/ABCG5/SLCO1B1/TTPA/ABCG2/MTTP/ANO9/FABP4/SLCO1A2/APOB/SLCO2A1/APOA1/ABCB1/ABCA12/AKR1C4/ATP8A2/STRA6/APOA2/ATP10B/ANO3/FABP1/ANO4
GO:0015103	inorganic anion transmembrane transporter activity	157/17632	6.5023e-07	1.54725e-05	1.24757e-05	MF	41	SLC22A1/CLIC1/SLC1A1/ANO1/ABCC6/SLC4A11/ABCC9/FXYD1/ABCC11/ANO9/FXYD3/GABRR1/CLIC3/SLC34A1/TTYH1/SLC4A3/SLC4A4/CLCN1/BSND/SLC17A1/GABRB1/SLC6A3/SLC34A2/SLC26A9/SLC34A3/BEST3/GLRB/ANO3/GABRQ/SLC12A1/CLDN4/CLCNKB/GABRA2/ANO4/SLC5A5/SLC6A4/GABRA4/GABRG3/GABRA5/SLC22A8/GABRG2
GO:0015077	monovalent inorganic cation transmembrane transporter activity	387/17632	7.51588e-07	1.74869e-05	1.41e-05	MF	79	SLC10A1/SLC22A1/ABCB11/SLC28A1/CYB5A/SLC1A1/SLC6A8/SLC6A1/SLC6A13/ATP1B3/KCNJ4/SLC4A11/FXYD2/ABCC9/KCNB1/SLC6A14/KCNF1/SLC17A4/SLC13A5/SLC47A1/SNAP25/SLC6A12/ATP6V0A4/SLC2A12/SLC45A4/GRIK4/SLC1A2/KCNG3/KCNH2/SLC38A1/SCN4A/SCN5A/SLC25A18/SLC34A1/KCND3/ATP2C2/SLC2A9/SLC6A6/SLC4A4/SLC17A2/KCNK12/SLC9A2/SLC6A15/ATP6V1B1/KCNH3/SLC6A11/SLC6A3/SLC34A2/KCNJ11/SLC6A19/ATP6V0D2/SLC28A3/SLC34A3/KCNC1/HCN4/C…
GO:0005179	hormone activity	121/17632	9.46163e-07	2.15355e-05	1.73644e-05	MF	34	FNDC5/NMB/TTR/IGF1/INHBC/PTHLH/ADM2/NPPB/VGF/GUCA2A/GAST/IAPP/LHB/INHA/GAL/BMP10/CHGB/GALP/QRFP/HCRT/PRL/EPO/CCL25/OSTN/INSL3/RLN2/UTS2/CGB7/NTS/INS-IGF2/GIP/EDN2/GRP/PNOC
GO:0016614	oxidoreductase activity, acting on CH-OH group of donors	132/17632	1.00833e-06	2.24622e-05	1.81116e-05	MF	36	HSD11B1/HAO2/RDH16/CYP4F2/EHHADH/HSD17B6/SRD5A2/CYB5A/GPD1/ADH1C/ADH1B/AKR7A3/LDHD/AKR1D1/G6PD/CYP4A22/BDH1/HAO1/DCXR/ADH4/CYP4F3/SORD/ADHFE1/GPD1L/HSD3B2/ADH1A/RDH5/IMPDH1/HSD3B1/ADH6/ADH7/DHDH/AKR1C4/MIOX/SDR16C5/DHRS2
GO:0016725	oxidoreductase activity, acting on CH or CH2 groups	10/17632	1.37819e-06	3.00619e-05	2.42393e-05	MF	8	CYP2C8/CYP3A4/XDH/ACOX2/CYP2C9/CYP1A2/RRM2/AOX1
GO:1904315	transmitter-gated ion channel activity involved in regulation of postsynaptic membrane potential	42/17632	2.27704e-06	4.86543e-05	3.92306e-05	MF	17	CHRNA4/GABRR1/CHRNA5/CHRNG/GABRB1/CHRND/GRIN1/CHRNA7/GRIA3/GLRB/CHRNA1/GABRA2/GABRA4/GABRG3/CHRNA6/GABRA5/GABRG2
GO:0015108	chloride transmembrane transporter activity	100/17632	2.91685e-06	6.10788e-05	4.92487e-05	MF	29	SLC22A1/CLIC1/SLC1A1/ANO1/FXYD1/ANO9/FXYD3/GABRR1/CLIC3/TTYH1/CLCN1/BSND/GABRB1/SLC6A3/SLC26A9/BEST3/GLRB/ANO3/GABRQ/SLC12A1/CLDN4/CLCNKB/GABRA2/ANO4/SLC6A4/GABRA4/GABRG3/GABRA5/GABRG2
GO:0005230	extracellular ligand-gated ion channel activity	75/17632	3.10124e-06	6.24422e-05	5.0348e-05	MF	24	CHRNA4/GRIK4/HTR3A/GABRR1/P2RX5/CHRNA5/CHRNG/GRIN2A/GRIN2B/GABRB1/CHRND/GRIN1/CHRNA7/GRIA3/GLRB/GABRQ/CHRNA1/GABRA2/GABRA4/GABRG3/P2RX3/CHRNA6/GABRA5/GABRG2
GO:0005254	chloride channel activity	75/17632	3.10124e-06	6.24422e-05	5.0348e-05	MF	24	CLIC1/ANO1/FXYD1/ANO9/FXYD3/GABRR1/CLIC3/TTYH1/CLCN1/BSND/GABRB1/SLC26A9/BEST3/GLRB/ANO3/GABRQ/CLDN4/CLCNKB/GABRA2/ANO4/GABRA4/GABRG3/GABRA5/GABRG2
GO:0022824	transmitter-gated ion channel activity	61/17632	3.42944e-06	6.64929e-05	5.36142e-05	MF	21	CHRNA4/GRIK4/HTR3A/GABRR1/CHRNA5/CHRNG/GRIN2A/GRIN2B/GABRB1/CHRND/GRIN1/CHRNA7/GRIA3/GLRB/CHRNA1/GABRA2/GABRA4/GABRG3/CHRNA6/GABRA5/GABRG2
GO:0022835	transmitter-gated channel activity	61/17632	3.42944e-06	6.64929e-05	5.36142e-05	MF	21	CHRNA4/GRIK4/HTR3A/GABRR1/CHRNA5/CHRNG/GRIN2A/GRIN2B/GABRB1/CHRND/GRIN1/CHRNA7/GRIA3/GLRB/CHRNA1/GABRA2/GABRA4/GABRG3/CHRNA6/GABRA5/GABRG2
GO:0008146	sulfotransferase activity	52/17632	3.62555e-06	6.90173e-05	5.56496e-05	MF	19	GAL3ST1/SULT2A1/SULT1B1/HS6ST2/CHST10/SULT1A2/SULT1C2/HS3ST5/HS3ST6/CHST6/NDST4/SULT1E1/GAL3ST3/SULT2B1/SULT1A3/HS6ST3/CHST9/CHST4/NDST3
GO:0030594	neurotransmitter receptor activity	117/17632	3.69243e-06	6.90353e-05	5.56641e-05	MF	32	DRD1/CHRNA4/GRIK4/HTR3A/GABRR1/HTR1D/CHRNA5/CHRNG/CHRM2/GRIN2A/CHRM1/GRIN2B/GABRB1/CHRND/DRD2/ADORA1/GRIN1/GPR156/CHRNA7/GRIA3/GLRB/HTR2A/ADRB1/OR10J5/CHRNA1/GABRA2/HTR1F/GABRA4/GABRG3/CHRNA6/GABRA5/GABRG2
GO:0016701	oxidoreductase activity, acting on single donors with incorporation of molecular oxygen	28/17632	5.78907e-06	0.000106336	8.57402e-05	MF	13	HAAO/HPD/BCO2/CDO1/HGD/HPDL/TDO2/IDO2/BBOX1/ALOX12B/ALOXE3/MIOX/ALOX15
GO:0016616	oxidoreductase activity, acting on the CH-OH group of donors, NAD or NADP as acceptor	121/17632	7.98257e-06	0.000144099	0.000116189	MF	32	HSD11B1/RDH16/EHHADH/HSD17B6/SRD5A2/CYB5A/GPD1/ADH1C/ADH1B/AKR7A3/LDHD/AKR1D1/G6PD/CYP4A22/BDH1/DCXR/ADH4/SORD/ADHFE1/GPD1L/HSD3B2/ADH1A/RDH5/IMPDH1/HSD3B1/ADH6/ADH7/DHDH/AKR1C4/MIOX/SDR16C5/DHRS2
GO:0001653	peptide receptor activity	151/17632	1.10483e-05	0.000196061	0.000158087	MF	37	VIPR1/NLRP6/KISS1R/GCGR/SSTR3/GPR17/AVPR1A/RXFP4/RAMP3/GIPR/GLP1R/SSTR5/OXTR/GPR35/SORCS3/NPFFR1/CRHR1/SORCS1/GAL/TACR2/SSTR2/GPR37/AVPR1B/CCR6/GPR84/QRFPR/CCKBR/GALR2/GUCY2C/AVPR2/GRPR/TACR1/BRS3/CALCR/LGR5/NPFFR2/PTH2R
GO:0005283	amino acid:sodium symporter activity	15/17632	1.15367e-05	0.000201316	0.000162324	MF	9	SLC1A1/SLC6A8/SLC6A1/SLC6A13/SLC6A12/SLC1A2/SLC38A1/SLC6A15/SLC6A11
GO:0001228	transcriptional activator activity, RNA polymerase II transcription regulatory region sequence-specific DNA binding	449/17632	1.25997e-05	0.00021626	0.000174373	MF	84	ESR1/NR1I2/HMGA1/MYBL2/NR1I3/SOX12/ZNF296/AR/HMGA2/SOX4/PITX1/ARID3A/FOXJ1/ARID3C/ETV4/SALL2/SIX2/E2F2/KLF15/TFAP2E/SIX4/FOXN1/E2F1/PITX3/DLX5/HLF/HOXC13/SIX3/DLX2/OVOL2/HOXC6/SPIB/SOX11/MIXL1/LEF1/POU3F2/SOX9/HOXC10/ARNT2/CREB3L3/CTCFL/PITX2/PAX9/ST18/TFAP2A/OTX1/RFX6/E2F8/HOXC11/HOXC5/GBX2/DMRT1/LHX3/HOXA10/HOXA6/GRHL2/NKX2-8/TLX2/NHLH2/SIX1/FOXD1/RFX4/HOXC4/HOXD13/NKX2-5/ZIC2/DLX3/PTF1A/ALX4/A…
GO:0008028	monocarboxylic acid transmembrane transporter activity	53/17632	2.09366e-05	0.000353558	0.000285079	MF	18	SLC10A1/SLC27A5/ABCB11/SLC27A2/MFSD2A/SLC16A2/SLCO2B1/SLC6A1/SLC6A13/SLCO1B1/SLC16A3/SLC38A3/SLC6A12/SLCO1A2/SLCO2A1/AKR1C4/SLC6A11/SLC16A9
GO:0015276	ligand-gated ion channel activity	144/17632	2.27195e-05	0.000366046	0.000295148	MF	35	KCNJ4/CHRNA4/GRIK4/DLG3/KCNH2/CNGA1/HTR3A/MCOLN3/GABRR1/P2RX5/ITPR3/CHRNA5/CHRNG/GRIN2A/GRIN2B/GABRB1/CHRND/KCNJ11/GRIN1/CHRNA7/HCN4/GRIA3/CNGB1/GLRB/CNGB3/GABRQ/HCN1/CHRNA1/GABRA2/GABRA4/GABRG3/P2RX3/CHRNA6/GABRA5/GABRG2
GO:0022834	ligand-gated channel activity	144/17632	2.27195e-05	0.000366046	0.000295148	MF	35	KCNJ4/CHRNA4/GRIK4/DLG3/KCNH2/CNGA1/HTR3A/MCOLN3/GABRR1/P2RX5/ITPR3/CHRNA5/CHRNG/GRIN2A/GRIN2B/GABRB1/CHRND/KCNJ11/GRIN1/CHRNA7/HCN4/GRIA3/CNGB1/GLRB/CNGB3/GABRQ/HCN1/CHRNA1/GABRA2/GABRA4/GABRG3/P2RX3/CHRNA6/GABRA5/GABRG2
GO:0016645	oxidoreductase activity, acting on the CH-NH group of donors	27/17632	2.30745e-05	0.000366046	0.000295148	MF	12	MTHFD1/DMGDH/AASS/MTHFD1L/PIPOX/SMOX/SARDH/ALDH1L1/PYCR1/CRYM/PRODH/PRODH2
GO:0016702	oxidoreductase activity, acting on single donors with incorporation of molecular oxygen, incorporation of two atoms of oxygen	27/17632	2.30745e-05	0.000366046	0.000295148	MF	12	HAAO/HPD/BCO2/CDO1/HGD/HPDL/TDO2/IDO2/BBOX1/ALOX12B/ALOXE3/ALOX15
GO:0031406	carboxylic acid binding	192/17632	2.49256e-05	0.000389509	0.000314067	MF	43	TAT/SCP2/PCK1/SHMT1/ACOX2/SLC1A1/ACACB/STARD5/AGXT/DPYS/CYP4F11/OTC/GNMT/CPS1/TDO2/UGT1A3/APOC1/DBH/FABP5/ALB/NAGS/FTCD/FABP6/CYP26B1/UGT1A1/FABP4/UGT1A9/EGLN3/SELE/UCP1/CYP26A1/ACAN/FOLR1/GAD1/GRIN2B/S100A9/HAPLN1/TNFAIP6/GRIN1/GLRB/ACOXL/FABP1/NOS1
GO:0008528	G-protein coupled peptide receptor activity	145/17632	2.65876e-05	0.00040937	0.000330081	MF	35	VIPR1/NLRP6/KISS1R/GCGR/SSTR3/GPR17/AVPR1A/RXFP4/RAMP3/GIPR/GLP1R/SSTR5/OXTR/GPR35/SORCS3/NPFFR1/SORCS1/GAL/TACR2/SSTR2/GPR37/AVPR1B/CCR6/GPR84/QRFPR/CCKBR/GALR2/AVPR2/GRPR/TACR1/BRS3/CALCR/LGR5/NPFFR2/PTH2R
GO:1901681	sulfur compound binding	242/17632	2.71729e-05	0.000412319	0.000332458	MF	51	SCP2/ACADL/ALDH6A1/HRG/SERPINC1/DHTKD1/F11/OGDHL/ACACB/ECM2/ANG/KNG1/APOA5/CBS/LIPG/GNMT/ACOT12/PCSK6/MDK/SERPINA10/GREM2/CFH/LPA/CLEC3B/MGST1/ANGPTL3/COL5A3/VEGFB/SAA1/APOH/F2/SERPIND1/ITGA2/APOB/PTGES/ACOT11/HS3ST5/APLP1/COL25A1/BMP7/MMP7/COL11A1/HPSE2/GAL3ST3/SULT1A3/LAMC2/FGFBP1/FGF9/GSTM1/CCL7/RSPO3
GO:0015171	amino acid transmembrane transporter activity	74/17632	2.90979e-05	0.000435222	0.000350925	MF	22	SLC25A15/SLC1A1/SLC38A4/SLC6A8/SLC6A1/SLC6A13/SLC7A1/SLC6A14/SLC1A5/SLC38A3/SLC6A12/SLC1A2/SLC38A1/SLC7A10/SLC25A18/SLC6A6/SLC7A11/OCA2/SLC6A15/SLC6A11/SLC6A19/SLC38A8
GO:0005416	amino acid:cation symporter activity	21/17632	5.42765e-05	0.000797948	0.000643396	MF	10	SLC1A1/SLC6A8/SLC6A1/SLC6A13/SLC6A12/SLC1A2/SLC38A1/SLC25A18/SLC6A15/SLC6A11
GO:0005343	organic acid:sodium symporter activity	29/17632	5.48732e-05	0.000797948	0.000643396	MF	12	SLC10A1/SLC1A1/SLC6A8/SLC6A1/SLC6A13/SLC13A5/SLC6A12/SLC1A2/SLC38A1/SLC6A6/SLC6A15/SLC6A11
GO:0042562	hormone binding	104/17632	5.63125e-05	0.000807661	0.000651228	MF	27	TTR/GHR/AR/VIPR1/GCGR/CHRNA4/CRHBP/ALDH1A1/AVPR1A/CRYM/GIPR/LEPR/GLP1R/OXTR/CHRNA5/CRHR1/CHRNG/CHRND/CHRNA7/CCKBR/GALR2/ATP1A3/CHRNA1/SULT2B1/CALCR/CHRNA6/PTH2R
GO:0019842	vitamin binding	139/17632	6.33701e-05	0.000896601	0.000722942	MF	33	TAT/SEC14L2/ABAT/DHTKD1/SHMT1/OGDHL/CTH/AFM/ACACB/RBP5/ADH4/AGXT/RBP4/SDS/CBS/AGXT2/GNMT/AADAT/GPT/GPT2/TTPA/HDC/DBH/ALB/ADH7/FTCD/EGLN3/RBP2/TCN1/FOLR1/GAD1/STRA6/RHO
GO:0005253	anion channel activity	89/17632	7.45985e-05	0.00104139	0.000839691	MF	24	CLIC1/ANO1/FXYD1/ANO9/FXYD3/GABRR1/CLIC3/TTYH1/CLCN1/BSND/GABRB1/SLC26A9/BEST3/GLRB/ANO3/GABRQ/CLDN4/CLCNKB/GABRA2/ANO4/GABRA4/GABRG3/GABRA5/GABRG2
GO:0005544	calcium-dependent phospholipid binding	53/17632	8.05046e-05	0.00110906	0.000894248	MF	17	ANXA10/SYT8/PLA2G4D/PLA2G4F/SYT9/ESYT3/SYT7/CPNE7/SYT13/PCLO/CPNE9/PLA2G4E/SYT5/ANXA13/CPNE6/SYT10/CPNE4
GO:0070405	ammonium ion binding	74/17632	9.29813e-05	0.0012643	0.00101943	MF	21	APOA5/DRD1/CHRNA4/APOC1/GPR119/ESYT3/HTR3A/CHRNA5/BCHE/PCYT1B/CHRNG/SLC6A3/CHRND/DRD2/APOA2/CHRNA7/HTR2A/CHRNA1/HTR1F/SLC6A4/CHRNA6
GO:1901618	organic hydroxy compound transmembrane transporter activity	44/17632	9.60266e-05	0.00128897	0.00103932	MF	15	SLC10A1/SLC22A1/ABCB11/MFSD10/AQP9/SLCO2B1/RBP4/SLCO1B1/SLC16A3/SLCO1A2/AKR1C4/SLC6A3/STRA6/SLC6A4/AQP10
GO:0033293	monocarboxylic acid binding	64/17632	0.000102075	0.00134172	0.00108185	MF	19	SCP2/ACOX2/ACACB/STARD5/CYP4F11/UGT1A3/APOC1/FABP5/ALB/FABP6/CYP26B1/UGT1A1/FABP4/UGT1A9/UCP1/CYP26A1/S100A9/ACOXL/FABP1
GO:0005501	retinoid binding	35/17632	0.000102519	0.00134172	0.00108185	MF	13	RBP5/ADH4/RBP4/UGT1A3/FABP5/ADH7/CYP26B1/UGT1A1/UGT1A9/RBP2/CYP26A1/STRA6/RHO
GO:0043177	organic acid binding	204/17632	0.000111419	0.0014402	0.00116125	MF	43	TAT/SCP2/PCK1/SHMT1/ACOX2/SLC1A1/ACACB/STARD5/AGXT/DPYS/CYP4F11/OTC/GNMT/CPS1/TDO2/UGT1A3/APOC1/DBH/FABP5/ALB/NAGS/FTCD/FABP6/CYP26B1/UGT1A1/FABP4/UGT1A9/EGLN3/SELE/UCP1/CYP26A1/ACAN/FOLR1/GAD1/GRIN2B/S100A9/HAPLN1/TNFAIP6/GRIN1/GLRB/ACOXL/FABP1/NOS1
GO:0008188	neuropeptide receptor activity	50/17632	0.000133715	0.00170732	0.00137663	MF	16	KISS1R/SSTR3/RXFP4/SSTR5/SORCS3/NPFFR1/SORCS1/GAL/TACR2/SSTR2/QRFPR/GALR2/GRPR/TACR1/BRS3/NPFFR2
GO:0019825	oxygen binding	36/17632	0.000143181	0.00180615	0.00145632	MF	13	CYP8B1/CYP2A7/CYP3A4/CBS/TDO2/CYP3A5/CYP19A1/CYP2C18/ALB/CYP17A1/CYP1A1/CYP26A1/CYP2F1
GO:0019840	isoprenoid binding	37/17632	0.000196981	0.00245523	0.00197968	MF	13	RBP5/ADH4/RBP4/UGT1A3/FABP5/ADH7/CYP26B1/UGT1A1/UGT1A9/RBP2/CYP26A1/STRA6/RHO
GO:0005496	steroid binding	89/17632	0.000209252	0.0025775	0.00207827	MF	23	SCP2/ESR1/HSD11B1/PGRMC1/CYP3A4/AKR1D1/APOF/APOC3/AR/STARD5/OSBP2/APOA5/SERPINA6/RORC/PAQR8/UGT1A1/APOA1/PROM1/PAQR5/APOA2/SULT1E1/ATP1A3/SULT2B1
GO:0043178	alcohol binding	79/17632	0.000255126	0.00310601	0.00250442	MF	21	SCP2/APOF/APOC3/RBP5/STARD5/ADH4/OSBP2/RBP4/APOA5/TRPC1/TRPC5/ADH7/ADAP1/APOA1/RBP2/ITPR3/PROM1/STRA6/APOA2/TRPC7/SULT2B1
GO:0005244	voltage-gated ion channel activity	199/17632	0.000264987	0.00315275	0.0025421	MF	41	CLIC1/ANO1/KCNJ4/KCNB1/KCNF1/SNAP25/CACNG4/KCNG3/KCNH2/TMC2/SCN4A/CACNA1G/SCN5A/CLIC3/KCND3/CLCN1/BSND/KCNK12/GRIN2A/KCNH3/CACNA1E/GRIN2B/CATSPER1/KCNJ11/GRIN1/KCNC1/HCN4/TRPM5/CACNG1/CACNA1B/HCN1/CLCNKB/SCN3B/KCNV2/KCNA7/KCNG1/CACNG6/SCN1A/KCNK10/LRRC26/KCNC2
GO:0022832	voltage-gated channel activity	199/17632	0.000264987	0.00315275	0.0025421	MF	41	CLIC1/ANO1/KCNJ4/KCNB1/KCNF1/SNAP25/CACNG4/KCNG3/KCNH2/TMC2/SCN4A/CACNA1G/SCN5A/CLIC3/KCND3/CLCN1/BSND/KCNK12/GRIN2A/KCNH3/CACNA1E/GRIN2B/CATSPER1/KCNJ11/GRIN1/KCNC1/HCN4/TRPM5/CACNG1/CACNA1B/HCN1/CLCNKB/SCN3B/KCNV2/KCNA7/KCNG1/CACNG6/SCN1A/KCNK10/LRRC26/KCNC2
GO:0004869	cysteine-type endopeptidase inhibitor activity	58/17632	0.00027612	0.00324829	0.00261914	MF	17	FETUB/HRG/PTTG1/BIRC5/KNG1/VIL1/BIRC7/LEF1/AHSG/LCN1/CST6/MT3/SERPINB3/WFDC2/DPEP1/CST2/CST1
GO:0004935	adrenergic receptor activity	17/17632	0.000344824	0.00401145	0.00323449	MF	8	ADRA1A/ADRB2/ADRA1B/ADRB3/ADRA2C/DRD2/ADRB1/ADRA1D
GO:0016903	oxidoreductase activity, acting on the aldehyde or oxo group of donors	44/17632	0.000370539	0.00426324	0.00343751	MF	14	ALDH2/ALDH6A1/DHTKD1/OGDHL/HAO1/ALDH8A1/ADH4/ALDH1L1/ALDH3B1/ALDH1A1/ADH7/AOX1/AKR1C4/ALDH3B2
GO:0005539	glycosaminoglycan binding	222/17632	0.000394275	0.00448702	0.00361794	MF	44	HRG/SERPINC1/F11/ECM2/ANG/KNG1/APOA5/LIPG/PCSK6/MDK/SERPINA10/GREM2/CFH/LPA/CLEC3B/ANGPTL3/COL5A3/VEGFB/SAA1/PGLYRP2/APOH/F2/SERPIND1/APOB/ACAN/APLP1/COL25A1/BMP7/HAPLN1/TNFAIP6/PGLYRP4/EPYC/MMP7/COL11A1/PODXL2/REG1A/LAMC2/REG1B/FGFBP1/VIT/FGF9/CCL7/RSPO3/SPOCK3
GO:0016782	transferase activity, transferring sulfur-containing groups	71/17632	0.000450085	0.00506708	0.00408566	MF	19	GAL3ST1/SULT2A1/SULT1B1/HS6ST2/CHST10/SULT1A2/SULT1C2/HS3ST5/HS3ST6/CHST6/NDST4/SULT1E1/GAL3ST3/SULT2B1/SULT1A3/HS6ST3/CHST9/CHST4/NDST3
GO:0016405	CoA-ligase activity	26/17632	0.000467495	0.0052071	0.00419855	MF	10	SLC27A5/ACSM5/ACSM2A/SLC27A2/ACSM2B/ACSL1/AACS/ACSM1/ACSS1/ACSL4
GO:0099094	ligand-gated cation channel activity	106/17632	0.000519143	0.0057215	0.00461332	MF	25	KCNJ4/CHRNA4/GRIK4/KCNH2/CNGA1/HTR3A/MCOLN3/P2RX5/ITPR3/CHRNA5/CHRNG/GRIN2A/GRIN2B/CHRND/KCNJ11/GRIN1/CHRNA7/HCN4/GRIA3/CNGB1/CNGB3/HCN1/CHRNA1/P2RX3/CHRNA6
GO:0016917	GABA receptor activity	22/17632	0.000527485	0.00573019	0.00462033	MF	9	GABRR1/GABRB1/GPR156/GABRQ/GABRA2/GABRA4/GABRG3/GABRA5/GABRG2
GO:0001540	amyloid-beta binding	61/17632	0.000530877	0.00573019	0.00462033	MF	17	PGRMC1/APBA1/ADRB2/SORL1/CLSTN1/ITM2C/FBXO2/ITGA2/APOA1/IAPP/BCHE/COL25A1/EPHB2/BACE2/CHRNA7/GRIA3/ATP1A3
GO:0050662	coenzyme binding	285/17632	0.000548734	0.0058625	0.00472701	MF	53	TAT/SCP2/ABAT/HAO2/CAT/ASPDH/SRD5A1/ALDH2/GPD1/ACADL/FMO4/DAO/ALDH6A1/DHTKD1/LDHD/XDH/G6PD/SHMT1/OGDHL/IYD/CTH/ACOX2/HAO1/ACACB/ADH4/AGXT/SORD/SDS/FMO3/CBS/AGXT2/GNMT/AADAT/ACOT12/GPT/GPT2/GPD1L/ALDH1A1/HDC/DBH/CRYM/KMO/ALB/FMO2/EGLN3/AOX1/PRODH/DUOX1/ACOT11/PRODH2/GAD1/ACOXL/NOS1
GO:0004745	retinol dehydrogenase activity	18/17632	0.000556465	0.00588504	0.00474519	MF	8	RDH16/HSD17B6/ADH1C/ADH4/ADH1A/RDH5/ADH7/SDR16C5
GO:0001664	G-protein coupled receptor binding	274/17632	0.000676005	0.00707777	0.00570691	MF	51	RTP3/NMB/HOMER3/CCL14/HOMER2/CCL16/GNA14/REEP2/NECAB2/GNAZ/BAMBI/GNAO1/AVPR1A/DNM1/SAA1/FZD7/ITGB4/HOMER1/CCL20/WNT7B/TFF2/NMU/CTHRC1/CXCL5/GNAT1/UCHL1/APLP1/S100A14/GAL/QRFP/MRAP2/ADRA2C/PPP1R1B/HCRT/WNT10A/NDP/PROK1/CCL26/CCL25/ADORA1/INSL3/CCKBR/ADRB1/WNT6/EDN2/WNT9B/CCL7/WNT9A/WNT7A/RSPO3/NPFFR2
GO:0015020	glucuronosyltransferase activity	32/17632	0.00075034	0.00777828	0.00627173	MF	11	UGT2B7/UGT2B15/UGT1A3/UGT1A4/UGT2B4/UGT1A1/UGT1A9/UGT2B17/UGT3A1/UGT1A6/UGT2B28
GO:0015464	acetylcholine receptor activity	23/17632	0.000776112	0.00796656	0.00642355	MF	9	CHRNA4/CHRNA5/CHRNG/CHRM2/CHRM1/CHRND/CHRNA7/CHRNA1/CHRNA6
GO:0004890	GABA-A receptor activity	19/17632	0.00086189	0.00861396	0.00694555	MF	8	GABRR1/GABRB1/GABRQ/GABRA2/GABRA4/GABRG3/GABRA5/GABRG2
GO:0017127	cholesterol transporter activity	19/17632	0.00086189	0.00861396	0.00694555	MF	8	STARD5/APOA5/ABCG8/ABCG5/ABCG2/APOB/APOA1/APOA2
GO:0072341	modified amino acid binding	86/17632	0.000871777	0.00861396	0.00694555	MF	21	CBS/GNMT/CPS1/SYT8/MGST1/FTCD/SYT9/SYT7/PTGES/SYT13/FOLR1/RS1/SYT5/SCIN/ANXA13/CPNE6/SYT10/TRIM72/GAP43/GSTM1/DPEP1
GO:0017171	serine hydrolase activity	277/17632	0.000872091	0.00861396	0.00694555	MF	51	F9/C1S/KLKB1/F11/HP/C1R/PLG/HPR/F12/MASP2/MMP11/TLL2/PROZ/PCSK6/MASP1/AADAC/LPA/MST1/TMPRSS6/MMP9/MMP1/F7/PROC/FCN2/F2/MBL2/TMPRSS7/MMP12/MMP10/COLEC10/KLK6/KLK1/PRSS16/FCN3/PRSS22/TMPRSS3/RELN/TMPRSS13/MMP13/PRSS33/TMPRSS4/PRSS21/MMP7/DPP10/KLK13/PRSS1/DPP6/HGFAC/KLK10/MMP3/KLK11
GO:0008083	growth factor activity	166/17632	0.00094535	0.00925029	0.00745864	MF	34	MDK/IGF1/INHBC/DKK1/OSGIN1/ANGPTL3/VEGFB/F2/GDNF/IL12A/TFF1/VGF/TGFA/FGF21/GDF10/INHA/BMP10/LIF/BMP7/AREG/GDF2/NDP/PROK1/NRG1/NRG3/LEFTY1/FGF8/IL11/EREG/REG1A/OGN/FGF9/TDGF1/LEFTY2
GO:0005504	fatty acid binding	33/17632	0.00100632	0.0097557	0.00786616	MF	11	SCP2/ACOX2/CYP4F11/APOC1/FABP5/ALB/FABP4/UCP1/S100A9/ACOXL/FABP1
GO:0005125	cytokine activity	219/17632	0.00105251	0.0101086	0.0081507	MF	42	IL27/CMTM7/CCL14/CCL16/CMTM3/GREM2/INHBC/TSLP/TNFSF15/IL12A/IL17B/CCL20/IL1A/C17orf99/TNFSF9/SPP1/LTB/FAM3B/CXCL5/GDF10/IL17F/INHA/BMP10/LIF/BMP7/AREG/GDF2/NDP/CCL26/NRG1/EPO/CD70/CCL25/IFNE/LEFTY1/IL11/IL37/IL26/CCL7/LEFTY2/WNT7A/SCG2
GO:0033218	amide binding	348/17632	0.00106203	0.0101086	0.0081507	MF	61	SCP2/PGRMC1/SRD5A2/SRD5A1/ACADL/ALDH6A1/ENPEP/GHR/ACACB/APBA1/ANG/CD14/VIPR1/GNMT/ADRB2/SORL1/CLSTN1/ACOT12/LAPTM4B/ITM2C/GCGR/SSTR3/CRHBP/MGST1/AVPR1A/FOLH1/GIPR/FBXO2/LEPR/FTCD/GLP1R/SSTR5/OXTR/ITGA2/APOA1/CD1A/TMEM158/PTGES/ACOT11/IAPP/BCHE/COL25A1/CRHR1/FOLR1/MME/SSTR2/GPR37/EPHB2/BACE2/POM121L2/CHRNA7/CCKBR/GALR2/GRIA3/GRPR/ATP1A3/CLEC4M/GSTM1/CALCR/GPR1/PTH2R
GO:0008236	serine-type peptidase activity	273/17632	0.0010972	0.0103492	0.00834472	MF	50	F9/C1S/KLKB1/F11/HP/C1R/PLG/HPR/F12/MASP2/MMP11/TLL2/PROZ/PCSK6/MASP1/LPA/MST1/TMPRSS6/MMP9/MMP1/F7/PROC/FCN2/F2/MBL2/TMPRSS7/MMP12/MMP10/COLEC10/KLK6/KLK1/PRSS16/FCN3/PRSS22/TMPRSS3/RELN/TMPRSS13/MMP13/PRSS33/TMPRSS4/PRSS21/MMP7/DPP10/KLK13/PRSS1/DPP6/HGFAC/KLK10/MMP3/KLK11
GO:0004062	aryl sulfotransferase activity	12/17632	0.00133989	0.0124147	0.0100102	MF	6	SULT2A1/SULT1B1/SULT1A2/SULT1C2/SULT1E1/SULT1A3
GO:0022851	GABA-gated chloride ion channel activity	12/17632	0.00133989	0.0124147	0.0100102	MF	6	GABRB1/GABRA2/GABRA4/GABRG3/GABRA5/GABRG2
GO:0008201	heparin binding	163/17632	0.00136731	0.012516	0.0100918	MF	33	HRG/SERPINC1/F11/ECM2/ANG/KNG1/APOA5/LIPG/PCSK6/MDK/SERPINA10/GREM2/CFH/LPA/CLEC3B/ANGPTL3/COL5A3/VEGFB/SAA1/APOH/F2/SERPIND1/APOB/APLP1/COL25A1/BMP7/MMP7/COL11A1/LAMC2/FGFBP1/FGF9/CCL7/RSPO3
GO:0004222	metalloendopeptidase activity	113/17632	0.00139222	0.012516	0.0100918	MF	25	MMP11/TLL2/TMPRSS6/MMP9/MMP1/MEP1B/MMP12/MMEL1/MMP10/ADAMTS17/PAPPA2/MEP1A/ADAM12/MME/ADAM22/ADAM18/ASTL/MMP13/ADAM32/ECEL1/MMP7/MMP16/ADAMDEC1/PHEX/MMP3
GO:0015347	sodium-independent organic anion transmembrane transporter activity	16/17632	0.00139863	0.012516	0.0100918	MF	7	SLCO2B1/SLC22A7/SLCO1B1/SLCO1A2/SLCO2A1/SLCO5A1/SLCO6A1
GO:0022848	acetylcholine-gated cation-selective channel activity	16/17632	0.00139863	0.012516	0.0100918	MF	7	CHRNA4/CHRNA5/CHRNG/CHRND/CHRNA7/CHRNA1/CHRNA6
GO:0015238	drug transmembrane transporter activity	101/17632	0.0014145	0.0125507	0.0101198	MF	23	SLC22A1/ABCB4/MFSD10/SLC25A15/SLC1A1/ABCA8/SLC6A8/SLC4A11/ABCG8/ABCG5/SLC7A1/SLC1A5/SLC38A3/ABCG2/SLC13A5/SLC47A1/SLC1A2/SLC25A18/ABCB1/SLC7A11/OCA2/SLC6A3/ABCB5
GO:0004252	serine-type endopeptidase activity	250/17632	0.00153725	0.0135253	0.0109056	MF	46	F9/C1S/KLKB1/F11/HP/C1R/PLG/HPR/F12/MASP2/MMP11/TLL2/PROZ/PCSK6/MASP1/LPA/MST1/TMPRSS6/MMP9/MMP1/F7/PROC/FCN2/F2/MBL2/TMPRSS7/MMP12/MMP10/COLEC10/KLK6/KLK1/FCN3/PRSS22/TMPRSS3/TMPRSS13/MMP13/PRSS33/TMPRSS4/PRSS21/MMP7/KLK13/PRSS1/HGFAC/KLK10/MMP3/KLK11
GO:0016878	acid-thiol ligase activity	30/17632	0.0016957	0.0147949	0.0119294	MF	10	SLC27A5/ACSM5/ACSM2A/SLC27A2/ACSM2B/ACSL1/AACS/ACSM1/ACSS1/ACSL4
GO:0005231	excitatory extracellular ligand-gated ion channel activity	35/17632	0.00173499	0.0150126	0.0121049	MF	11	CHRNA4/P2RX5/CHRNA5/CHRNG/CHRND/CHRNA7/GRIA3/GLRB/CHRNA1/P2RX3/CHRNA6
GO:0015645	fatty acid ligase activity	21/17632	0.00186701	0.0158657	0.0127927	MF	8	SLC27A5/ACSM5/ACSM2A/SLC27A2/ACSM2B/ACSL1/ACSM1/ACSL4
GO:0019200	carbohydrate kinase activity	21/17632	0.00186701	0.0158657	0.0127927	MF	8	PFKFB1/FGGY/KHK/GCK/PFKFB4/HK2/PFKP/HKDC1
GO:0017046	peptide hormone binding	51/17632	0.00187903	0.0158657	0.0127927	MF	14	GHR/VIPR1/GCGR/CRHBP/AVPR1A/GIPR/LEPR/GLP1R/OXTR/CRHR1/CCKBR/GALR2/CALCR/PTH2R
GO:0015079	potassium ion transmembrane transporter activity	160/17632	0.00196798	0.0164838	0.0132911	MF	32	ATP1B3/KCNJ4/FXYD2/ABCC9/KCNB1/KCNF1/SNAP25/GRIK4/KCNG3/KCNH2/KCND3/KCNK12/SLC9A2/KCNH3/KCNJ11/KCNC1/HCN4/ATP1A4/TRPM5/SLC12A1/HCN1/ATP1A3/SLC24A2/KCNV2/KCNA7/KCNG1/KCNK10/LRRC26/ATP12A/KCNK9/KCNK15/KCNC2
GO:0005005	transmembrane-ephrin receptor activity	17/17632	0.0021363	0.0174742	0.0140897	MF	7	EFNA3/EPHB3/EPHA10/EPHB2/EPHA6/EPHA5/EPHA8
GO:0042166	acetylcholine binding	17/17632	0.0021363	0.0174742	0.0140897	MF	7	CHRNA4/CHRNA5/CHRNG/CHRND/CHRNA7/CHRNA1/CHRNA6
GO:0055102	lipase inhibitor activity	17/17632	0.0021363	0.0174742	0.0140897	MF	7	APOC3/APOC1/ANGPTL3/APOA1/APOC2/APOA2/SNCB
GO:0017147	Wnt-protein binding	36/17632	0.00223474	0.0181378	0.0146247	MF	11	TYRO3/FZD7/APCDD1/FZD2/CTHRC1/WIF1/FZD9/ROR1/FZD10/SFRP5/SFRP2
GO:0030246	carbohydrate binding	269/17632	0.00236955	0.019084	0.0153877	MF	48	ALDOB/G6PD/FBP1/SORD/ALDOA/GCKR/GCK/ZG16/ZP3/CLEC3B/DBH/HK2/FBXO2/FCN2/MBL2/EGLN3/CLEC2L/PFKP/SELE/APCS/COLEC10/PRG4/ACAN/LGALS2/FCN3/LGALS14/CHI3L2/COLEC12/HKDC1/GALNT12/CD207/CLEC5A/ZG16B/CLEC4G/GALNT5/REG1A/GAL3ST3/LGALS7B/CLEC4M/NPTX2/REG1B/CLEC1B/KLRG2/CLEC6A/CHIA/SFTPA2/CHI3L1/CNTN1
GO:0001077	transcriptional activator activity, RNA polymerase II proximal promoter sequence-specific DNA binding	298/17632	0.002623	0.020964	0.0169036	MF	52	ESR1/MYBL2/SOX12/ZNF296/AR/HMGA2/SOX4/PITX1/FOXJ1/ETV4/SIX2/E2F2/TFAP2E/SIX4/E2F1/PITX3/DLX5/HLF/HOXC13/HOXC6/SOX11/MIXL1/LEF1/POU3F2/SOX9/ARNT2/CTCFL/PITX2/TFAP2A/OTX1/E2F8/HOXC11/HOXC5/LHX3/HOXA10/HOXA6/NKX2-8/NHLH2/SIX1/FOXD1/RFX4/HOXD13/NKX2-5/ZIC2/DLX3/PTF1A/WT1/ISL1/ZIC1/GCM1/CEBPE/TFAP2C
GO:0016597	amino acid binding	59/17632	0.00299843	0.023783	0.0191765	MF	15	TAT/SHMT1/SLC1A1/AGXT/DPYS/OTC/GNMT/CPS1/TDO2/NAGS/GAD1/GRIN2B/GRIN1/GLRB/NOS1
GO:0030170	pyridoxal phosphate binding	54/17632	0.00335856	0.0262419	0.0211592	MF	14	TAT/ABAT/SHMT1/CTH/AGXT/SDS/CBS/AGXT2/AADAT/GPT/GPT2/HDC/ALB/GAD1
GO:0070279	vitamin B6 binding	54/17632	0.00335856	0.0262419	0.0211592	MF	14	TAT/ABAT/SHMT1/CTH/AGXT/SDS/CBS/AGXT2/AADAT/GPT/GPT2/HDC/ALB/GAD1
GO:0016595	glutamate binding	10/17632	0.0034921	0.0266878	0.0215187	MF	5	SLC1A1/CPS1/GAD1/GRIN2B/GRIN1
GO:0019203	carbohydrate phosphatase activity	10/17632	0.0034921	0.0266878	0.0215187	MF	5	PFKFB1/FBP1/G6PC/PFKFB4/G6PC2
GO:0050308	sugar-phosphatase activity	10/17632	0.0034921	0.0266878	0.0215187	MF	5	PFKFB1/FBP1/G6PC/PFKFB4/G6PC2
GO:0016769	transferase activity, transferring nitrogenous groups	23/17632	0.00362249	0.0274837	0.0221605	MF	8	TAT/ABAT/AGXT/AGXT2/AADAT/GPT/GPT2/GATM
GO:0003777	microtubule motor activity	84/17632	0.00382401	0.0288039	0.023225	MF	19	KIF2C/KIFC1/KIF11/KIF20A/KIF18A/KIF23/KIF4A/KIF18B/KIF15/CENPE/KLC3/DNAH6/KIF5A/KIF14/KIF12/KIF26B/KIF4B/DNAH8/DNAH3
GO:0042626	ATPase activity, coupled to transmembrane movement of substances	116/17632	0.00433341	0.0324077	0.0261308	MF	24	ABCB4/ABCB11/ABCA6/ABCA8/ABCC6/ATP1B3/ABCA9/ABCG8/ABCG5/FXYD2/ABCC9/ABCG2/ABCC11/ATP6V0A4/ABCB1/ATP2C2/ABCA12/ATP2B2/ATP6V0D2/ABCB5/ATP1A4/ATP1A3/ABCC12/ATP12A
GO:0005109	frizzled binding	39/17632	0.00446547	0.0327389	0.0263978	MF	11	BAMBI/FZD7/WNT7B/CTHRC1/WNT10A/NDP/WNT6/WNT9B/WNT9A/WNT7A/RSPO3
GO:0005003	ephrin receptor activity	19/17632	0.0044715	0.0327389	0.0263978	MF	7	EFNA3/EPHB3/EPHA10/EPHB2/EPHA6/EPHA5/EPHA8
GO:0099095	ligand-gated anion channel activity	19/17632	0.0044715	0.0327389	0.0263978	MF	7	GABRB1/GLRB/GABRA2/GABRA4/GABRG3/GABRA5/GABRG2
GO:0042277	peptide binding	285/17632	0.00460245	0.0334636	0.0269822	MF	49	PGRMC1/ENPEP/GHR/APBA1/ANG/CD14/VIPR1/ADRB2/SORL1/CLSTN1/ITM2C/GCGR/SSTR3/CRHBP/MGST1/AVPR1A/FOLH1/GIPR/FBXO2/LEPR/GLP1R/SSTR5/OXTR/ITGA2/APOA1/CD1A/TMEM158/PTGES/IAPP/BCHE/COL25A1/CRHR1/MME/SSTR2/GPR37/EPHB2/BACE2/POM121L2/CHRNA7/CCKBR/GALR2/GRIA3/GRPR/ATP1A3/CLEC4M/GSTM1/CALCR/GPR1/PTH2R
GO:0005262	calcium channel activity	123/17632	0.00464801	0.0335618	0.0270614	MF	25	PDE2A/TRPC1/TRPM8/TRPC5/GPM6A/CACNG4/TMC2/CACNA1G/FAM155B/MCOLN3/ITPR3/GRIN2A/CACNA1E/GRIN2B/CATSPER1/TRPM1/TRPV5/TRPC7/GRIN1/CHRNA7/CACNG1/CACNA1B/SLC24A2/CACNG6/TRPV6
GO:0008237	metallopeptidase activity	189/17632	0.00472289	0.0338689	0.027309	MF	35	ENPEP/CPB2/MMP11/TLL2/CPN2/CNDP1/TMPRSS6/MMP9/FOLH1/MMP1/MEP1B/MMP12/MMEL1/MMP10/NAALADL1/ADAMTS17/PAPPA2/MEP1A/ADAM12/CPA2/MME/CPA6/ADAM22/ADAM18/ASTL/MMP13/ADAM32/ECEL1/ACE2/MMP7/MMP16/ADAMDEC1/PHEX/DPEP1/MMP3
GO:0051213	dioxygenase activity	92/17632	0.00492554	0.0347137	0.0279901	MF	20	HAAO/HPD/BCO2/CDO1/HGD/HPDL/TDO2/PHYHD1/IDO2/BBOX1/TET1/ALOX12B/EGLN3/ALOXE3/ERP27/ASPHD1/PDILT/ALOX15/UTY/KDM5D
GO:0071855	neuropeptide receptor binding	29/17632	0.00492679	0.0347137	0.0279901	MF	9	NMB/GNAO1/NMU/GAL/QRFP/MRAP2/HCRT/CCKBR/EDN2
GO:0022843	voltage-gated cation channel activity	143/17632	0.00494015	0.0347137	0.0279901	MF	28	KCNJ4/KCNB1/KCNF1/SNAP25/CACNG4/KCNG3/KCNH2/TMC2/CACNA1G/KCND3/GRIN2A/KCNH3/CACNA1E/GRIN2B/CATSPER1/KCNJ11/GRIN1/KCNC1/HCN4/CACNG1/CACNA1B/HCN1/KCNV2/KCNA7/KCNG1/CACNG6/LRRC26/KCNC2
GO:0048306	calcium-dependent protein binding	62/17632	0.00497573	0.0347306	0.0280038	MF	15	MASP2/MASP1/SYT8/S100A11/S100A6/S100P/SNAP25/DMBT1/FCN2/MBL2/TNNC1/TNNI3/S100B/CD177/CLEC4M
GO:0048029	monosaccharide binding	74/17632	0.00510956	0.0354285	0.0285665	MF	17	ALDOB/G6PD/FBP1/ALDOA/GCK/DBH/HK2/MBL2/EGLN3/PFKP/COLEC10/COLEC12/HKDC1/CD207/CLEC4M/CLEC6A/SFTPA2
GO:0004089	carbonate dehydratase activity	15/17632	0.00529954	0.0357976	0.0288641	MF	6	CA9/CA5A/CA14/CA12/CA7/CA4
GO:0019841	retinol binding	15/17632	0.00529954	0.0357976	0.0288641	MF	6	RBP5/ADH4/RBP4/ADH7/RBP2/STRA6
GO:0034483	heparan sulfate sulfotransferase activity	15/17632	0.00529954	0.0357976	0.0288641	MF	6	HS6ST2/HS3ST5/HS3ST6/NDST4/HS6ST3/NDST3
GO:0098918	structural constituent of synapse	15/17632	0.00529954	0.0357976	0.0288641	MF	6	DLG2/DLG3/SPTBN2/PCLO/NEFL/INA
GO:0005221	intracellular cyclic nucleotide activated cation channel activity	11/17632	0.00578183	0.0373678	0.0301301	MF	5	CNGA1/HCN4/CNGB1/CNGB3/HCN1
GO:0005391	sodium:potassium-exchanging ATPase activity	11/17632	0.00578183	0.0373678	0.0301301	MF	5	ATP1B3/FXYD2/ATP1A4/ATP1A3/ATP12A
GO:0008503	benzodiazepine receptor activity	11/17632	0.00578183	0.0373678	0.0301301	MF	5	GABRA2/GABRA4/GABRG3/GABRA5/GABRG2
GO:0008556	potassium-transporting ATPase activity	11/17632	0.00578183	0.0373678	0.0301301	MF	5	ATP1B3/FXYD2/ATP1A4/ATP1A3/ATP12A
GO:0015355	secondary active monocarboxylate transmembrane transporter activity	11/17632	0.00578183	0.0373678	0.0301301	MF	5	SLC10A1/SLC6A1/SLC6A13/SLC6A12/SLC6A11
GO:0015643	toxic substance binding	11/17632	0.00578183	0.0373678	0.0301301	MF	5	EPHX2/DSG1/ALB/CHRNA7/GUCY2C
GO:0043855	cyclic nucleotide-gated ion channel activity	11/17632	0.00578183	0.0373678	0.0301301	MF	5	CNGA1/HCN4/CNGB1/CNGB3/HCN1
GO:0000982	transcription factor activity, RNA polymerase II proximal promoter sequence-specific DNA binding	447/17632	0.0059525	0.0382348	0.0308292	MF	71	ESR1/MYBL2/SOX12/ZNF296/AR/HMGA2/CUX2/SOX4/PITX1/FOXJ1/ETV4/DLX4/DDN/SIX2/NKX3-2/E2F2/RORC/TFAP2E/MYEF2/SIX4/ZNF239/E2F1/PITX3/DLX5/HLF/ASCL2/HOXC13/OVOL2/HOXC6/SOX11/MIXL1/LEF1/POU3F2/SOX9/ARNT2/CTCFL/PITX2/ST18/TFAP2A/BCL11A/OTX1/E2F8/HOXC11/HOXC5/LHX3/FOXQ1/HOXA10/HOXA6/NKX2-8/NHLH2/SIX1/FOXS1/FOXD1/RFX4/ASCL1/HOXD13/NKX2-5/ZIC2/HES2/DLX3/PTF1A/INSM1/GSC/WT1/ISL1/EN1/OVOL1/ZIC1/GCM1/CEBPE/TFAP…
GO:0043492	ATPase activity, coupled to movement of substances	132/17632	0.00608127	0.0388237	0.0313041	MF	26	ABCB4/ABCB11/ABCA6/ABCA8/ABCC6/ATP1B3/ABCA9/ABCG8/ABCG5/FXYD2/ABCC9/ABCG2/ABCC11/ATP6V0A4/ABCB1/ATP2C2/ABCA12/ATP8A2/ATP2B2/ATP6V0D2/ATP10B/ABCB5/ATP1A4/ATP1A3/ABCC12/ATP12A
GO:1901338	catecholamine binding	20/17632	0.0061855	0.0392498	0.0316476	MF	7	ADRB2/DRD1/ADRB3/ADRA2C/SLC6A3/DRD2/ADRB1
GO:0015085	calcium ion transmembrane transporter activity	139/17632	0.00636708	0.0401586	0.0323804	MF	27	PDE2A/TRPC1/TRPM8/TRPC5/GPM6A/CACNG4/TMC2/CACNA1G/FAM155B/MCOLN3/ATP2C2/ITPR3/ATP2B2/GRIN2A/CACNA1E/GRIN2B/CATSPER1/TRPM1/TRPV5/TRPC7/GRIN1/CHRNA7/CACNG1/CACNA1B/SLC24A2/CACNG6/TRPV6
GO:0008194	UDP-glycosyltransferase activity	146/17632	0.00662586	0.0415405	0.0334947	MF	28	GYS2/UGT2B7/UGT2B10/UGT2B15/UGT1A3/UGT1A4/UGT2B4/UGT1A1/UGT1A9/B4GALNT4/UGT2B17/B3GNT8/GCNT3/UGT3A1/A4GNT/B3GNT3/UGT1A6/B4GALNT2/UGT8/GALNT12/B3GALT5/B3GNT4/B3GALT2/GALNT5/GXYLT2/B4GALNT3/NDST3/UGT2B28
GO:0005237	inhibitory extracellular ligand-gated ion channel activity	16/17632	0.00764009	0.047054	0.0379403	MF	6	GLRB/GABRA2/GABRA4/GABRG3/GABRA5/GABRG2
GO:0015125	bile acid transmembrane transporter activity	16/17632	0.00764009	0.047054	0.0379403	MF	6	SLC10A1/ABCB11/SLCO2B1/SLCO1B1/SLCO1A2/AKR1C4
GO:0016918	retinal binding	16/17632	0.00764009	0.047054	0.0379403	MF	6	RBP5/ADH4/RBP4/RBP2/STRA6/RHO
GO:0008227	G-protein coupled amine receptor activity	59/17632	0.0078301	0.0479422	0.0386565	MF	14	ADRA1A/ADRB2/ADRA1B/HTR1D/CHRM2/ADRB3/CHRM1/ADRA2C/DRD2/HTR2A/ADRB1/ADRA1D/OR10J5/HTR1F
Functional enrichment analyses of C2 specific genes
ID	Description	BgRatio	pvalue	p.adjust	qvalue	ONTOLOGY	Count	geneID
GO:0043062	extracellular structure organization	402/18493	7.86921e-40	4.85609e-36	3.14437e-36	BP	237	ITGA3/MMP14/APOC1/APOC4/APOA2/PLG/SERPINF2/APOM/APOC3/ITGB4/TTR/PHLDB1/APOC2/LAMB1/CPB2/FSCN1/AGRN/COL9A2/SH3PXD2B/LAMA5/APOA5/TIMP2/ITGB8/LAMC2/SERPINH1/APOA1/LIPC/LPA/MTTP/SPINT1/COL16A1/ATP7A/CREB3L1/LOXL2/ADAM12/COL6A3/ITGAV/COL1A2/CTSK/ADAM8/APOB/LOXL3/NOTCH1/APOE/CD47/CSGALNACT1/DDR1/KLKB1/ADAMTS9/ITGA5/SPINT2/COL4A2/TGFB2/SOAT1/TMPRSS6/COL1A1/COL11A1/POSTN/COL5A1/VCAN/ANXA2/GAS2/COL8A2/LAM…
GO:0030198	extracellular matrix organization	348/18493	2.33616e-39	7.20823e-36	4.66741e-36	BP	213	ITGA3/MMP14/PLG/SERPINF2/ITGB4/TTR/PHLDB1/LAMB1/CPB2/FSCN1/AGRN/COL9A2/SH3PXD2B/LAMA5/TIMP2/ITGB8/LAMC2/SERPINH1/SPINT1/COL16A1/ATP7A/CREB3L1/LOXL2/ADAM12/COL6A3/ITGAV/COL1A2/CTSK/ADAM8/LOXL3/NOTCH1/CD47/CSGALNACT1/DDR1/KLKB1/ADAMTS9/ITGA5/SPINT2/COL4A2/TGFB2/TMPRSS6/COL1A1/COL11A1/POSTN/COL5A1/VCAN/ANXA2/GAS2/COL8A2/LAMA1/FAP/COL3A1/COL12A1/ITGA2/TGFB1/LOX/FOXF2/HPN/ANTXR1/COL10A1/PXDN/SULF1/SFR…
GO:0007156	homophilic cell adhesion via plasma membrane adhesion molecules	167/18493	9.14218e-31	1.88055e-27	1.21767e-27	BP	118	CDH17/CLSTN1/CDH6/CDH11/CDH24/ANXA3/CDHR5/DSG1/NEXN/ITGB1/CEACAM6/PLXNB3/CEACAM5/PCDH18/CDH3/AMIGO2/EMB/DSG2/L1CAM/PCDHGA6/PCDHGA11/CDH23/PCDH7/CDHR4/CADM1/PCDHB10/FAT2/PCDHB16/PCDHB9/DCHS1/DSC3/PCDHB15/PCDHGC5/PCDHGA12/PCDHGC4/PCDHA10/PCDHGA5/PCDHGC3/PCDHGA7/PCDHB14/PCDHA4/PCDHGB3/PCDHB12/CD84/PTPRM/PCDHB13/DCHS2/CELSR1/PCDHGA9/PCDHGB6/PCDHGB7/DSCAML1/PCDHGB1/SDK2/PCDHA5/CELSR2/PCDHB6/PCDHA12/PC…
GO:0098742	cell-cell adhesion via plasma-membrane adhesion molecules	270/18493	8.85711e-29	1.36643e-25	8.84778e-26	BP	162	CDH17/APOA1/CLSTN1/LRFN4/MAPK7/EFNA5/CDH6/FXYD5/CDH11/ITGA5/CDH24/TGFB2/ANXA3/CDHR5/DSG1/GPC4/NEXN/ITGB1/CEACAM6/PLXNB3/CLDN14/ITGAM/CLDN18/PTPRS/CEACAM5/PCDH18/CDH3/SCARF2/NTNG2/AMIGO2/EMB/DSG2/L1CAM/MYADM/PCDHGA6/NLGN1/PCDHGA11/ITGB2/ICAM1/CLDN10/CDH23/PCDH7/CDHR4/CADM1/PCDHB10/FAT2/PCDHB16/PCDHB9/DCHS1/DSC3/PCDHB15/PCDHGC5/PCDHGA12/KLF4/PCDHGC4/PCDHA10/PCDHGA5/PCDHGC3/PCDHGA7/PCDHB14/PCDHA4/LR…
GO:0001655	urogenital system development	322/18493	1.5112e-22	1.86513e-19	1.20769e-19	BP	172	ITGA3/RBP4/RGN/IQGAP1/ITGB4/RARG/FGFR1/JAG1/LAMA5/FMN1/WNT7B/SOX4/CAT/PKD2/WWTR1/KLF15/NOTCH1/AQP11/PRKX/RPGRIP1L/CEP55/LIF/TGFB2/GLIS2/GLI3/EPHB3/STRA6/TGFB1/SOX11/IFT140/SULF1/TNC/NRP1/AKR1B1/VANGL2/ANXA1/PROM1/SULF2/HOXB7/COL4A1/BASP1/PGF/GLI1/PTPRO/NOTCH3/PYGO1/ACE/KIF26B/SLC34A1/TFAP2A/SERPINF1/FRAS1/GLI2/HEYL/CYP26B1/WNT2B/KCNJ8/ID3/AR/CD24/GDF11/ARID5B/BCL2/GCNT1/TACSTD2/CRIP1/SLIT2/PLCE1/…
GO:0055074	calcium ion homeostasis	461/18493	2.94643e-22	3.0304e-19	1.96222e-19	BP	225	ITPR3/RGN/KNG1/TMEM165/F2/CACNB3/LPAR2/UBASH3B/ATP13A2/TMTC2/BAK1/CALB2/RASA3/PKD2/DMPK/GIPR/ANXA5/ITGAV/APOE/GRIN2D/EDNRA/SWAP70/CCL15/TRPV5/CYBA/ANXA2/TRPM2/CXCR4/NCS1/GNA15/CAV1/TGFB1/EPHX2/OXTR/CHRNA7/LPAR1/KCTD17/ITPR2/TRPV6/TRPC1/ATP2C2/JAK2/MCOLN3/SLC8A1/PTGER4/ADCY5/SRI/C1QTNF1/SLC24A3/SV2A/TRPA1/CCRL2/CD24/APP/PDE4D/ATP2A3/PRNP/THY1/FPR1/BCL2/SNCA/GRIN1/F2R/LPAR6/PLCE1/GRIN2A/JPH2/MCOLN2…
GO:0006874	cellular calcium ion homeostasis	448/18493	8.38668e-22	7.39346e-19	4.78735e-19	BP	219	ITPR3/RGN/KNG1/TMEM165/F2/CACNB3/LPAR2/UBASH3B/ATP13A2/BAK1/CALB2/RASA3/PKD2/DMPK/GIPR/ANXA5/ITGAV/APOE/GRIN2D/EDNRA/SWAP70/CCL15/TRPV5/CYBA/ANXA2/TRPM2/CXCR4/NCS1/GNA15/CAV1/TGFB1/EPHX2/OXTR/CHRNA7/LPAR1/KCTD17/ITPR2/TRPV6/TRPC1/ATP2C2/JAK2/MCOLN3/SLC8A1/PTGER4/ADCY5/SRI/C1QTNF1/SLC24A3/SV2A/TRPA1/CCRL2/CD24/APP/PDE4D/ATP2A3/PRNP/THY1/FPR1/BCL2/SNCA/GRIN1/F2R/LPAR6/PLCE1/GRIN2A/JPH2/MCOLN2/CACNA…
GO:0051480	regulation of cytosolic calcium ion concentration	350/18493	1.37337e-21	1.05939e-18	6.85964e-19	BP	181	ITPR3/KNG1/F2/CACNB3/LPAR2/UBASH3B/BAK1/CALB2/RASA3/PKD2/GIPR/ITGAV/GRIN2D/EDNRA/SWAP70/TRPV5/CYBA/ANXA2/TRPM2/CXCR4/NCS1/GNA15/CAV1/TGFB1/OXTR/LPAR1/ITPR2/TRPV6/TRPC1/JAK2/MCOLN3/SLC8A1/PTGER4/ADCY5/SRI/C1QTNF1/TRPA1/CCRL2/CD24/PDE4D/PRNP/THY1/FPR1/BCL2/SNCA/GRIN1/F2R/LPAR6/PLCE1/GRIN2A/JPH2/MCOLN2/CACNA1C/BOK/RYR1/S1PR3/CDH23/EDN1/MYO5A/PTGIR/GPR65/GRM5/C5AR1/LPAR3/OPRL1/FPR3/ADORA1/IAPP/TRPC3/…
GO:0072001	renal system development	286/18493	2.85934e-21	1.96055e-18	1.26948e-18	BP	155	ITGA3/RBP4/RGN/IQGAP1/ITGB4/FGFR1/JAG1/LAMA5/FMN1/WNT7B/SOX4/CAT/PKD2/WWTR1/KLF15/NOTCH1/AQP11/PRKX/RPGRIP1L/CEP55/LIF/TGFB2/GLIS2/GLI3/STRA6/TGFB1/SOX11/IFT140/SULF1/NRP1/AKR1B1/VANGL2/PROM1/SULF2/HOXB7/COL4A1/BASP1/PGF/PTPRO/NOTCH3/PYGO1/ACE/KIF26B/SLC34A1/TFAP2A/SERPINF1/FRAS1/GLI2/HEYL/CYP26B1/WNT2B/KCNJ8/ID3/CD24/GDF11/ARID5B/BCL2/GCNT1/TACSTD2/SLIT2/PLCE1/FOXC1/PDGFD/SMAD7/GCNT3/FBN1/RARB/A…
GO:0072503	cellular divalent inorganic cation homeostasis	483/18493	5.53272e-21	3.41424e-18	2.21076e-18	BP	230	ITPR3/RGN/KNG1/TMEM165/F2/CACNB3/LPAR2/UBASH3B/ATP13A2/BAK1/CALB2/RASA3/PKD2/DMPK/SLC11A1/GIPR/SLC39A6/ANXA5/ITGAV/APOE/GRIN2D/EDNRA/SLC39A10/SWAP70/CCL15/TRPV5/CYBA/ANXA2/SLC41A1/TRPM2/CXCR4/NCS1/GNA15/CAV1/TGFB1/EPHX2/OXTR/CHRNA7/LPAR1/KCTD17/ITPR2/TRPV6/TRPC1/ATP2C2/JAK2/MCOLN3/SLC8A1/PTGER4/ADCY5/SRI/C1QTNF1/SLC24A3/SV2A/TRPA1/CCRL2/CD24/APP/PDE4D/ATP2A3/PRNP/THY1/FPR1/BCL2/SNCA/GRIN1/F2R/LPA…
GO:0034765	regulation of ion transmembrane transport	454/18493	1.68297e-20	9.44144e-18	6.11344e-18	BP	218	SLC9A1/RGN/F2/FLNA/CACNB3/UBASH3B/KCNC4/CACNB1/ANO9/TMSB4X/ATP1B3/RGS2/ATP7A/PKD2/NLGN3/PTAFR/FXYD5/KCNQ1/ANXA3/KCNK6/CYBA/KCND2/CAV1/TGFB1/STK39/CACNA1G/CLIC1/TWIST1/KCNQ3/HCN4/KCND1/STAC2/NETO2/TESC/KCNMB1/KCNE4/KCNH3/KCNJ16/TRPC1/SLC34A1/HTR3A/HVCN1/SLC8A1/GPD1L/KCNG3/SRI/KCNK12/NLGN2/G6PD/GEM/KCNJ8/ANK3/WNK2/APP/CLIC6/PDE4D/PRNP/CFTR/THY1/SNCA/HCN3/F2R/CATSPER1/ADRB2/KCNG1/JPH2/SCN3B/KCNF1/KC…
GO:0045785	positive regulation of cell adhesion	397/18493	2.9599e-20	1.52213e-17	9.85594e-18	BP	196	ITGA3/IQGAP1/SERPINF2/FLNA/BCL10/ADAM9/NCK2/CYTH3/FMN1/CBFB/APOA1/PLEKHA2/UNC13D/LGALS9/SYK/COL16A1/LIMS1/EFNB1/ITGAV/ZMIZ1/ADAM8/RUNX1/STX3/PTAFR/CD47/HRG/FRMD5/OLFM4/ITGA5/TGFB2/GLI3/LGALS1/MYO10/ITGA2/EMILIN2/CAV1/TGFB1/CARD11/ARL2/SFRP2/HAVCR2/NRP1/VTCN1/LDB1/GPAM/ANXA1/NFKBID/FGA/VTN/CEACAM6/HYAL1/IL18/DOCK8/KIF26B/SIRPA/JAK2/PNP/EGFL6/SRC/TNFSF13B/AGR2/GLI2/IGFBP2/IL15/JAK3/ANK3/CD44/VAV3/F…
GO:0061564	axon development	493/18493	5.8089e-20	2.75744e-17	1.78547e-17	BP	231	VASP/LIMK1/FAM129B/ZSWIM4/PLXNA1/S100A6/VCL/PDLIM7/EZR/SEMA3C/DOK1/TUBB3/APOA1/SSH2/NPTX1/MAPK7/EFNB1/TNFRSF21/EFNA5/NLGN3/MAP1A/CRABP2/SEMA6A/NOTCH1/APOE/UNC5B/DDR1/CDH11/SEMA4D/NEO1/GLI3/EPHB3/CXCR4/TRIM46/ATP8A2/UCHL1/NEXN/NUMBL/TSPO/SYNGAP1/CRMP1/TNC/ITGB1/NRP1/SEMA4A/VANGL2/PLXND1/MAP1B/DPYSL2/PLXNB3/ZSWIM6/JAM3/PTPRO/UNC5C/JAK2/PTPRS/SEMA4B/STK24/KLF7/SRC/PLXNA3/CHN1/NRP2/ZEB2/GLI2/NKX2-8/N…
GO:0048568	embryonic organ development	422/18493	1.10777e-19	4.88288e-17	3.16172e-17	BP	204	PLCD3/RBP4/MMP14/ABR/RARG/FGFR1/HIF1A/FZD2/CHST11/TEAD2/CTHRC1/WNT7B/HOXB6/SPINT1/PKD2/IFT57/NOTCH1/PPP1R13L/TGFB3/VASH1/LIF/HOXB3/SPINT2/TGFB2/HOXB5/COL11A1/GLI3/KRT19/MTHFD1L/PRRX1/ATP8A2/STRA6/TGFB1/SOX11/HOXB2/IFT140/FOXF2/HPN/MYO3A/FBN2/MDFI/TWIST1/TTPA/VANGL2/HOXB7/OVOL2/HYAL1/CC2D2A/RUNX2/GLI1/TFAP2A/PDZD7/MMP16/GLI2/NDRG4/INSIG1/HOXB4/STIL/MTHFD1/PRDM1/BBS7/MFAP2/ID3/PTK7/TFEB/PLK4/RARRES…
GO:0023061	signal release	453/18493	1.77183e-19	7.2893e-17	4.7199e-17	BP	215	CTBP2/RBP4/ITPR3/PIP5K1C/GIT1/FAM129B/FGFR1/SLC2A2/TFR2/HIF1A/KCNC4/ABAT/SOX4/AACS/CDK16/PPT1/RAB11FIP5/EFNA5/GIPR/ANXA5/STX3/SLC2A1/LIF/STX1A/MIDN/NCS1/SOX11/KCNMB4/SYT13/OSM/SYT11/SNPH/GPLD1/ARL2/RAP1B/HNF4A/STXBP4/PFKM/ANXA1/FGA/RAB8B/ITPR2/BMP8A/JAK2/PFN2/RFX3/CHRNA5/ADORA2B/ADCY5/SRI/CHRNA6/C1QTNF1/NLGN2/DTNBP1/SV2A/GRP/FGB/IL11/VSNL1/PCLO/MCTP2/FGG/CFTR/IL1B/SNCA/NOV/LTBP4/PASK/KDM5B/KCNS3/…
GO:0002009	morphogenesis of an epithelium	479/18493	2.89545e-19	1.11674e-16	7.23099e-17	BP	224	FZD1/MMP14/VASP/FLNA/RARG/FGFR1/PLXNA1/JAG1/VCL/MLLT3/VANGL1/HIF1A/BCL10/FZD2/LUZP1/SEMA3C/DLG3/LAMA5/FMN1/TEAD2/CTHRC1/WNT7B/SOX4/SPINT1/ATP7A/NRARP/PKD2/IFT57/NOTCH1/PRKX/RPGRIP1L/EDNRA/LIF/DDR1/ITGA5/CA9/SPINT2/TGFB2/SMURF2/FZD7/GLI3/COL5A1/LAMA1/MTHFD1L/DAB2/GPC4/ADAM17/TGFB1/SOX11/HOXB2/FOXF2/HBEGF/SULF1/SFRP2/TNC/TWIST1/NRP1/SH3BP1/VANGL2/PLXND1/HOXB7/COL4A1/PGF/OVOL2/CC2D2A/TGFB1I1/KIF26B/…
GO:0001822	kidney development	271/18493	8.07004e-19	2.92943e-16	1.89683e-16	BP	144	ITGA3/RGN/IQGAP1/FGFR1/JAG1/LAMA5/FMN1/WNT7B/SOX4/CAT/PKD2/WWTR1/KLF15/NOTCH1/AQP11/PRKX/RPGRIP1L/LIF/TGFB2/GLIS2/GLI3/STRA6/TGFB1/SOX11/SULF1/NRP1/AKR1B1/VANGL2/PROM1/SULF2/HOXB7/BASP1/PGF/PTPRO/NOTCH3/PYGO1/ACE/KIF26B/SLC34A1/TFAP2A/SERPINF1/FRAS1/GLI2/HEYL/CYP26B1/WNT2B/KCNJ8/ID3/CD24/GDF11/ARID5B/BCL2/GCNT1/TACSTD2/SLIT2/PLCE1/FOXC1/PDGFD/SMAD7/GCNT3/FBN1/RARB/ASS1/FSTL3/SALL1/EPCAM/SERPINB7/…
GO:0022407	regulation of cell-cell adhesion	388/18493	8.95091e-19	3.06867e-16	1.987e-16	BP	189	PLG/SERPINF2/UBASH3B/JAG1/BCL10/NCK2/ABAT/PDE5A/CBFB/APOA1/LGALS9/SYK/MAPK7/EFNB1/NRARP/TNFRSF21/TWSG1/EFNA5/ZMIZ1/ARG1/ADAM8/LOXL3/RUNX1/PTAFR/CD47/FXYD5/PELI1/SPINT2/SWAP70/GLI3/LGALS1/MYO10/EPHB3/CAV1/TGFB1/CARD11/HAVCR2/VTCN1/GPAM/ANXA1/NFKBID/FGA/CD300A/CEACAM6/IL18/DOCK8/KIF26B/SIRPA/JAK2/PNP/SRC/TNFSF13B/LGALS3/GLI2/IGFBP2/IL15/GNRH1/JAK3/C1QTNF1/ANK3/CD44/SERPINE2/FGB/PDPN/CD24/FGG/PYCARD…
GO:0007409	axonogenesis	449/18493	1.61297e-18	5.23875e-16	3.39215e-16	BP	211	VASP/LIMK1/FAM129B/ZSWIM4/PLXNA1/S100A6/VCL/PDLIM7/EZR/SEMA3C/DOK1/TUBB3/SSH2/NPTX1/MAPK7/EFNB1/EFNA5/NLGN3/MAP1A/CRABP2/SEMA6A/NOTCH1/APOE/UNC5B/CDH11/SEMA4D/NEO1/GLI3/EPHB3/CXCR4/TRIM46/ATP8A2/UCHL1/NEXN/NUMBL/SYNGAP1/CRMP1/ITGB1/NRP1/SEMA4A/VANGL2/PLXND1/MAP1B/DPYSL2/PLXNB3/ZSWIM6/PTPRO/UNC5C/PTPRS/SEMA4B/KLF7/SRC/PLXNA3/CHN1/NRP2/ZEB2/GLI2/NKX2-8/NTNG2/NEFL/LLGL1/ANK3/PIK3CD/EMB/GAP43/SEMA3E/…
GO:0048562	embryonic organ morphogenesis	284/18493	2.75441e-18	8.49874e-16	5.50303e-16	BP	148	RBP4/MMP14/ABR/RARG/FGFR1/HIF1A/FZD2/CHST11/TEAD2/CTHRC1/HOXB6/PKD2/IFT57/NOTCH1/TGFB3/HOXB3/HOXB5/COL11A1/GLI3/MTHFD1L/PRRX1/ATP8A2/STRA6/SOX11/HOXB2/IFT140/FOXF2/HPN/MYO3A/FBN2/MDFI/TWIST1/VANGL2/HOXB7/OVOL2/HYAL1/RUNX2/GLI1/TFAP2A/PDZD7/MMP16/GLI2/NDRG4/INSIG1/HOXB4/STIL/MTHFD1/BBS7/MFAP2/PTK7/WNT9A/SIX3/TBX2/FBN1/RARB/ROR2/NKX3-2/SALL1/USH1C/HOXA1/EDN1/FZD6/CCDC40/FOXF1/EPHA2/SHOX2/HOXB8/PDGF…
GO:0007389	pattern specification process	434/18493	5.83833e-18	1.71564e-15	1.11089e-15	BP	204	RARG/FGFR1/MLLT3/GPR161/SMARCD3/BHLHE41/HIF1A/SEMA3C/NBL1/WNT7B/HOXB6/EFNB1/HES4/NRARP/PKD2/IFT57/NOTCH1/RPGRIP1L/HOXB3/HOXB5/HOXB9/GLI3/TMEM107/HOXB2/IFT140/SFRP2/SYNGAP1/MDFI/NRP1/MFNG/LDB1/LFNG/VANGL2/HOXB7/BASP1/CHSY1/OVOL2/CC2D2A/GLI1/ITGAM/ARL6/RFX3/MSX2/NRP2/ZEB2/NRG3/GLI2/CYP26B1/NDRG4/HOXB4/STIL/WNT2B/RIPPLY1/BBS7/AR/EGR2/GDF11/BMPR1B/BICC1/FOXC1/SIX3/BTG2/TBX2/SNAI1/HES2/ROR2/NKX3-2/PCS…
GO:0090596	sensory organ morphogenesis	251/18493	7.79427e-18	2.13083e-15	1.37973e-15	BP	134	RBP4/ABR/RARG/FGFR1/JAG1/HIF1A/FZD2/BAK1/CTHRC1/PRKCI/COL11A1/GLI3/COL5A1/COL8A2/PRRX1/ATP8A2/STRA6/SOX11/FOXF2/HPN/MYO3A/FBN2/FJX1/TWIST1/GNAT1/VANGL2/PROM1/ARL6/TFAP2A/PDZD7/GLI2/CYP26B1/INSIG1/WNT2B/PRDM1/FSCN2/MFAP2/PTK7/GDF11/THY1/WNT9A/BCL2/COL5A2/SIX3/TBX2/FBN1/RARB/ROR2/NKX3-2/SALL1/USH1C/HOXA1/EDN1/FZD6/TSKU/PITX2/EPHA2/FGF9/OTX1/WNT2/HOXC13/NTRK2/GBX2/SOX8/ALDH1A3/SIX2/GATA3/PTPRM/HMX2/…
GO:0048880	sensory system development	357/18493	7.94183e-18	2.13083e-15	1.37973e-15	BP	175	RBP4/RARG/JAG1/MITF/SMARCD3/HIF1A/GPD2/CASP2/LPCAT1/SMG9/SH3PXD2B/BAK1/WNT7B/NHS/VIM/TWSG1/PRKCI/PPP1R13L/RPGRIP1L/TGFB2/NPHP1/GLI3/COL5A1/COL8A2/LAMA1/ATP8A2/STRA6/TGFB1/SOX11/IFT140/FOXF2/FBN2/FJX1/SMOC1/TWIST1/GNAT1/NRP1/SIPA1L3/MEIS2/PROM1/COL4A1/CC2D2A/LIMK2/ITGAM/ARL6/TFAP2A/MYH15/SERPINF1/ZEB2/WNT2B/PRDM1/FSCN2/BBS7/MFAP2/NDP/GDF11/BMPR1B/THY1/WNT9A/BCL2/NES/FOXC1/COL5A2/SIX3/TBX2/KDM5B/SK…
GO:0060326	cell chemotaxis	295/18493	1.06271e-17	2.7325e-15	1.76932e-15	BP	151	MST1/CCL16/ABCC1/PIP5K1C/FGFR1/F7/TMSB4X/NBL1/LGALS9/SYK/HRH1/ADAM8/NOTCH1/HRG/GSTP1/SWAP70/TGFB2/HOXB9/CCL15/TRPM2/PARVA/CXCR4/TNFRSF11A/ADAM17/MMP28/HBEGF/CXCL5/STK39/NRP1/CXCL1/CCL26/ANXA1/PLXNB3/CXCL3/LPAR1/PGF/JAM3/PTPRO/PADI2/PLEKHG5/SCG2/SLC12A2/LGALS3/RAC2/PIK3CD/GPSM3/VAV3/CCRL2/SAA4/CSF1/RARRES2/PDE4D/IL1B/GPR183/VEGFB/SLIT2/PDGFD/NOV/IL6R/VAV1/CSF3R/CCL2/ITGB2/PF4V1/EGR3/CXCL6/EDN1/PRE…
GO:0051047	positive regulation of secretion	404/18493	1.32334e-17	3.26654e-15	2.11512e-15	BP	192	RBP4/FGFR1/ANG/ATP13A2/CPB2/TFR2/HIF1A/ADAM9/CYP4A11/CD58/EZR/ABAT/UNC13D/CYP4F2/LGALS9/SYK/SOX4/AACS/GIPR/ADAM8/PTAFR/TGFB3/SLC6A1/STX1A/TGFB2/SCIN/POSTN/CYBA/TNFRSF11A/NCS1/HK1/STXBP5/TGFB1/SOX11/OSM/CACNA1G/GPLD1/CLEC5A/OXTR/HAVCR2/TWIST1/VTCN1/PFKM/FGA/RAB8B/PLA2R1/ITGAM/JAK2/ORM2/SRC/PTGER4/ADORA2B/SRI/C1QTNF1/RAB3D/FGR/NLGN2/DTNBP1/KCNN4/GRP/TLR2/FGB/VSNL1/FGG/PYCARD/CDK5R2/CFTR/IL1B/SNCA/I…
GO:0001503	ossification	380/18493	1.42322e-17	3.37797e-15	2.18727e-15	BP	183	AHSG/TPM4/FZD1/MMP14/HDAC7/JAG1/PDLIM7/HIF1A/SH3PXD2B/CBFB/CTHRC1/WNT7B/MRC2/CREB3L1/CAT/TWSG1/WWTR1/CTSK/NOTCH1/TGFB3/SBNO2/CSGALNACT1/CDH11/XYLT1/TGFB2/SEMA4D/COL1A1/COL11A1/GLI3/VCAN/TNFRSF11A/IFT80/MN1/ASGR2/TGFB1/SOX11/GPLD1/CLEC5A/SFRP2/FBN2/HSD17B4/PTHLH/CLIC1/TNC/SMOC1/TWIST1/COL13A1/RASSF2/CHSY1/GPM6B/RUNX2/GLI1/ECM1/SLC34A1/BMP8A/BMP2K/TFAP2A/SLC8A1/MMP16/MMP2/PTGER4/MSX2/SPARC/GLI2/DUO…
GO:0007204	positive regulation of cytosolic calcium ion concentration	309/18493	1.60357e-17	3.66506e-15	2.37317e-15	BP	156	ITPR3/KNG1/F2/CACNB3/LPAR2/UBASH3B/BAK1/RASA3/PKD2/GIPR/ITGAV/GRIN2D/EDNRA/SWAP70/TRPV5/CYBA/TRPM2/CXCR4/GNA15/CAV1/TGFB1/OXTR/LPAR1/ITPR2/TRPV6/TRPC1/JAK2/MCOLN3/SLC8A1/PTGER4/ADCY5/SRI/C1QTNF1/TRPA1/CCRL2/CD24/PDE4D/PRNP/THY1/FPR1/BCL2/SNCA/GRIN1/F2R/LPAR6/PLCE1/GRIN2A/JPH2/MCOLN2/CACNA1C/RYR1/S1PR3/EDN1/MYO5A/PTGIR/GPR65/C5AR1/LPAR3/OPRL1/FPR3/IAPP/TRPC3/PDGFRA/ADM/BDKRB2/ITPR1/TRPV4/FAM155A/C…
GO:0001763	morphogenesis of a branching structure	196/18493	1.71621e-17	3.7824e-15	2.44915e-15	BP	111	MMP14/FGFR1/PLXNA1/SEMA3C/LAMA5/SPINT1/NRARP/PKD2/NOTCH1/EDNRA/DDR1/SPINT2/GLI3/LAMA1/TGFB1/SULF1/SFRP2/TNC/NRP1/COL13A1/VANGL2/PLXND1/HOXB7/COL4A1/PGF/SRC/MSX2/GLI2/BCL11A/WNT2B/PRDM1/ETV5/NFATC4/AR/SEMA3E/CSF1/BCL2/TACSTD2/SLIT2/SOCS3/KDM5B/AREG/SALL1/EDN1/FOXF1/EPHA2/FOXD1/DCHS1/NPNT/SHOX2/PBX1/ADM/WNT2/SEMA3A/GBX2/VDR/SOX8/SIX2/FGF1/TNF/TDGF1/WT1/GRHL2/CELSR1/NOG/SFRP1/PDGFA/ERMN/TBX3/GREM1/H…
GO:0048705	skeletal system morphogenesis	236/18493	2.41392e-17	5.13665e-15	3.32604e-15	BP	127	MMP14/RARG/FGFR1/CHAD/CHST11/SH3PXD2B/POR/FMN1/SERPINH1/HOXB6/COL6A3/TGFB3/CSGALNACT1/HOXB3/HOXB5/COL1A1/COL11A1/GLI3/ANXA2/IFT80/MTHFD1L/PRRX1/COL12A1/TGFB1/SOX11/HOXB2/IFT140/SFRP2/FBN2/MDFI/TWIST1/COL13A1/HOXB7/BARX2/CHSY1/HYAL1/RUNX2/TFAP2A/MMP16/MMP2/COL6A2/MSX2/CYP26B1/INSIG1/HOXB4/MTHFD1/MBL2/ACAN/BMPR1B/ARID5B/WNT9A/FOXC1/COMP/RARB/ROR2/NKX3-2/MGP/HOXA1/MMP13/RAB23/PHOSPHO1/VWA2/COL6A1/HA…
GO:0009914	hormone transport	316/18493	3.15478e-17	6.48939e-15	4.20195e-15	BP	158	RBP4/ITPR3/FAM129B/TTR/FGFR1/SLC2A2/TFR2/HIF1A/ABAT/SLCO1B1/SOX4/AACS/CDK16/RAB11FIP5/EFNA5/GIPR/ANXA5/SLC2A1/LIF/STX1A/MIDN/SOX11/OSM/GPLD1/ARL2/HNF4A/SLC22A9/STXBP4/PFKM/ANXA1/FGA/RAB8B/ITPR2/BMP8A/JAK2/RFX3/ADCY5/SRI/C1QTNF1/NLGN2/GRP/FGB/IL11/VSNL1/PCLO/FGG/CFTR/IL1B/NOV/LTBP4/PASK/KDM5B/KCNS3/OXCT1/SLCO4A1/CACNA1C/BTK/SLC22A1/SERPINA7/MYRIP/RAB11FIP1/EDN1/MYO5A/GPR27/SPP1/SMPD3/FOXD1/PFKFB2/…
GO:0071804	cellular potassium ion transport	212/18493	3.44184e-17	6.63738e-15	4.29778e-15	BP	117	SLC9A1/FLNA/KCNC4/ATP1B3/ATP1A1/SLC9A5/PKD2/KCNQ1/KCNK6/KCND2/CAV1/KCNMB4/HPN/STK39/KCNQ3/HCN4/KCND1/NETO2/KCNMB1/KCNE4/KCNH3/KCNJ16/SLC12A2/KCNG3/KCNK12/KCNJ8/ANK3/SLC9A7/KCNN4/WNK2/PRNP/HCN3/KCNG1/KCNF1/KCNS3/FXYD2/KCNJ2/ATP1A3/WNK3/RGS4/SLC9A9/KCNMB3/NALCN/KCNK5/KCNK15/KCNE3/KCNAB3/AQP1/SNAP25/KCNK2/ATP1A4/KCNH2/KEL/KCNQ5/SLC12A8/KCNS1/FXYD4/DPP10/ANK2/KCNQ4/KCNIP1/KCNAB2/KCNH4/SLC9A2/KCNJ13/K…
GO:0071805	potassium ion transmembrane transport	212/18493	3.44184e-17	6.63738e-15	4.29778e-15	BP	117	SLC9A1/FLNA/KCNC4/ATP1B3/ATP1A1/SLC9A5/PKD2/KCNQ1/KCNK6/KCND2/CAV1/KCNMB4/HPN/STK39/KCNQ3/HCN4/KCND1/NETO2/KCNMB1/KCNE4/KCNH3/KCNJ16/SLC12A2/KCNG3/KCNK12/KCNJ8/ANK3/SLC9A7/KCNN4/WNK2/PRNP/HCN3/KCNG1/KCNF1/KCNS3/FXYD2/KCNJ2/ATP1A3/WNK3/RGS4/SLC9A9/KCNMB3/NALCN/KCNK5/KCNK15/KCNE3/KCNAB3/AQP1/SNAP25/KCNK2/ATP1A4/KCNH2/KEL/KCNQ5/SLC12A8/KCNS1/FXYD4/DPP10/ANK2/KCNQ4/KCNIP1/KCNAB2/KCNH4/SLC9A2/KCNJ13/K…
GO:0015711	organic anion transport	460/18493	4.72681e-17	8.83913e-15	5.72343e-15	BP	211	SLC27A5/SLC38A3/G6PC3/APOC1/ABCC1/MFSD10/APOA2/APOC3/AQP9/SLC2A2/APOC2/PLA2G12B/SLC6A6/SLC6A12/SLC7A7/AGXT/SLC16A3/CYP4A11/SLC1A5/OSBPL10/ABAT/APOA5/AKR1C4/ABCB4/SLCO1B1/OSBPL5/APOA1/SLC10A1/SLC4A11/RGS2/SLC37A1/SLC25A42/CYP4F2/CA5A/SYK/SLC25A24/MTTP/SLC13A5/SLC11A1/G6PC/ARG1/SLC7A1/APOE/SLC38A1/SLC6A13/SLC2A1/SLC4A3/SLC6A1/SLC36A1/CA9/SLC27A2/ABCG8/ABCB11/SLC1A2/GLS/TNFRSF11A/SLC6A8/SLC38A4/SLCO…
GO:0003002	regionalization	341/18493	5.05186e-17	9.16913e-15	5.93711e-15	BP	167	RARG/FGFR1/MLLT3/GPR161/SMARCD3/BHLHE41/SEMA3C/NBL1/WNT7B/HOXB6/HES4/NRARP/IFT57/NOTCH1/RPGRIP1L/HOXB3/HOXB5/HOXB9/GLI3/TMEM107/HOXB2/IFT140/SFRP2/MDFI/NRP1/LDB1/LFNG/VANGL2/HOXB7/BASP1/CHSY1/OVOL2/GLI1/ITGAM/MSX2/NRP2/ZEB2/GLI2/CYP26B1/HOXB4/WNT2B/RIPPLY1/AR/EGR2/GDF11/BMPR1B/FOXC1/SIX3/BTG2/SNAI1/HES2/ROR2/PCSK6/HES7/EDN1/TDRD5/PITX2/FOXF1/FOXD1/RFX4/PBX1/FOXJ1/HOXB8/DLL3/HOXC6/LMX1B/IRX2/OTX1/…
GO:0150063	NA	352/18493	5.74857e-17	1.01356e-14	6.56288e-15	BP	171	RBP4/RARG/JAG1/MITF/SMARCD3/HIF1A/GPD2/CASP2/LPCAT1/SMG9/SH3PXD2B/BAK1/WNT7B/NHS/VIM/TWSG1/PRKCI/PPP1R13L/RPGRIP1L/TGFB2/NPHP1/GLI3/COL5A1/COL8A2/LAMA1/ATP8A2/STRA6/TGFB1/SOX11/IFT140/FOXF2/FBN2/FJX1/SMOC1/TWIST1/GNAT1/NRP1/SIPA1L3/MEIS2/PROM1/COL4A1/CC2D2A/LIMK2/ITGAM/ARL6/TFAP2A/MYH15/SERPINF1/ZEB2/WNT2B/PRDM1/FSCN2/BBS7/MFAP2/NDP/GDF11/BMPR1B/THY1/WNT9A/BCL2/NES/FOXC1/COL5A2/SIX3/TBX2/KDM5B/SK…
GO:0006813	potassium ion transport	238/18493	5.9184e-17	1.01451e-14	6.56907e-15	BP	127	SLC9A1/FLNA/KCNC4/ATP1B3/ATP1A1/SLC9A5/PKD2/KCNQ1/KCNK6/KCND2/CAV1/KCNMB4/HPN/STK39/KCNQ3/HCN4/KCND1/NETO2/KCNMB1/KCNE4/KCNH3/KCNJ16/SLC12A2/KCNG3/KCNK12/SLC24A3/KCNJ8/ANK3/SLC9A7/KCNN4/WNK2/PRNP/HCN3/KCNG1/KCNF1/KCNS3/FXYD2/KCNJ2/ATP1A3/WNK3/FXYD3/RGS4/SLC9A9/KCNMB3/NALCN/ADORA1/KCNK5/KCNK15/KCNE3/KCNAB3/ADRA2A/AQP1/SNAP25/KCNK2/SLC24A2/ATP1A4/KCNH2/KEL/KCNQ5/FXYD1/SLC12A8/KCNS1/FXYD4/DPP10/ANK2…
GO:0001654	eye development	351/18493	1.02315e-16	1.70645e-14	1.10495e-14	BP	170	RBP4/RARG/JAG1/MITF/SMARCD3/HIF1A/GPD2/CASP2/LPCAT1/SMG9/SH3PXD2B/BAK1/WNT7B/NHS/VIM/TWSG1/PRKCI/PPP1R13L/RPGRIP1L/TGFB2/NPHP1/GLI3/COL5A1/COL8A2/LAMA1/ATP8A2/STRA6/TGFB1/SOX11/IFT140/FOXF2/FBN2/FJX1/SMOC1/TWIST1/GNAT1/NRP1/SIPA1L3/MEIS2/PROM1/COL4A1/CC2D2A/LIMK2/ARL6/TFAP2A/MYH15/SERPINF1/ZEB2/WNT2B/PRDM1/FSCN2/BBS7/MFAP2/NDP/GDF11/BMPR1B/THY1/WNT9A/BCL2/NES/FOXC1/COL5A2/SIX3/TBX2/KDM5B/SKIL/SLC…
GO:0099177	regulation of trans-synaptic signaling	419/18493	1.16575e-16	1.89312e-14	1.22582e-14	BP	195	ITPR3/ABR/LRP8/GIT1/MTMR2/NCDN/CACNB3/DBN1/KCNC4/ABAT/CLSTN1/NPTX1/CALB2/PPP1R9B/HRH1/NLGN3/MAP1A/IQSEC2/APOE/GRIN2D/STX3/SLC6A1/NRGN/CDH11/STX1A/RIN1/TSHZ3/NCS1/KCNMB4/DNM1/SYT11/SYNGAP1/RAP1B/OXTR/CHRNA7/ITGB1/ABHD6/MPP2/JAK2/PTPRS/PFN2/PLEKHG5/CHRNA5/SRC/ADORA2B/NRG3/NTNG2/CHRNA6/NLGN2/DTNBP1/NFATC4/SERPINE2/FABP5/PLAT/MCTP2/PRKAR2B/APP/EGR2/PRNP/IL1B/DGKE/SNCA/GRIN1/F2R/GRIN2A/ADRB2/S100B/CUB…
GO:0097485	neuron projection guidance	260/18493	1.24719e-16	1.97344e-14	1.27782e-14	BP	135	VASP/FAM129B/ZSWIM4/PLXNA1/PDLIM7/EZR/SEMA3C/DOK1/TUBB3/MAPK7/EFNB1/EFNA5/SEMA6A/UNC5B/SEMA4D/NEO1/GLI3/EPHB3/CXCR4/NEXN/CRMP1/NRP1/SEMA4A/VANGL2/PLXND1/DPYSL2/PLXNB3/ZSWIM6/PTPRO/UNC5C/SEMA4B/KLF7/SRC/PLXNA3/CHN1/NRP2/GLI2/PIK3CD/EMB/GAP43/SEMA3E/L1CAM/APP/EGR2/BMPR1B/RAP1GAP/SLIT2/NCAM1/FLRT2/SPTB/CDK5R1/ENAH/EFNB2/UNC5A/CSF1R/DOK6/FOXD1/PLA2G10/ARTN/SEMA3A/GBX2/SEMA5B/KIF5A/SLIT1/FEZ1/VLDLR/KI…
GO:0050804	modulation of chemical synaptic transmission	418/18493	1.99007e-16	3.07018e-14	1.98798e-14	BP	194	ITPR3/ABR/LRP8/GIT1/MTMR2/NCDN/CACNB3/DBN1/KCNC4/ABAT/CLSTN1/NPTX1/CALB2/PPP1R9B/HRH1/NLGN3/MAP1A/IQSEC2/APOE/GRIN2D/STX3/SLC6A1/NRGN/CDH11/STX1A/RIN1/TSHZ3/NCS1/KCNMB4/DNM1/SYT11/SYNGAP1/RAP1B/OXTR/CHRNA7/ITGB1/ABHD6/MPP2/JAK2/PTPRS/PFN2/PLEKHG5/CHRNA5/SRC/ADORA2B/NRG3/NTNG2/CHRNA6/NLGN2/DTNBP1/NFATC4/SERPINE2/PLAT/MCTP2/PRKAR2B/APP/EGR2/PRNP/IL1B/DGKE/SNCA/GRIN1/F2R/GRIN2A/ADRB2/S100B/CUBN/PLCL…
GO:0042391	regulation of membrane potential	424/18493	2.326e-16	3.47873e-14	2.25252e-14	BP	196	SLC9A1/MTMR2/FLNA/CACNB3/ABAT/BAK1/ATP1B3/GABBR1/ATP1A1/BNIP3L/SLC25A36/PMAIP1/NLGN3/GRIN2D/PIAS3/KCNQ1/STX1A/KCNK6/KCND2/CAV1/KCNMB4/SLC26A9/CACNA1G/TSPO/CNTNAP1/CHRNA7/CLIC1/KCNQ3/HCN4/MPP2/KCNE4/KCNH3/SLC26A1/SLC34A1/GJC1/HTR3A/SLC8A1/CHRNA5/SRC/GPD1L/SRI/CHRNA6/NLGN2/KCNJ8/ANK3/KCNN4/DSG2/APP/SLC26A2/CFTR/BCL2/SNCA/GRIN1/HCN3/GJA1/GRIN2A/ADRB2/SCN3B/SMAD7/KCNJ2/SLC26A10/SCN5A/CACNA1C/BOK/NLGN…
GO:0007411	axon guidance	259/18493	2.36763e-16	3.47873e-14	2.25252e-14	BP	134	VASP/FAM129B/ZSWIM4/PLXNA1/PDLIM7/EZR/SEMA3C/DOK1/TUBB3/MAPK7/EFNB1/EFNA5/SEMA6A/UNC5B/SEMA4D/NEO1/GLI3/EPHB3/CXCR4/NEXN/CRMP1/NRP1/SEMA4A/VANGL2/PLXND1/DPYSL2/PLXNB3/ZSWIM6/PTPRO/UNC5C/SEMA4B/KLF7/SRC/PLXNA3/CHN1/NRP2/GLI2/PIK3CD/EMB/GAP43/SEMA3E/L1CAM/APP/EGR2/BMPR1B/RAP1GAP/SLIT2/NCAM1/FLRT2/SPTB/CDK5R1/ENAH/EFNB2/UNC5A/CSF1R/DOK6/FOXD1/PLA2G10/ARTN/SEMA3A/GBX2/SEMA5B/KIF5A/SLIT1/FEZ1/VLDLR/KI…
GO:0050808	synapse organization	384/18493	3.14421e-16	4.51231e-14	2.92177e-14	BP	181	ITGA3/CTBP2/FZD1/LRP8/MTMR2/CACNB3/TPBG/IGF1R/AGRN/CACNB1/DLG3/CLSTN1/WNT7B/LRFN4/YWHAZ/TUBA1A/EFNA5/NLGN3/APOE/DRP2/TANC1/ARHGAP22/EPHB3/SRPX2/GPC4/SYNGAP1/OXTR/CHRNA7/TNC/NRP1/DNER/PLXND1/COL4A1/VSTM5/PTPRO/ITGAM/PTPRS/PFN2/NRP2/DOCK10/SPARC/NTNG2/NEFL/AMIGO2/NLGN2/ETV5/ANK3/NFATC4/TLR2/GAP43/SEMA3E/L1CAM/PCLO/APP/PRNP/SNCA/GRIN1/F2R/ARHGAP39/ZNF365/LRFN1/FLRT2/UNC13A/NLGN1/PDZRN3/CTNND2/MYO5A/…
GO:0007159	leukocyte cell-cell adhesion	327/18493	6.46373e-16	9.06539e-14	5.86994e-14	BP	159	BCL10/NCK2/EZR/CERCAM/PDE5A/CBFB/LGALS9/SYK/EFNB1/NRARP/TNFRSF21/TWSG1/ZMIZ1/ARG1/ADAM8/LOXL3/RUNX1/PTAFR/CD47/PELI1/ITGA5/SEMA4D/GLI3/LGALS1/CAV1/TGFB1/CARD11/HAVCR2/ITGB1/VTCN1/GPAM/ANXA1/NFKBID/CD300A/IL18/DOCK8/SIRPA/PNP/SRC/TNFSF13B/LGALS3/GLI2/IGFBP2/IL15/GNRH1/JAK3/RAC2/CD44/MSN/CD24/PYCARD/PRNP/THY1/IL1B/FERMT3/GPNMB/PIK3R6/CD80/GCNT1/CCDC88B/CD86/BLM/SMAD7/IL2RA/ADA/ITGA4/NLRP3/ASS1/LILR…
GO:0050900	leukocyte migration	478/18493	7.51513e-16	1.03058e-13	6.67309e-14	BP	214	ITGA3/MMP14/ABR/MST1/CCL16/PIP5K1C/F7/SLC7A7/SLC16A3/CD58/ATP1B3/NBL1/LGALS9/SYK/HRH1/ITGAV/COL1A2/ADAM8/APOB/PTAFR/CD47/ITGA5/SWAP70/TGFB2/COL1A1/CCL15/TRPM2/CXCR4/TNFRSF11A/ITGA2/CAV1/ADAM17/TGFB1/MMP28/CXCL5/STK39/ITGB1/CXCL1/CCL26/ANXA1/CD300A/CEACAM6/CXCL3/PGF/SLC7A9/JAM3/DOCK8/PTPRO/ITGAM/ECM1/PADI2/SDC3/SIRPA/CEACAM5/SRC/SCG2/SLC12A2/PTGER4/LGALS3/SDC2/RIPK3/RAC2/PIK3CD/GPSM3/CD44/MSN/VAV3…
GO:0061138	morphogenesis of a branching epithelium	182/18493	9.02498e-16	1.21072e-13	7.83955e-14	BP	102	MMP14/FGFR1/PLXNA1/SEMA3C/LAMA5/SPINT1/NRARP/PKD2/NOTCH1/EDNRA/DDR1/SPINT2/GLI3/LAMA1/TGFB1/SULF1/SFRP2/TNC/NRP1/VANGL2/PLXND1/HOXB7/COL4A1/PGF/SRC/MSX2/GLI2/WNT2B/ETV5/NFATC4/AR/SEMA3E/CSF1/BCL2/TACSTD2/SLIT2/SOCS3/KDM5B/AREG/SALL1/EDN1/FOXF1/EPHA2/FOXD1/DCHS1/NPNT/PBX1/ADM/WNT2/SEMA3A/GBX2/VDR/SOX8/SIX2/FGF1/TNF/WT1/GRHL2/CELSR1/NOG/SFRP1/PDGFA/TBX3/GREM1/HNF1B/ST14/BMP7/SOX9/PGR/WNT4/HGF/CCL11…
GO:0043583	ear development	210/18493	1.38722e-15	1.82139e-13	1.17937e-13	BP	113	ABR/FGFR1/JAG1/FZD2/CTHRC1/NOTCH1/RPGRIP1L/TGFB3/DDR1/KCNQ1/TGFB2/COL11A1/GLI3/PRRX1/ATP8A2/STRA6/TGFB1/SLC4A7/HPN/LRP10/MYO3A/TWIST1/VANGL2/MCOLN3/ESRP1/JAG2/TFAP2A/PDZD7/SPARC/GLI2/DUOX2/INSIG1/PTK7/BCL2/ROR1/ROR2/HPCA/NKX3-2/SALL1/USH1C/HOXA1/CDH23/EDN1/FZD6/PDGFRB/DCHS1/FGF9/OTX1/GBX2/MCM2/KCNK2/ALDH1A3/SIX2/GATA3/HMX2/HMX3/ATP6V1B1/CELSR1/NTN1/ITGA8/SLC44A4/NOG/USH2A/FRZB/TBX1/MSX1/FOXI1/KCN…
GO:0022409	positive regulation of cell-cell adhesion	251/18493	1.68143e-15	2.13809e-13	1.38444e-13	BP	129	SERPINF2/BCL10/NCK2/CBFB/LGALS9/SYK/EFNB1/ZMIZ1/ADAM8/RUNX1/PTAFR/CD47/GLI3/LGALS1/MYO10/CAV1/TGFB1/CARD11/HAVCR2/VTCN1/GPAM/ANXA1/NFKBID/FGA/CEACAM6/IL18/DOCK8/KIF26B/SIRPA/PNP/SRC/TNFSF13B/GLI2/IGFBP2/IL15/JAK3/ANK3/CD44/FGB/PDPN/CD24/FGG/PYCARD/THY1/IL1B/PIK3R6/CD80/CCDC88B/CD86/BLM/SMAD7/IL2RA/ADA/ITGA4/NLRP3/LILRB4/IL6R/VAV1/FSTL3/CCL2/TNFSF9/ICAM1/EGR3/CD83/RUNX3/EFNB2/NCKAP1L/PODXL/HAS2/MY…
GO:1903532	positive regulation of secretion by cell	373/18493	1.69773e-15	2.13809e-13	1.38444e-13	BP	175	RBP4/FGFR1/ANG/ATP13A2/CPB2/TFR2/HIF1A/ADAM9/CD58/EZR/ABAT/UNC13D/LGALS9/SYK/SOX4/AACS/GIPR/ADAM8/PTAFR/TGFB3/STX1A/TGFB2/POSTN/NCS1/HK1/STXBP5/TGFB1/SOX11/OSM/CACNA1G/GPLD1/CLEC5A/OXTR/HAVCR2/TWIST1/VTCN1/PFKM/FGA/RAB8B/ITGAM/JAK2/ORM2/SRC/PTGER4/ADORA2B/SRI/C1QTNF1/RAB3D/FGR/NLGN2/DTNBP1/KCNN4/GRP/TLR2/FGB/VSNL1/FGG/PYCARD/CDK5R2/CFTR/SNCA/IL1A/F2R/PAEP/NLRP3/OXCT1/UNC13A/NLGN1/ORM1/ITGB2/MMP12…
GO:0050878	regulation of body fluid levels	493/18493	2.08321e-15	2.5711e-13	1.66481e-13	BP	218	SERPINC1/CDO1/F12/ITPR3/SERPIND1/PLG/KNG1/SERPINF2/F2/PROC/APOH/FLNA/PLAUR/ADCY3/UBASH3B/F13B/VCL/F7/PHF21A/CPB2/HIF1A/CYP4A11/ABAT/F10/MICAL1/PLAU/C4BPB/HK2/SERPINA10/F11/CYP4F2/ALOXE3/TYRO3/ENTPD1/SYK/ATP7A/YWHAZ/ANXA5/COL1A2/F3/APOE/CBX5/HRG/PAM/PLSCR1/DDR1/F9/KLKB1/AXL/ZNF385A/TMPRSS6/CYP4F12/F5/COL1A1/TRPV5/CYBA/ANXA2/RAP2B/EHD2/FAP/GNA15/COL3A1/ITGA2/CAV1/PROZ/STK39/HPSE/OXTR/HEG1/CLIC1/HNF…
GO:0050863	regulation of T cell activation	305/18493	3.21424e-15	3.84485e-13	2.48958e-13	BP	149	BCL10/NCK2/PDE5A/CBFB/LGALS9/SYK/EFNB1/NRARP/IL27/TNFRSF21/TWSG1/ZMIZ1/ARG1/ADAM8/LOXL3/RUNX1/CD47/PELI1/SH3RF1/GLI3/LGALS1/CAV1/TGFB1/CARD11/HAVCR2/VTCN1/GPAM/ANXA1/NFKBID/CD300A/IL18/DOCK8/SIRPA/PNP/SRC/TNFSF13B/LGALS3/GLI2/CYP26B1/IGFBP2/IL15/GNRH1/JAK3/RIPK3/RAC2/PRDM1/CD24/PYCARD/PRNP/THY1/IL1B/GPNMB/PIK3R6/CD80/CCDC88B/CD86/BLM/SMAD7/IL2RA/ADA/NLRP3/FANCD2/LILRB4/IL6R/VAV1/CCL2/TNFSF9/PTPN2…
GO:0061448	connective tissue development	263/18493	3.23987e-15	3.84485e-13	2.48958e-13	BP	133	RARG/FGFR1/HIF1A/CHST11/SH3PXD2B/ITGB8/POR/SERPINH1/WNT7B/AACS/ATP7A/LOXL2/COL6A3/CTSK/NOTCH1/CSGALNACT1/HOXB3/COL1A1/COL11A1/SCIN/GLI3/COL5A1/ANXA2/IFT80/PRRX1/COL12A1/TGFB1/GPLD1/SULF1/SFRP2/PTHLH/SULF2/RORC/BARX2/CHSY1/HYAL1/RUNX2/BMP8A/PITX1/COL6A2/MSX2/GLI2/ADAMTS7/WNT2B/MBL2/DGAT2/CD44/CSF1/ACAN/BMPR1B/ARID5B/WNT9A/PKDCC/CRIP1/HMGA2/ADAMTS12/ID4/PDGFD/TIMP1/NOV/OXCT1/SNAI1/COMP/RARB/ROR2/NK…
GO:0046879	hormone secretion	306/18493	4.564e-15	5.30143e-13	3.43273e-13	BP	149	RBP4/ITPR3/FAM129B/FGFR1/SLC2A2/TFR2/HIF1A/ABAT/SOX4/AACS/CDK16/RAB11FIP5/EFNA5/GIPR/ANXA5/SLC2A1/LIF/STX1A/MIDN/SOX11/OSM/GPLD1/ARL2/HNF4A/STXBP4/PFKM/ANXA1/FGA/RAB8B/ITPR2/BMP8A/JAK2/RFX3/ADCY5/SRI/C1QTNF1/NLGN2/GRP/FGB/IL11/VSNL1/PCLO/FGG/CFTR/IL1B/NOV/LTBP4/PASK/KDM5B/KCNS3/OXCT1/CACNA1C/BTK/MYRIP/RAB11FIP1/EDN1/MYO5A/GPR27/SPP1/SMPD3/FOXD1/PFKFB2/MYB/ADORA1/NR1H4/ADM/ARRB1/ITPR1/ADRA2A/TRPV4…
GO:0002791	regulation of peptide secretion	465/18493	4.63907e-15	5.30143e-13	3.43273e-13	BP	207	RBP4/ITPR3/APOA2/SLC2A2/ANG/ATP13A2/TFR2/HIF1A/ADAM9/CD58/EZR/ABAT/TMSB4X/APOA1/LGALS9/SYK/SOX4/AACS/CDK16/TNFRSF21/RAB11FIP5/EFNA5/GIPR/ANXA5/ADAM8/SLC2A1/TGFB3/PAM/STX1A/TGFB2/ANXA4/POSTN/MIDN/RHBDF1/HK1/TGFB1/OSM/SYT11/GPLD1/RHBDF2/ARL2/CLEC5A/HAVCR2/TWIST1/HNF4A/STXBP4/VTCN1/GPAM/PFKM/ANXA1/FGA/RAB8B/ITPR2/BMP8A/JAK2/SSC5D/RFX3/ORM2/SRC/PTGER4/ADCY5/SRI/FGR/NLGN2/KCNN4/GRP/TLR2/FGB/VSNL1/FGG/…
GO:2000027	regulation of organ morphogenesis	208/18493	5.33181e-15	5.98229e-13	3.8736e-13	BP	111	FZD1/FGFR1/JAG1/MLLT3/CHAD/CPB2/VANGL1/FZD2/SEMA3C/POR/CTHRC1/NOTCH1/LIF/TGFB2/SMURF2/FZD7/DAB2/GPC4/TGFB1/HPN/SULF1/SFRP2/PAX9/TWIST1/VANGL2/SULF2/HOXB7/BASP1/RUNX2/GLI1/TFAP2A/PRICKLE1/WNT2B/ETV5/AR/CSF1/PTK7/WNT10A/BCL2/ROR1/TACSTD2/ARHGEF19/FOXC1/TBX2/ROR2/EDN1/FZD6/AMTN/AJAP1/DACT1/WNT2/VDR/ASPN/SOX8/SIX2/FGF1/GATA3/TNF/WT1/CELSR1/HAND2/NOG/SFRP1/CELSR2/PDGFA/MAGI2/TBX1/MSX1/ISL1/GREM1/HNF1B…
GO:0050708	regulation of protein secretion	438/18493	6.13188e-15	6.75711e-13	4.3753e-13	BP	197	RBP4/ITPR3/APOA2/SLC2A2/ANG/ATP13A2/HIF1A/ADAM9/CD58/EZR/ABAT/TMSB4X/APOA1/LGALS9/SYK/SOX4/AACS/CDK16/TNFRSF21/RAB11FIP5/EFNA5/GIPR/ANXA5/ADAM8/SLC2A1/TGFB3/PAM/STX1A/TGFB2/ANXA4/POSTN/MIDN/RHBDF1/HK1/TGFB1/OSM/SYT11/GPLD1/RHBDF2/ARL2/CLEC5A/HAVCR2/TWIST1/HNF4A/STXBP4/VTCN1/GPAM/PFKM/ANXA1/FGA/ITPR2/BMP8A/JAK2/SSC5D/RFX3/ORM2/SRC/PTGER4/ADCY5/SRI/FGR/NLGN2/KCNN4/TLR2/FGB/VSNL1/FGG/PYCARD/CFTR/IL1…
GO:0051216	cartilage development	206/18493	6.68113e-15	7.2332e-13	4.68357e-13	BP	110	RARG/FGFR1/HIF1A/CHST11/ITGB8/POR/SERPINH1/WNT7B/ATP7A/LOXL2/COL6A3/CTSK/CSGALNACT1/HOXB3/COL1A1/COL11A1/SCIN/GLI3/ANXA2/IFT80/PRRX1/COL12A1/TGFB1/GPLD1/SULF1/SFRP2/PTHLH/SULF2/BARX2/CHSY1/HYAL1/RUNX2/BMP8A/PITX1/COL6A2/MSX2/GLI2/ADAMTS7/WNT2B/MBL2/CD44/ACAN/BMPR1B/WNT9A/PKDCC/HMGA2/ADAMTS12/TIMP1/NOV/SNAI1/COMP/RARB/ROR2/NKX3-2/MGP/MMP13/EVC/EDN1/RUNX3/VWA2/COL6A1/SHOX2/LUM/FGF9/HOXC4/TRPV4/CTGF…
GO:0072006	nephron development	136/18493	7.98839e-15	8.49938e-13	5.50344e-13	BP	81	ITGA3/IQGAP1/JAG1/LAMA5/FMN1/WNT7B/PKD2/WWTR1/KLF15/NOTCH1/AQP11/LIF/GLI3/TGFB1/SULF1/VANGL2/PROM1/SULF2/HOXB7/BASP1/PGF/PTPRO/NOTCH3/KIF26B/HEYL/WNT2B/CD24/BCL2/TACSTD2/PLCE1/FOXC1/PDGFD/SALL1/SERPINB7/PDGFRB/MYO1E/FOXD1/PODXL/DCHS1/NPNT/PBX1/FOXJ1/PDGFRA/IRX2/ANGPT2/SOX8/ACTA2/SIX2/FGF1/GATA3/WT1/NOG/MAGI2/GREM1/HNF1B/COL4A3/BMP7/SOX9/WNT4/NPHS2/COL4A4/DLL1/HOXD11/KIRREL3/OSR1/RET/EYA1/NPHS1/TC…
GO:0003013	circulatory system process	500/18493	1.29569e-14	1.3552e-12	8.77508e-13	BP	218	SLC9A1/PEBP1/ITPR3/ABR/KNG1/SERPINF2/FLNA/CYP2J2/PLCB3/MYOF/CYP4A11/ABAT/PDE5A/RGS2/CYP4F2/PTGS1/ATP1A1/LPA/DMPK/HRH1/WWTR1/COL1A2/TMEM65/APOE/PPP1R13L/PTAFR/EDNRA/KCNQ1/TGFB2/CYP4F12/F5/POSTN/KCNK6/CYBA/CPS1/CAV1/TGFB1/KCNMB4/HOXB2/EPHX2/HBEGF/STK39/CACNA1G/AGTRAP/OXTR/GNB3/HEG1/HCN4/FGA/ITPR2/KCNMB1/NOX4/KCNE4/PTPRO/TRPC1/ACE/GJC1/JAK2/SLC8A1/SRC/SERPING1/ADORA2B/GPD1L/SRI/CELF2/KCNJ8/FGB/AR/DS…
GO:0008015	blood circulation	492/18493	1.48369e-14	1.52597e-12	9.88084e-13	BP	215	SLC9A1/PEBP1/ITPR3/ABR/KNG1/SERPINF2/FLNA/CYP2J2/PLCB3/MYOF/CYP4A11/ABAT/PDE5A/RGS2/CYP4F2/PTGS1/ATP1A1/LPA/DMPK/HRH1/COL1A2/TMEM65/APOE/PPP1R13L/PTAFR/EDNRA/KCNQ1/TGFB2/CYP4F12/F5/POSTN/KCNK6/CYBA/CPS1/CAV1/TGFB1/KCNMB4/HOXB2/EPHX2/HBEGF/STK39/CACNA1G/AGTRAP/OXTR/GNB3/HCN4/FGA/ITPR2/KCNMB1/KCNE4/PTPRO/TRPC1/ACE/GJC1/JAK2/SLC8A1/SRC/SERPING1/ADORA2B/GPD1L/SRI/CELF2/KCNJ8/FGB/AR/DSG2/FGG/PDE4D/MYL…
GO:0032103	positive regulation of response to external stimulus	297/18493	2.03916e-14	2.04773e-12	1.32593e-12	BP	144	F12/PLG/SERPINF2/F2/APOH/FGFR1/F7/CPB2/TMSB4X/LGALS9/NOD1/CDK19/MAPK13/ARG1/ADAM8/F3/STX3/CD47/GPRC5B/HRG/KLKB1/SWAP70/CYBA/TNFRSF11A/ITGA2/ADAM17/TGFB1/OSMR/OSM/STK39/HAVCR2/NRP1/CCL26/LPAR1/PGF/IL18/ITGAM/JAK2/SCG2/PTGER4/ADORA2B/IL15/RAC2/GPSM3/TLR2/CSF1/APP/RARRES2/IL1B/VEGFB/SNCA/TLR7/SLIT2/PDGFD/TLR10/PTGS2/IL6R/BTK/ITGB2/EDN1/PDGFRB/C5AR1/CCL7/TLR6/NCKAP1L/S100A9/LY86/NLRP12/ARTN/CREB3L3/C…
GO:0072073	kidney epithelium development	140/18493	2.05735e-14	2.04773e-12	1.32593e-12	BP	82	IQGAP1/FGFR1/JAG1/LAMA5/FMN1/WNT7B/CAT/PKD2/WWTR1/KLF15/NOTCH1/AQP11/LIF/GLI3/TGFB1/PROM1/HOXB7/BASP1/PGF/PTPRO/KIF26B/HEYL/WNT2B/CD24/GDF11/BCL2/TACSTD2/SLIT2/FOXC1/SMAD7/RARB/SALL1/EPCAM/EFNB2/MYO1E/FOXD1/PODXL/DCHS1/NPNT/PBX1/FOXJ1/IRX2/SOX8/SIX2/SMAD6/FGF1/GATA3/WT1/NOG/CXCR2/SFRP1/MAGI2/CRLF1/GREM1/HNF1B/CER1/BMP7/SOX9/WNT4/NPHS2/DLL1/HOXD11/OSR1/RET/EYA1/NPHS1/FGFR2/TCF21/CALB1/LHX1/SIX4/EP…
GO:0042110	T cell activation	451/18493	2.15836e-14	2.11416e-12	1.36894e-12	BP	200	ELF4/BCL10/NCK2/PDE5A/CBFB/LGALS9/SYK/SOX4/ATP7A/EFNB1/NRARP/IL27/TNFRSF21/TWSG1/SLC11A1/ZMIZ1/ARG1/ADAM8/LOXL3/RUNX1/CD47/PELI1/FZD7/SH3RF1/GLI3/LGALS1/CAV1/ADAM17/TGFB1/CARD11/HAVCR2/VTCN1/LFNG/GPAM/SEMA4A/ANXA1/NFKBID/CD300A/CLEC4A/RORC/RUNX2/IL18/DOCK8/SIRPA/PNP/JAG2/SRC/PTGER4/TNFSF13B/LGALS3/GLI2/CYP26B1/IGFBP2/IL15/GNRH1/JAK3/RIPK3/RAC2/PRDM1/PIK3CD/MSN/IFNE/CD24/PYCARD/PRNP/FZD8/THY1/BCL2…
[truncated: 3,443 more rows]

## Sheet: Table S4
Supplementary Table-S4: Pathway enrichment analysis of three HCC subclasses
Enrichment analysis of C1
ID	Description	enrichmentScore	NES	pvalue	p.adjust	qvalues	rank
hsa00280	Valine	48	0.71599	2.64714	0.00483092	0.03508	0.0269399
hsa00260	Glycine	38	0.811182	2.84523	0.00480769	0.03508	0.0269399
hsa00250	Alanine	36	0.51594	1.82216	0.0045045	0.03508	0.0269399
hsa00120	Primary bile acid biosynthesis	0.903567	2.69755	0.00352113	0.03508	0.0269399	1499
[truncated: 145 more rows]

## Sheet: Table S5
Supplementary Table-S5: 113 metabolism associated signatures
[truncated: 113 more rows]
[truncated: 126 more columns]

[truncated: 6 more sheets: Table S6, Table S7, Table S8, Table S9, Table S10, Table S11]
